# Supplementary material for: Engineering sweetness: zeocin-based strain screening to identify high-titer Komagataella phaffii clones for brazzein precision fermentation
Source: Food Sci Biotechnol. 2026 Apr 10;35(7):1885–94. doi: 10.1007/s10068-026-02150-8 (PMC13172243; doi:10.1007/s10068-026-02150-8)
Supplement: Supplementary file 3 — Supplementary file3 (XLSX 5627 kb) [file 10068_2026_2150_MOESM3_ESM.xlsx]

## Sheet: metadata_readstats
sampleName	projectID	sampleID	sampleType	extJournalID	extMethod	biomassStorage	extID	extPlateWell	extConcQubit	extElutionVolume	extTotalYield	extConcNanodrop	nanodrop_260_280	nanodrop_260_230	libJournalID	libType	libConc	libPool	sampleBarcodeID	seqID	rawReads	rawBases	rawN50	rawLongestRead	rawShortestRead	rawMeanRead	rawMedianRead	rawMeanQ	rawMedianQ	filteredReads	filteredBases	filteredN50	filteredLongestRead	filteredShortestRead	filteredMeanRead	filteredMedianRead	filteredMeanQ	filteredMedianQ
HZR_3	CMD00707	SA-CMD00707-01	yeast	DJ2076	MonarchHMW	yes	EXT-CMD00707-01-A		61	80	4872.26	165.8	1.82	1.48	DJ2082	SQK-RBK114-96		P01	BC01	DJ2082-P01-BC01	276883	1773741382	11903	84983	1000	6406	3398	24.2	23.8	272844	1761135923	11965	84983	1000	6454	3441	24.3	23.9
HZR_20	CMD00707	SA-CMD00707-02	yeast	DJ2076	MonarchHMW	yes	EXT-CMD00707-02-A		274	80	21898.5	596	1.83	1.6	DJ2082	SQK-RBK114-96		P01	BC02	DJ2082-P01-BC02	603686	3330333980	9310	104760	1000	5516	3222	24.1	23.7	593775	3301496239	9367	104760	1000	5560	3263	24.2	23.8
HZR_21	CMD00707	SA-CMD00707-03	yeast	DJ2076	MonarchHMW	yes	EXT-CMD00707-03-A		16	80	1243.61	37	1.75	0.9	DJ2082	SQK-RBK114-96		P01	BC03	DJ2082-P01-BC03	314860	1794311404	9077	66125	1000	5698	3636	24.4	24	309879	1778466162	9122	66119	1000	5739	3679	24.5	24.2
MZR_4	CMD00707	SA-CMD00707-04	yeast	DJ2076	MonarchHMW	yes	EXT-CMD00707-04-A		158	80	12656.6	393.4	1.81	1.61	DJ2082	SQK-RBK114-96		P01	BC04	DJ2082-P01-BC04	607099	3155797862	8656	78278	1000	5198	3047	24.1	23.6	597387	3128456882	8710	78278	1000	5236	3081	24.2	23.8
MZR_5	CMD00707	SA-CMD00707-05	yeast	DJ2076	MonarchHMW	yes	EXT-CMD00707-05-A		36	80	2887.73	64.5	1.91	1.26	DJ2082	SQK-RBK114-96		P01	BC05	DJ2082-P01-BC05	213743	1795306616	14983	91670	1000	8399	4967	24.4	24.1	211133	1785272369	15041	91670	1000	8455	5027	24.5	24.2
MZR_7	CMD00707	SA-CMD00707-06	yeast	DJ2076	MonarchHMW	yes	EXT-CMD00707-06-A		60	80	4802.26	100.2	1.82	1.33	DJ2082	SQK-RBK114-96		P01	BC06	DJ2082-P01-BC06	298529	2150368237	12785	96439	1000	7203	4170	24.3	24	294474	2135989341	12838	96433	1000	7253	4220	24.4	24.1
LZR_1	CMD00707	SA-CMD00707-07	yeast	DJ2076	MonarchHMW	yes	EXT-CMD00707-07-A		20	80	1567.11	45.3	1.88	1.13	DJ2082	SQK-RBK114-96		P01	BC07	DJ2082-P01-BC07	315196	1727784291	8916	93625	1000	5481	3394	24.4	24	310032	1711993080	8962	93618	1000	5521	3433	24.6	24.1
LZR_22	CMD00707	SA-CMD00707-08	yeast	DJ2076	MonarchHMW	yes	EXT-CMD00707-08-A		0	80	1.25385	0.1	0.24	0.01	DJ2082	SQK-RBK114-96		P01	BC08	DJ2082-P01-BC08	3479	5321492	1427	29855	1000	1529	1287	24.4	23.8	3239	4980466	1432	29848	1000	1537	1292	24.9	24.2
LZR_23	CMD00707	SA-CMD00707-09	yeast	DJ2076	MonarchHMW	yes	EXT-CMD00707-09-A		0	80	1.98527	0.2	-1.56	-0.01	DJ2082	SQK-RBK114-96		P01	BC09	DJ2082-P01-BC09	3078	5178810	1503	34747	1000	1682	1283	24.4	23.7	2848	4764447	1503	34747	1000	1672	1286	25	24.2
WT_P-X33	CMD00707	SA-CMD00707-10	yeast	DJ2076	MonarchHMW	yes	EXT-CMD00707-10-A		34	80	2698.08	37.1	1.85	1	DJ2082	SQK-RBK114-96		P01	BC10	DJ2082-P01-BC10	134681	944850408	14083	102225	1000	7015	3425	24.2	23.9	132571	938446737	14172	102206	1000	7078	3475	24.4	24

## Sheet: genomes_nonfiltered
sampleName	contigs	meanDepth	alignedFraction	circularContigs	circularFraction	linearContigs	linearFraction	largest_contig	total_length	gc	N50	N90	BUSCO_parent_dataset	BUSCO_oneline_summary	BUSCO_complete_percentage	BUSCO_complete_n	BUSCO_singleCopy_percentage	BUSCO_singleCopy_n	BUSCO_multiCopy_percentage	BUSCO_multiCopy_n	BUSCO_fragmented_percentage	BUSCO_fragmented_n	BUSCO_missing_percentage	BUSCO_missing_n	BUSCO_markers_n	BUSCO_domain
HZR_20	9	346	0.993522	1	0.00375689	8	0.996243	2915119	9499601	41.17	2396338	1644568	eukaryota_odb12	C:69.9%[S:69.6%,D:0.3%],F:1.8%,M:28.4%,n:3118,E:0.9%	69.9	2178	69.6	2169	0.3	9	1.8	55	28.4	885	3118	eukaryota
HZR_21	6	186	0.994765	1	0.00376314	5	0.996237	2920891	9483294	41.18	2396656	1725378	eukaryota_odb12	C:69.9%[S:69.6%,D:0.3%],F:1.7%,M:28.4%,n:3118,E:0.9%	69.9	2179	69.6	2170	0.3	9	1.7	54	28.4	885	3118	eukaryota
HZR_3	7	184	0.995158	1	0.00375486	6	0.996245	2925239	9504475	41.19	2396489	1645234	eukaryota_odb12	C:69.9%[S:69.6%,D:0.3%],F:1.7%,M:28.4%,n:3118,E:0.9%	69.9	2180	69.6	2171	0.3	9	1.7	54	28.4	884	3118	eukaryota
LZR_1	7	179	0.994367	2	0.00660267	5	0.993397	2907667	9482231	41.09	2400598	1706776	eukaryota_odb12	C:69.9%[S:69.6%,D:0.3%],F:1.8%,M:28.4%,n:3118,E:0.9%	69.9	2178	69.6	2169	0.3	9	1.8	55	28.4	885	3118	eukaryota
MZR_4	13	329	0.992499	2	0.0038443	11	0.996156	2917386	9468120	41.15	2396856	1704683	eukaryota_odb12	C:69.9%[S:69.6%,D:0.3%],F:1.8%,M:28.4%,n:3118,E:0.9%	69.9	2179	69.6	2170	0.3	9	1.8	55	28.4	884	3118	eukaryota
MZR_5	6	187	0.997116	1	0.00375809	5	0.996242	2931336	9496054	41.19	2396772	1725388	eukaryota_odb12	C:69.9%[S:69.6%,D:0.3%],F:1.7%,M:28.4%,n:3118,E:0.9%	69.9	2180	69.6	2171	0.3	9	1.7	54	28.4	884	3118	eukaryota
MZR_7	9	223	0.994927	3	0.00397072	6	0.996029	2924289	9488710	41.16	2396565	1718893	eukaryota_odb12	C:69.9%[S:69.6%,D:0.3%],F:1.8%,M:28.4%,n:3118,E:0.9%	69.9	2179	69.6	2170	0.3	9	1.8	55	28.4	884	3118	eukaryota
WT_P-X33	8	86	0.996634	0	0	8	1	2916224	9476709	41.27	2396484	1753055	eukaryota_odb12	C:70.0%[S:69.7%,D:0.3%],F:1.8%,M:28.3%,n:3118,E:0.9%	70	2182	69.7	2173	0.3	9	1.8	55	28.3	881	3118	eukaryota

## Sheet: genomes_filtered
sampleName	contigs	meanDepth	circularContigs	circularFraction	linearContigs	linearFraction	largest_contig	total_length	gc	N50	N90	BUSCO_parent_dataset	BUSCO_oneline_summary	BUSCO_complete_percentage	BUSCO_complete_n	BUSCO_singleCopy_percentage	BUSCO_singleCopy_n	BUSCO_multiCopy_percentage	BUSCO_multiCopy_n	BUSCO_fragmented_percentage	BUSCO_fragmented_n	BUSCO_missing_percentage	BUSCO_missing_n	BUSCO_markers_n	BUSCO_domain	ITS1	ITS2	SILVA
HZR_20	7	346	1	0	6	1	2915119	9493743	41.18	2396338	1644568	eukaryota_odb12	C:69.9%[S:69.6%,D:0.3%],F:1.8%,M:28.4%,n:3118,E:0.9%	69.9	2178	69.6	2169	0.3	9	1.8	55	28.4	885	3118	eukaryota	Komagataella,Komagataella_phaffii	Komagataella_kurtzmanii,Komagataella_phaffii	Komagataella
HZR_21	6	186	1	0	5	1	2920891	9483294	41.18	2396656	1725378	eukaryota_odb12	C:69.9%[S:69.6%,D:0.3%],F:1.7%,M:28.4%,n:3118,E:0.9%	69.9	2179	69.6	2170	0.3	9	1.7	54	28.4	885	3118	eukaryota	Komagataella,Komagataella_phaffii	Komagataella_kurtzmanii,Komagataella_phaffii	Komagataella
HZR_3	7	184	1	0	6	1	2925239	9504475	41.19	2396489	1645234	eukaryota_odb12	C:69.9%[S:69.6%,D:0.3%],F:1.7%,M:28.4%,n:3118,E:0.9%	69.9	2180	69.6	2171	0.3	9	1.7	54	28.4	884	3118	eukaryota	Komagataella,Komagataella_phaffii,Komagataella_ulmi	Komagataella_kurtzmanii,Komagataella_phaffii	Komagataella
LZR_1	6	180	1	0	5	1	2907667	9455311	41.15	2400598	1706776	eukaryota_odb12	C:69.9%[S:69.6%,D:0.3%],F:1.8%,M:28.4%,n:3118,E:0.9%	69.9	2178	69.6	2169	0.3	9	1.8	55	28.4	885	3118	eukaryota	Komagataella,Komagataella_phaffii	Komagataella_kurtzmanii,Komagataella_phaffii	Komagataella
MZR_4	6	329	1	0	5	1	2917386	9463266	41.16	2396856	1704683	eukaryota_odb12	C:69.9%[S:69.6%,D:0.3%],F:1.8%,M:28.4%,n:3118,E:0.9%	69.9	2179	69.6	2170	0.3	9	1.8	55	28.4	884	3118	eukaryota	Komagataella,Komagataella_phaffii,Komagataella_ulmi	Komagataella_kurtzmanii,Komagataella_phaffii	Komagataella
MZR_5	6	187	1	0	5	1	2931336	9496054	41.19	2396772	1725388	eukaryota_odb12	C:69.9%[S:69.6%,D:0.3%],F:1.7%,M:28.4%,n:3118,E:0.9%	69.9	2180	69.6	2171	0.3	9	1.7	54	28.4	884	3118	eukaryota	Komagataella,Komagataella_phaffii	Komagataella_kurtzmanii,Komagataella_phaffii	Komagataella
MZR_7	6	223	1	0	5	1	2924289	9483077	41.18	2396565	1718893	eukaryota_odb12	C:69.9%[S:69.6%,D:0.3%],F:1.8%,M:28.4%,n:3118,E:0.9%	69.9	2179	69.6	2170	0.3	9	1.8	55	28.4	884	3118	eukaryota	Komagataella,Komagataella_phaffii,Komagataella_ulmi	Komagataella_kurtzmanii,Komagataella_phaffii	Komagataella
WT_P-X33	5	86	0	0	5	1	2916224	9475660	41.27	2396484	1753055	eukaryota_odb12	C:70.0%[S:69.7%,D:0.3%],F:1.8%,M:28.3%,n:3118,E:0.9%	70	2182	69.7	2173	0.3	9	1.8	55	28.3	881	3118	eukaryota	Komagataella,Komagataella_phaffii,Komagataella_ulmi	Komagataella_kurtzmanii,Komagataella_phaffii	Komagataella

## Sheet: annotations
sampleName	Locus_Tag	seed_ortholog	evalue	score	eggNOG_OGs	max_annot_lvl	COG_category	Description	Preferred_name	GOs	EC	KEGG_ko	KEGG_Pathway	KEGG_Module	KEGG_Reaction	KEGG_rclass	BRITE	KEGG_TC	CAZy	BiGG_Reaction	PFAMs
1_MZR_7	mRNA_1_MZR_7	4922.CAY68441	1.27e-58	219	2CM9P@1|root,2QPQC@2759|Eukaryota,39SM9@33154|Opisthokonta,3NWAJ@4751|Fungi,3R0GK@4890|Ascomycota,3RVPM@4891|Saccharomycetes	4751|Fungi	S	Pfam:PA14_2	-	GO:0000128,GO:0000501,GO:0001403,GO:0003674,GO:0005488,GO:0005537,GO:0005575,GO:0005576,GO:0005618,GO:0005623,GO:0008150,GO:0009277,GO:0016020,GO:0030246,GO:0030312,GO:0030447,GO:0031224,GO:0031225,GO:0036094,GO:0036267,GO:0040007,GO:0044182,GO:0044425,GO:0044464,GO:0048029,GO:0051704,GO:0070783,GO:0071944,GO:0098630,GO:0098743	-	-	-	-	-	-	-	-	-	-	Flocculin,Flocculin_t3,GLEYA
2_MZR_7	mRNA_2_MZR_7	4922.CAY67059	2.25e-303	834	29XC2@1|root,2RXRH@2759|Eukaryota,3A0BX@33154|Opisthokonta,3P228@4751|Fungi,3QUU2@4890|Ascomycota,3RUCF@4891|Saccharomycetes	4751|Fungi	-	-	-	-	-	-	-	-	-	-	-	-	-	-	-
3_MZR_7	mRNA_3_MZR_7	1041607.K0KPA5	5.58e-27	103	2C7U1@1|root,2RBGV@2759|Eukaryota,39XZ7@33154|Opisthokonta,3P1DV@4751|Fungi,3QQZJ@4890|Ascomycota,3RU0I@4891|Saccharomycetes	4751|Fungi	K	Fungal specific transcription factor domain	STB4	GO:0000429,GO:0000436,GO:0000976,GO:0000977,GO:0000978,GO:0000981,GO:0000982,GO:0000987,GO:0001012,GO:0001067,GO:0001077,GO:0001228,GO:0003674,GO:0003676,GO:0003677,GO:0003690,GO:0003700,GO:0005488,GO:0005575,GO:0005622,GO:0005623,GO:0005634,GO:0005737,GO:0005739,GO:0006139,GO:0006351,GO:0006355,GO:0006357,GO:0006366,GO:0006725,GO:0006807,GO:0007154,GO:0007584,GO:0008150,GO:0008152,GO:0008270,GO:…	-	-	-	-	-	-	-	-	-	-	Fungal_trans,Zn_clus
4_MZR_7	mRNA_4_MZR_7	1005962.W1QIY6	1.2e-126	392	2C7U1@1|root,2RBGV@2759|Eukaryota,39XZ7@33154|Opisthokonta,3P1DV@4751|Fungi,3QQZJ@4890|Ascomycota,3RU0I@4891|Saccharomycetes	4751|Fungi	K	Fungal specific transcription factor domain	STB4	GO:0000429,GO:0000436,GO:0000976,GO:0000977,GO:0000978,GO:0000981,GO:0000982,GO:0000987,GO:0001012,GO:0001067,GO:0001077,GO:0001228,GO:0003674,GO:0003676,GO:0003677,GO:0003690,GO:0003700,GO:0005488,GO:0005575,GO:0005622,GO:0005623,GO:0005634,GO:0005737,GO:0005739,GO:0006139,GO:0006351,GO:0006355,GO:0006357,GO:0006366,GO:0006725,GO:0006807,GO:0007154,GO:0007584,GO:0008150,GO:0008152,GO:0008270,GO:…	-	-	-	-	-	-	-	-	-	-	Fungal_trans,Zn_clus
5_MZR_7	mRNA_5_MZR_7	5141.EFNCRP00000001624	4.52e-45	171	KOG2504@1|root,KOG2504@2759|Eukaryota,39S9J@33154|Opisthokonta,3NWXD@4751|Fungi,3QNFA@4890|Ascomycota,215FC@147550|Sordariomycetes,3UB4F@5139|Sordariales,3UGV6@5148|Sordariaceae	4751|Fungi	G	Major Facilitator Superfamily	-	-	-	-	-	-	-	-	-	-	-	-	MFS_1
6_MZR_7	mRNA_6_MZR_7	4959.XP_461513.1	2.17e-278	775	COG0477@1|root,KOG2533@2759|Eukaryota,38D65@33154|Opisthokonta,3NVM3@4751|Fungi,3QJKB@4890|Ascomycota,3RU04@4891|Saccharomycetes,47BZN@766764|Debaryomycetaceae	4751|Fungi	G	to uniprot P40445 Saccharomyces cerevisiae YIL166c	-	-	-	-	-	-	-	-	-	-	-	-	MFS_1
7_MZR_7	mRNA_7_MZR_7	4956.XP_002497214.1	2.13e-116	353	COG2175@1|root,2QT05@2759|Eukaryota,3915V@33154|Opisthokonta,3NTVZ@4751|Fungi,3QPU0@4890|Ascomycota,3RTFC@4891|Saccharomycetes,3S0XN@4893|Saccharomycetaceae	4751|Fungi	E	to uniprot Q12358 Saccharomyces cerevisiae YLL057C JLP1 to Fe(II)-dependent sulfonate alpha- ketoglutarate dioxygenase	-	-	1.14.11.17	ko:K03119,ko:K19245	ko00430,ko00920,map00430,map00920	-	R05320	RC01331	ko00000,ko00001,ko01000	-	-	-	TauD
8_MZR_7	mRNA_8_MZR_7	4922.CAY70535	9.23e-71	227	2E34I@1|root,2SA9B@2759|Eukaryota,3AB58@33154|Opisthokonta,3P71T@4751|Fungi,3QZHP@4890|Ascomycota,3RVKK@4891|Saccharomycetes	4751|Fungi	-	-	-	-	-	-	-	-	-	-	-	-	-	-	-
9_MZR_7	mRNA_9_MZR_7	5480.G8BES2	5.23e-34	131	2DDXB@1|root,2S5NX@2759|Eukaryota,3A2A1@33154|Opisthokonta,3P3D6@4751|Fungi,3QUZH@4890|Ascomycota,3RUXY@4891|Saccharomycetes,47AU0@766764|Debaryomycetaceae	4751|Fungi	O	Superoxide dismutase	-	GO:0000302,GO:0000303,GO:0000305,GO:0003674,GO:0003824,GO:0004784,GO:0005488,GO:0005575,GO:0005576,GO:0005618,GO:0005623,GO:0005886,GO:0006801,GO:0006950,GO:0006979,GO:0008150,GO:0008152,GO:0009405,GO:0009636,GO:0009987,GO:0010035,GO:0016020,GO:0016209,GO:0016491,GO:0016721,GO:0019430,GO:0030312,GO:0031224,GO:0031225,GO:0033554,GO:0034599,GO:0034614,GO:0042221,GO:0043167,GO:0043169,GO:0044237,GO:…	1.15.1.1	ko:K04565	ko04146,ko04213,ko05014,ko05016,ko05020,map04146,map04213,map05014,map05016,map05020	-	-	-	ko00000,ko00001,ko01000	-	-	-	Sod_Cu
10_MZR_7	mRNA_10_MZR_7	4922.CAY68613	2.76e-248	687	COG2175@1|root,2QT05@2759|Eukaryota,3915V@33154|Opisthokonta,3NTVZ@4751|Fungi,3QPU0@4890|Ascomycota,3RTFC@4891|Saccharomycetes	4751|Fungi	E	dioxygenase	-	-	1.14.11.17	ko:K03119,ko:K19245	ko00430,ko00920,map00430,map00920	-	R05320	RC01331	ko00000,ko00001,ko01000	-	-	-	TauD
11_MZR_7	mRNA_11_MZR_7	4922.CAY69887	3.6e-248	699	COG0477@1|root,KOG2533@2759|Eukaryota,39TRT@33154|Opisthokonta,3NUZJ@4751|Fungi,3QP9Z@4890|Ascomycota,3RW8X@4891|Saccharomycetes	4751|Fungi	G	protein with similarity to the allantoate permease (Dal5p)	-	-	-	-	-	-	-	-	-	-	-	-	MFS_1
12_MZR_7	mRNA_12_MZR_7	4922.CAY68651	0	1839	COG1132@1|root,KOG0055@2759|Eukaryota,38E88@33154|Opisthokonta,3NU2T@4751|Fungi,3QJNT@4890|Ascomycota,3RW3D@4891|Saccharomycetes	4751|Fungi	Q	ABC transporter transmembrane region	-	GO:0000166,GO:0000322,GO:0000323,GO:0000324,GO:0003674,GO:0003824,GO:0005215,GO:0005488,GO:0005524,GO:0005575,GO:0005622,GO:0005623,GO:0005737,GO:0005773,GO:0005886,GO:0006810,GO:0006855,GO:0008144,GO:0008150,GO:0015399,GO:0015405,GO:0015893,GO:0016020,GO:0016021,GO:0016462,GO:0016787,GO:0016817,GO:0016818,GO:0016887,GO:0017076,GO:0017111,GO:0022804,GO:0022857,GO:0030554,GO:0031224,GO:0032553,GO:…	3.6.3.44	ko:K05658	ko02010,ko04976,ko05206,ko05226,map02010,map04976,map05206,map05226	-	-	-	ko00000,ko00001,ko01000,ko02000,ko04090,ko04147	3.A.1.201	-	-	ABC_membrane,ABC_tran
13_MZR_7	mRNA_13_MZR_7	101852.XP_008077595.1	3.52e-149	431	COG0604@1|root,KOG1198@2759|Eukaryota,38G12@33154|Opisthokonta,3NX3C@4751|Fungi,3QMAW@4890|Ascomycota,20YSB@147548|Leotiomycetes	4751|Fungi	C	Zinc-binding dehydrogenase	-	-	-	-	-	-	-	-	-	-	-	-	ADH_N,ADH_zinc_N
14_MZR_7	mRNA_14_MZR_7	4922.CAY68460	6.72e-308	850	COG0531@1|root,KOG1286@2759|Eukaryota,38DMK@33154|Opisthokonta,3NUN0@4751|Fungi,3QKK8@4890|Ascomycota,3RSFT@4891|Saccharomycetes	4751|Fungi	E	Permease	CAN1	GO:0003333,GO:0003674,GO:0005215,GO:0005290,GO:0005342,GO:0005488,GO:0005575,GO:0005622,GO:0005623,GO:0005737,GO:0005739,GO:0005768,GO:0005783,GO:0005886,GO:0006810,GO:0006811,GO:0006812,GO:0006820,GO:0006855,GO:0006865,GO:0008150,GO:0008324,GO:0008509,GO:0008514,GO:0010008,GO:0012505,GO:0015075,GO:0015171,GO:0015174,GO:0015179,GO:0015181,GO:0015189,GO:0015238,GO:0015318,GO:0015711,GO:0015802,GO:…	-	ko:K16261	-	-	-	-	ko00000,ko02000	2.A.3.10	-	-	AA_permease
15_MZR_7	mRNA_15_MZR_7	4950.XP_003678558.1	1.49e-186	543	KOG0254@1|root,KOG0254@2759|Eukaryota,39X17@33154|Opisthokonta,3P1M8@4751|Fungi,3QQU8@4890|Ascomycota,3RU1K@4891|Saccharomycetes,3S0W9@4893|Saccharomycetaceae	4751|Fungi	P	Belongs to the major facilitator superfamily. Sugar transporter (TC 2.A.1.1) family	-	-	-	-	-	-	-	-	-	-	-	-	Sugar_tr
16_MZR_7	mRNA_16_MZR_7	4920.XP_004205272.1	1.29e-152	446	COG3491@1|root,KOG0143@2759|Eukaryota,39XV2@33154|Opisthokonta,3NWWB@4751|Fungi,3RJ2Y@4890|Ascomycota,3RW4T@4891|Saccharomycetes,479P6@766764|Debaryomycetaceae	4751|Fungi	Q	2OG-Fe(II) oxygenase superfamily	-	-	-	-	-	-	-	-	-	-	-	-	2OG-FeII_Oxy,DIOX_N
17_MZR_7	mRNA_17_MZR_7	4922.CAY67353	3.37e-198	577	COG0477@1|root,KOG2533@2759|Eukaryota,38DEE@33154|Opisthokonta,3NU3C@4751|Fungi,3QMZM@4890|Ascomycota,3RRZZ@4891|Saccharomycetes	4751|Fungi	G	Saccharomyces cerevisiae	SEO1	GO:0003674,GO:0005215,GO:0005575,GO:0005623,GO:0006810,GO:0008150,GO:0016020,GO:0016021,GO:0031224,GO:0044425,GO:0044464,GO:0051179,GO:0051234,GO:0055085,GO:0071944	-	-	-	-	-	-	-	-	-	-	MFS_1
18_MZR_7	mRNA_18_MZR_7	1005962.W1QCS8	5.53e-108	322	KOG2329@1|root,KOG2329@2759|Eukaryota,39U88@33154|Opisthokonta,3NV52@4751|Fungi,3QQMG@4890|Ascomycota,3RREP@4891|Saccharomycetes	4751|Fungi	I	to Saccharomyces cerevisiae YPC1 (YBR183W) and YDC1 (YPL087W)	YDC1	GO:0000139,GO:0000322,GO:0000323,GO:0000324,GO:0000329,GO:0003674,GO:0003824,GO:0004553,GO:0005575,GO:0005622,GO:0005623,GO:0005737,GO:0005773,GO:0005774,GO:0005783,GO:0005789,GO:0005794,GO:0005938,GO:0006629,GO:0006643,GO:0006665,GO:0006672,GO:0006807,GO:0008150,GO:0008152,GO:0008610,GO:0009056,GO:0009058,GO:0009987,GO:0012505,GO:0016020,GO:0016021,GO:0016042,GO:0016410,GO:0016740,GO:0016746,GO:…	-	ko:K04711,ko:K05848	ko00600,ko01100,map00600,map01100	-	R06518,R06528	RC00064,RC00328	ko00000,ko00001,ko01000	-	-	-	Ceramidase
19_MZR_7	mRNA_19_MZR_7	1041607.K0KSP3	5.54e-08	64.3	2C0IW@1|root,2QQB4@2759|Eukaryota,38PMW@33154|Opisthokonta,3P0W4@4751|Fungi,3QQF6@4890|Ascomycota,3RT95@4891|Saccharomycetes	4751|Fungi	S	to Saccharomyces cerevisiae BEM4 (YPL161C)	-	GO:0003674,GO:0005096,GO:0005575,GO:0005622,GO:0005623,GO:0005634,GO:0005737,GO:0005829,GO:0006996,GO:0007010,GO:0007154,GO:0007163,GO:0007165,GO:0007264,GO:0007265,GO:0007266,GO:0008047,GO:0008150,GO:0009987,GO:0010033,GO:0016043,GO:0019236,GO:0023052,GO:0030010,GO:0030029,GO:0030036,GO:0030234,GO:0030695,GO:0035556,GO:0042221,GO:0043085,GO:0043087,GO:0043226,GO:0043227,GO:0043229,GO:0043231,GO:…	-	-	-	-	-	-	-	-	-	-	-
20_MZR_7	mRNA_20_MZR_7	1005962.W1Q6R7	2.67e-34	141	KOG4569@1|root,KOG4569@2759|Eukaryota,39S2Q@33154|Opisthokonta,3NZPC@4751|Fungi,3QR4A@4890|Ascomycota,3RVN5@4891|Saccharomycetes	4751|Fungi	G	Lipase (class 3)	-	-	-	-	-	-	-	-	-	-	-	-	Lipase_3
21_MZR_7	mRNA_21_MZR_7	4952.CAG84142	2.97e-149	451	KOG1290@1|root,KOG1290@2759|Eukaryota,38CNN@33154|Opisthokonta,3NV4H@4751|Fungi,3QJCI@4890|Ascomycota,3RRRJ@4891|Saccharomycetes	4751|Fungi	T	to Saccharomyces cerevisiae SKY1 (YMR216C)	SKY1	GO:0000166,GO:0000245,GO:0000375,GO:0000377,GO:0000398,GO:0003674,GO:0003824,GO:0004672,GO:0004674,GO:0005488,GO:0005524,GO:0005575,GO:0005622,GO:0005623,GO:0005634,GO:0005737,GO:0005829,GO:0006139,GO:0006376,GO:0006396,GO:0006397,GO:0006464,GO:0006468,GO:0006725,GO:0006793,GO:0006796,GO:0006807,GO:0006873,GO:0007049,GO:0007154,GO:0007165,GO:0008104,GO:0008144,GO:0008150,GO:0008152,GO:0008361,GO:…	2.7.11.1	ko:K08832	-	-	-	-	ko00000,ko01000,ko01001	-	-	-	Pkinase
22_MZR_7	mRNA_22_MZR_7	1005962.W1QBC0	0	915	COG0443@1|root,KOG0103@2759|Eukaryota,38HTW@33154|Opisthokonta,3NV9J@4751|Fungi,3QPHJ@4890|Ascomycota,3RS9J@4891|Saccharomycetes	4751|Fungi	O	Belongs to the heat shock protein 70 family	SSE1	GO:0000166,GO:0000774,GO:0003674,GO:0005488,GO:0005515,GO:0005516,GO:0005524,GO:0005575,GO:0005622,GO:0005623,GO:0005737,GO:0005829,GO:0005844,GO:0006457,GO:0008144,GO:0008150,GO:0009405,GO:0009987,GO:0017076,GO:0030234,GO:0030554,GO:0032553,GO:0032555,GO:0032559,GO:0032991,GO:0033218,GO:0035639,GO:0035690,GO:0036094,GO:0042026,GO:0042221,GO:0042277,GO:0042493,GO:0043167,GO:0043168,GO:0044419,GO:…	-	ko:K09485,ko:K09489	ko04141,ko04530,ko04612,map04141,map04530,map04612	-	-	-	ko00000,ko00001,ko03110	1.A.33	-	-	HSP70
23_MZR_7	mRNA_23_MZR_7	1005962.W1QCN5	7.14e-205	590	COG5100@1|root,KOG2834@2759|Eukaryota,38CMA@33154|Opisthokonta,3NU81@4751|Fungi,3QNAS@4890|Ascomycota,3RSNC@4891|Saccharomycetes	4751|Fungi	UY	Involved in the import of nuclear-targeted proteins into the nucleus and the export of poly(A) RNA out of the nucleus. Has a role in the endoplasmic reticulum-associated degradation (ERAD) pathway (By similarity)	NPL4	GO:0000151,GO:0000153,GO:0000226,GO:0000278,GO:0000835,GO:0000836,GO:0000837,GO:0000839,GO:0003674,GO:0005488,GO:0005515,GO:0005575,GO:0005622,GO:0005623,GO:0005634,GO:0005635,GO:0005737,GO:0005739,GO:0005740,GO:0005741,GO:0005783,GO:0005789,GO:0005829,GO:0006139,GO:0006401,GO:0006403,GO:0006508,GO:0006511,GO:0006515,GO:0006725,GO:0006807,GO:0006810,GO:0006886,GO:0006950,GO:0006996,GO:0007010,GO:…	-	ko:K14015	ko04141,map04141	M00400,M00403	-	-	ko00000,ko00001,ko00002	-	-	-	NPL4,UN_NPL4,zf-NPL4
24_MZR_7	mRNA_24_MZR_7	36914.XP_001524229.1	1.43e-31	122	KOG4690@1|root,KOG4690@2759|Eukaryota,39ZZT@33154|Opisthokonta,3P1ZN@4751|Fungi,3QVQH@4890|Ascomycota,3RU86@4891|Saccharomycetes,47CQA@766764|Debaryomycetaceae	4751|Fungi	S	Oxidoreductase-like protein, N-terminal	-	GO:0003674,GO:0005575,GO:0005622,GO:0005623,GO:0005737,GO:0005739,GO:0008150,GO:0043226,GO:0043227,GO:0043229,GO:0043231,GO:0044424,GO:0044444,GO:0044464	-	-	-	-	-	-	-	-	-	-	Oxidored-like
25_MZR_7	mRNA_25_MZR_7	1041607.K0KSP8	4.35e-189	544	28JKR@1|root,2QRZZ@2759|Eukaryota,38ECS@33154|Opisthokonta,3NU6E@4751|Fungi,3QKR8@4890|Ascomycota,3RT3B@4891|Saccharomycetes	4751|Fungi	G	Splits internally a 1,3-beta-glucan molecule and transfers the newly generated reducing end (the donor) to the non- reducing end of another 1,3-beta-glucan molecule (the acceptor) forming a 1,3-beta linkage, resulting in the elongation of 1,3- beta-glucan chains in the cell wall	gel2	GO:0000271,GO:0000322,GO:0000323,GO:0000324,GO:0003674,GO:0003824,GO:0005575,GO:0005576,GO:0005618,GO:0005622,GO:0005623,GO:0005737,GO:0005773,GO:0005886,GO:0005975,GO:0005976,GO:0006073,GO:0006074,GO:0006075,GO:0008150,GO:0008152,GO:0009058,GO:0009059,GO:0009250,GO:0009272,GO:0009277,GO:0009897,GO:0009986,GO:0009987,GO:0010383,GO:0016020,GO:0016021,GO:0016043,GO:0016051,GO:0016740,GO:0030312,GO:…	-	-	-	-	-	-	-	-	-	-	Glyco_hydro_72
26_MZR_7	mRNA_26_MZR_7	4920.XP_004201040.1	4.19e-39	153	28KAJ@1|root,2QSRB@2759|Eukaryota,39R33@33154|Opisthokonta,3NY3M@4751|Fungi,3QND7@4890|Ascomycota,3RRW3@4891|Saccharomycetes,47ANB@766764|Debaryomycetaceae	4751|Fungi	S	Saccharomyces cerevisiae YPL066w	-	GO:0000278,GO:0000281,GO:0000910,GO:0000917,GO:0000935,GO:0003674,GO:0005575,GO:0005622,GO:0005623,GO:0005737,GO:0005933,GO:0005935,GO:0007049,GO:0008104,GO:0008150,GO:0009987,GO:0016043,GO:0022402,GO:0022607,GO:0030427,GO:0030428,GO:0032153,GO:0032155,GO:0032506,GO:0033036,GO:0034613,GO:0044085,GO:0044424,GO:0044464,GO:0051179,GO:0051301,GO:0051641,GO:0061640,GO:0070727,GO:0071840,GO:0090529,GO:…	-	-	-	-	-	-	-	-	-	-	Arrestin_C
27_MZR_7	mRNA_27_MZR_7	273371.XP_003869679.1	8.89e-132	394	2CBPA@1|root,2QSI7@2759|Eukaryota,39SJ2@33154|Opisthokonta,3NUXK@4751|Fungi,3QKGF@4890|Ascomycota,3RRIA@4891|Saccharomycetes,47BTB@766764|Debaryomycetaceae	4751|Fungi	O	Putative TOS1-like glycosyl hydrolase (DUF2401)	TOS1	GO:0000271,GO:0000322,GO:0000323,GO:0000324,GO:0003674,GO:0003824,GO:0003843,GO:0005575,GO:0005576,GO:0005618,GO:0005622,GO:0005623,GO:0005737,GO:0005773,GO:0005975,GO:0005976,GO:0006073,GO:0006074,GO:0006075,GO:0008150,GO:0008152,GO:0008194,GO:0009058,GO:0009059,GO:0009250,GO:0009272,GO:0009277,GO:0009987,GO:0010383,GO:0016051,GO:0016740,GO:0016757,GO:0016758,GO:0030312,GO:0033692,GO:0034406,GO:…	-	-	-	-	-	-	-	-	-	-	DUF2401,DUF2403
28_MZR_7	mRNA_28_MZR_7	4922.CAY69720	6.56e-64	195	COG2036@1|root,KOG3467@2759|Eukaryota,3A1HI@33154|Opisthokonta,3P3ZX@4751|Fungi,3QV4F@4890|Ascomycota,3RUEJ@4891|Saccharomycetes	4751|Fungi	B	Core component of nucleosome. Nucleosomes wrap and compact DNA into chromatin, limiting DNA accessibility to the cellular machineries which require DNA as a template. Histones thereby play a central role in transcription regulation, DNA repair, DNA replication and chromosomal stability. DNA accessibility is regulated via a complex set of post-translational modifications of histones, also called h…	HHF1	GO:0000003,GO:0000122,GO:0000228,GO:0000785,GO:0000786,GO:0000788,GO:0000790,GO:0003006,GO:0003674,GO:0003676,GO:0003677,GO:0005488,GO:0005515,GO:0005575,GO:0005622,GO:0005623,GO:0005634,GO:0005657,GO:0005694,GO:0006139,GO:0006323,GO:0006325,GO:0006333,GO:0006334,GO:0006342,GO:0006351,GO:0006352,GO:0006355,GO:0006357,GO:0006464,GO:0006479,GO:0006725,GO:0006807,GO:0006996,GO:0007049,GO:0008150,GO:…	-	ko:K11254	ko05034,ko05203,ko05322,map05034,map05203,map05322	-	-	-	ko00000,ko00001,ko03036	-	-	-	CENP-T_C
29_MZR_7	mRNA_29_MZR_7	4922.CAY69721	3.57e-84	249	COG2036@1|root,KOG1745@2759|Eukaryota,39ZTV@33154|Opisthokonta,3P1RT@4751|Fungi,3QU1D@4890|Ascomycota,3RU70@4891|Saccharomycetes	4751|Fungi	B	Core component of nucleosome. Nucleosomes wrap and compact DNA into chromatin, limiting DNA accessibility to the cellular machineries which require DNA as a template. Histones thereby play a central role in transcription regulation, DNA repair, DNA replication and chromosomal stability. DNA accessibility is regulated via a complex set of post-translational modifications of histones, also called h…	HHT1	GO:0000003,GO:0000075,GO:0000228,GO:0000278,GO:0000775,GO:0000785,GO:0000786,GO:0000788,GO:0000790,GO:0000792,GO:0001672,GO:0003006,GO:0003674,GO:0003676,GO:0003677,GO:0003682,GO:0005488,GO:0005515,GO:0005575,GO:0005622,GO:0005623,GO:0005634,GO:0005657,GO:0005694,GO:0005720,GO:0005721,GO:0006139,GO:0006259,GO:0006281,GO:0006289,GO:0006323,GO:0006325,GO:0006333,GO:0006334,GO:0006351,GO:0006725,GO:…	-	ko:K11253	ko05034,ko05202,ko05322,map05034,map05202,map05322	-	-	-	ko00000,ko00001,ko03036,ko04147	-	-	-	Histone
30_MZR_7	mRNA_30_MZR_7	273371.XP_003867961.1	3.76e-50	182	COG5542@1|root,KOG2647@2759|Eukaryota,38F3K@33154|Opisthokonta,3NYKS@4751|Fungi,3QRBF@4890|Ascomycota,3RQZW@4891|Saccharomycetes,47BWP@766764|Debaryomycetaceae	4751|Fungi	G	Mannosyltransferase involved in glycosylphosphatidylinositol-anchor biosynthesis	GPI18	GO:0000030,GO:0003674,GO:0003824,GO:0004584,GO:0005575,GO:0005622,GO:0005623,GO:0005737,GO:0005739,GO:0005783,GO:0005789,GO:0006464,GO:0006497,GO:0006505,GO:0006506,GO:0006629,GO:0006643,GO:0006644,GO:0006650,GO:0006661,GO:0006664,GO:0006793,GO:0006796,GO:0006807,GO:0008150,GO:0008152,GO:0008610,GO:0008654,GO:0009058,GO:0009059,GO:0009247,GO:0009987,GO:0012505,GO:0016020,GO:0016021,GO:0016740,GO:…	-	ko:K07542	ko00563,ko01100,map00563,map01100	M00065	R05921	-	ko00000,ko00001,ko00002,ko01000,ko01003	-	GT76	-	Mannosyl_trans2
31_MZR_7	mRNA_31_MZR_7	5039.XP_002627306.1	7.97e-13	75.1	KOG3151@1|root,KOG3151@2759|Eukaryota,38EJH@33154|Opisthokonta,3NXSX@4751|Fungi,3QKDM@4890|Ascomycota,20ATK@147545|Eurotiomycetes,3B2PZ@33183|Onygenales	4751|Fungi	O	26S proteasome non-ATPase regulatory subunit 8	RPN12	GO:0000075,GO:0000076,GO:0000228,GO:0000278,GO:0000502,GO:0000724,GO:0000725,GO:0000727,GO:0000733,GO:0000785,GO:0000790,GO:0003674,GO:0003676,GO:0003677,GO:0003688,GO:0003690,GO:0003697,GO:0005488,GO:0005575,GO:0005622,GO:0005623,GO:0005634,GO:0005654,GO:0005694,GO:0005737,GO:0005829,GO:0005838,GO:0006139,GO:0006259,GO:0006260,GO:0006261,GO:0006270,GO:0006281,GO:0006302,GO:0006310,GO:0006355,GO:…	-	ko:K03031	ko03050,ko05169,map03050,map05169	M00341	-	-	ko00000,ko00001,ko00002,ko03051	-	-	-	CSN8_PSD8_EIF3K
32_MZR_7	mRNA_32_MZR_7	4959.XP_457443.1	2.21e-31	127	COG0652@1|root,KOG0885@2759|Eukaryota,38DAQ@33154|Opisthokonta,3NYKX@4751|Fungi,3QN1V@4890|Ascomycota,3RV38@4891|Saccharomycetes,47D82@766764|Debaryomycetaceae	4751|Fungi	O	Cyclophilin type peptidyl-prolyl cis-trans isomerase/CLD	CWC27	GO:0000413,GO:0003674,GO:0003755,GO:0003824,GO:0005575,GO:0005622,GO:0005623,GO:0005634,GO:0005681,GO:0005684,GO:0005737,GO:0006139,GO:0006396,GO:0006397,GO:0006457,GO:0006464,GO:0006725,GO:0006807,GO:0008150,GO:0008152,GO:0008380,GO:0009987,GO:0010467,GO:0016070,GO:0016071,GO:0016853,GO:0016859,GO:0018193,GO:0018208,GO:0019538,GO:0032991,GO:0034641,GO:0036211,GO:0043170,GO:0043226,GO:0043227,GO:…	5.2.1.8	ko:K01802,ko:K12737	-	-	-	-	ko00000,ko01000,ko03041,ko03110	-	-	-	Pro_isomerase
33_MZR_7	mRNA_33_MZR_7	1071379.XP_004177738.1	4.08e-40	154	COG0071@1|root,KOG0710@2759|Eukaryota,39YWQ@33154|Opisthokonta,3NZKX@4751|Fungi,3QRKA@4890|Ascomycota,3RT9S@4891|Saccharomycetes,3S0X7@4893|Saccharomycetaceae	4751|Fungi	O	Belongs to the small heat shock protein (HSP20) family	-	GO:0003674,GO:0005488,GO:0005515,GO:0005575,GO:0005622,GO:0005623,GO:0005737,GO:0005856,GO:0006996,GO:0007010,GO:0008150,GO:0009987,GO:0016043,GO:0043226,GO:0043228,GO:0043229,GO:0043232,GO:0044424,GO:0044464,GO:0051082,GO:0071840	-	ko:K13993	ko04141,map04141	-	-	-	ko00000,ko00001,ko03110	-	-	-	HSP20
34_MZR_7	mRNA_34_MZR_7	4922.CAY68599	0	1066	COG5271@1|root,KOG1808@2759|Eukaryota	2759|Eukaryota	M	Nuclear chaperone required for maturation and nuclear export of pre-60S ribosome subunits	-	-	-	ko:K06670	ko04110,ko04111,map04110,map04111	-	-	-	ko00000,ko00001,ko03036	-	-	-	DUF3659,PHD,zf-RING_2,zf-RVT
35_MZR_7	mRNA_35_MZR_7	340170.XP_007375007.1	1.19e-08	60.5	2CZYU@1|root,2SC5V@2759|Eukaryota,3A63Y@33154|Opisthokonta,3P5H4@4751|Fungi,3QXEG@4890|Ascomycota,3RVD3@4891|Saccharomycetes,47D4Y@766764|Debaryomycetaceae	4751|Fungi	K	bZIP transcription factor	kapC	GO:0000122,GO:0000981,GO:0000988,GO:0000989,GO:0001010,GO:0001134,GO:0003674,GO:0003676,GO:0003677,GO:0003700,GO:0005488,GO:0005515,GO:0005575,GO:0005622,GO:0005623,GO:0005634,GO:0005737,GO:0006139,GO:0006351,GO:0006355,GO:0006357,GO:0006725,GO:0006807,GO:0006950,GO:0006970,GO:0006972,GO:0008134,GO:0008150,GO:0008152,GO:0009058,GO:0009059,GO:0009628,GO:0009651,GO:0009889,GO:0009890,GO:0009891,GO:…	-	ko:K09043	-	-	-	-	ko00000,ko03000	-	-	-	bZIP_1
36_MZR_7	mRNA_36_MZR_7	4922.CAY68597	0	2530	COG1131@1|root,KOG0065@2759|Eukaryota,3AMPA@33154|Opisthokonta,3NXNE@4751|Fungi,3QPDQ@4890|Ascomycota,3RSQZ@4891|Saccharomycetes	4751|Fungi	Q	Saccharomyces cerevisiae YOL075C	-	-	-	-	-	-	-	-	-	-	-	-	ABC2_membrane,ABC_tran
37_MZR_7	mRNA_37_MZR_7	4922.CAY68595	6.01e-246	676	COG0406@1|root,KOG0234@2759|Eukaryota,3A7E1@33154|Opisthokonta,3P6IB@4751|Fungi,3QYEM@4890|Ascomycota,3RVA5@4891|Saccharomycetes	4751|Fungi	G	6-phosphofructo-2-kinase	-	-	2.7.1.105	ko:K00900	ko00051,map00051	-	R02732	RC00002,RC00152	ko00000,ko00001,ko01000	-	-	-	6PF2K
38_MZR_7	mRNA_38_MZR_7	4922.CAY68594	2.27e-232	649	COG2319@1|root,KOG0284@2759|Eukaryota,38BFJ@33154|Opisthokonta,3NUVK@4751|Fungi,3QJEE@4890|Ascomycota,3RSI5@4891|Saccharomycetes	4751|Fungi	A	Required for 3'-end cleavage and polyadenylation of pre- mRNAs. Also involved in chromosome segregation where it has a role in chromosome attachment to the mitotic spindle (By similarity)	PFS2	GO:0000228,GO:0000785,GO:0000790,GO:0005575,GO:0005622,GO:0005623,GO:0005634,GO:0005654,GO:0005694,GO:0005847,GO:0005849,GO:0006139,GO:0006378,GO:0006379,GO:0006396,GO:0006397,GO:0006725,GO:0006807,GO:0007059,GO:0008150,GO:0008152,GO:0009987,GO:0010467,GO:0016070,GO:0016071,GO:0031123,GO:0031124,GO:0031974,GO:0031981,GO:0032991,GO:0034641,GO:0043170,GO:0043226,GO:0043227,GO:0043228,GO:0043229,GO:…	-	ko:K15542	ko03015,map03015	-	-	-	ko00000,ko00001,ko03019	-	-	-	WD40
39_MZR_7	mRNA_39_MZR_7	4922.CAY68593	0	885	COG0697@1|root,KOG2765@2759|Eukaryota,38FQC@33154|Opisthokonta,3NUQK@4751|Fungi,3QQ3V@4890|Ascomycota,3RXQU@4891|Saccharomycetes	4751|Fungi	EG	duf6 domain protein	-	-	-	-	-	-	-	-	-	-	-	-	CSG2,EamA
40_MZR_7	mRNA_40_MZR_7	4922.CAY68592	0	1145	COG1866@1|root,2QQI5@2759|Eukaryota,38BH0@33154|Opisthokonta,3NVNR@4751|Fungi,3QKP0@4890|Ascomycota,3RRBV@4891|Saccharomycetes	4751|Fungi	H	Phosphoenolpyruvate carboxykinase	PCK1	GO:0000166,GO:0003674,GO:0003824,GO:0004611,GO:0004612,GO:0005488,GO:0005524,GO:0005575,GO:0005622,GO:0005623,GO:0005737,GO:0005777,GO:0005829,GO:0005975,GO:0005996,GO:0006006,GO:0006082,GO:0006083,GO:0006094,GO:0008144,GO:0008150,GO:0008152,GO:0009058,GO:0009987,GO:0015976,GO:0016051,GO:0016829,GO:0016830,GO:0016831,GO:0016999,GO:0017076,GO:0017144,GO:0019318,GO:0019319,GO:0019752,GO:0020015,GO:…	4.1.1.49	ko:K01610	ko00010,ko00020,ko00620,ko00710,ko01100,ko01110,ko01120,ko01130,ko01200,map00010,map00020,map00620,map00710,map01100,map01110,map01120,map01130,map01200	M00003,M00170	R00341	RC00002,RC02741	ko00000,ko00001,ko00002,ko01000	-	-	-	PEPCK_ATP
41_MZR_7	mRNA_41_MZR_7	4922.CAY68591	0	1295	COG0258@1|root,KOG2520@2759|Eukaryota,3AHGQ@33154|Opisthokonta,3Q3KU@4751|Fungi,3RKNH@4890|Ascomycota,3RR65@4891|Saccharomycetes	4751|Fungi	L	to Saccharomyces cerevisiae YEN1 (YER041W)	-	GO:0000014,GO:0003674,GO:0003824,GO:0004518,GO:0004519,GO:0004520,GO:0004536,GO:0005575,GO:0005622,GO:0005623,GO:0005634,GO:0005737,GO:0006139,GO:0006259,GO:0006281,GO:0006725,GO:0006807,GO:0006950,GO:0006974,GO:0008150,GO:0008152,GO:0008821,GO:0009987,GO:0016787,GO:0016788,GO:0016889,GO:0016894,GO:0033554,GO:0034641,GO:0043170,GO:0043226,GO:0043227,GO:0043229,GO:0043231,GO:0044237,GO:0044238,GO:…	-	ko:K15339	-	-	-	-	ko00000,ko01000,ko03400	-	-	-	XPG_I,XPG_N
42_MZR_7	mRNA_42_MZR_7	4922.CAY68590	0	3283	KOG1922@1|root,KOG1922@2759|Eukaryota,38BZD@33154|Opisthokonta,3NYW8@4751|Fungi,3QKWN@4890|Ascomycota,3RRC2@4891|Saccharomycetes	4751|Fungi	TZ	to Saccharomyces cerevisiae BNR1 (YIL159W)	-	GO:0003674,GO:0003779,GO:0005488,GO:0005515,GO:0005522,GO:0005575,GO:0005623,GO:0005933,GO:0005935,GO:0006996,GO:0007010,GO:0007015,GO:0008064,GO:0008092,GO:0008150,GO:0009987,GO:0010638,GO:0010639,GO:0016043,GO:0017016,GO:0017048,GO:0019899,GO:0022607,GO:0030029,GO:0030036,GO:0030046,GO:0030427,GO:0030832,GO:0030833,GO:0030834,GO:0030835,GO:0030837,GO:0031267,GO:0031333,GO:0032153,GO:0032271,GO:…	-	ko:K17971	ko04011,map04011	-	-	-	ko00000,ko00001,ko03029	-	-	-	Drf_FH3,Drf_GBD,FH2
43_MZR_7	mRNA_43_MZR_7	4922.CAY68589	0	1860	COG0557@1|root,KOG2102@2759|Eukaryota,39XCE@33154|Opisthokonta,3NXKZ@4751|Fungi,3QMPF@4890|Ascomycota,3RR2F@4891|Saccharomycetes	4751|Fungi	J	Belongs to the RNR ribonuclease family	MSU1	GO:0000175,GO:0000177,GO:0000178,GO:0000932,GO:0000957,GO:0000959,GO:0000963,GO:0000965,GO:0003674,GO:0003676,GO:0003723,GO:0003824,GO:0004518,GO:0004527,GO:0004532,GO:0004540,GO:0005488,GO:0005575,GO:0005622,GO:0005623,GO:0005737,GO:0005739,GO:0005759,GO:0006139,GO:0006364,GO:0006396,GO:0006397,GO:0006401,GO:0006725,GO:0006807,GO:0006996,GO:0007005,GO:0008150,GO:0008152,GO:0008408,GO:0008859,GO:…	3.1.13.1	ko:K19782	-	-	-	-	ko00000,ko01000,ko03029	-	-	-	RNB
44_MZR_7	mRNA_44_MZR_7	4922.CAY68588	0	2418	COG0514@1|root,KOG0351@2759|Eukaryota,38DX0@33154|Opisthokonta,3NWE6@4751|Fungi,3QMPG@4890|Ascomycota,3RR3U@4891|Saccharomycetes	4751|Fungi	A	to Saccharomyces cerevisiae SGS1 (YMR190C)	SGS1	GO:0000003,GO:0000018,GO:0000019,GO:0000070,GO:0000075,GO:0000077,GO:0000166,GO:0000228,GO:0000278,GO:0000280,GO:0000706,GO:0000722,GO:0000723,GO:0000724,GO:0000725,GO:0000729,GO:0000819,GO:0001302,GO:0003006,GO:0003674,GO:0003676,GO:0003677,GO:0003678,GO:0003824,GO:0004003,GO:0004386,GO:0005488,GO:0005524,GO:0005575,GO:0005622,GO:0005623,GO:0005634,GO:0005657,GO:0005694,GO:0005730,GO:0005737,GO:…	3.6.4.12	ko:K10901	ko03440,ko03460,map03440,map03460	M00295,M00414	-	-	ko00000,ko00001,ko00002,ko01000,ko03032,ko03400	-	-	-	DEAD,HRDC,Helicase_C,Helicase_Sgs1,RQC,RecQ_Zn_bind
45_MZR_7	mRNA_45_MZR_7	4922.CAY68587	4.76e-105	303	COG5078@1|root,KOG0427@2759|Eukaryota,38BW8@33154|Opisthokonta,3P655@4751|Fungi,3RJTZ@4890|Ascomycota,3RV81@4891|Saccharomycetes	4751|Fungi	O	Belongs to the ubiquitin-conjugating enzyme family	-	-	2.3.2.25	ko:K10688	ko04120,map04120	-	-	-	ko00000,ko00001,ko01000,ko04121	-	-	-	UQ_con
46_MZR_7	mRNA_46_MZR_7	4922.CAY68586	0	875	KOG0290@1|root,KOG0290@2759|Eukaryota,38I4D@33154|Opisthokonta,3NWBC@4751|Fungi,3QN44@4890|Ascomycota,3RREC@4891|Saccharomycetes	4751|Fungi	S	Saccharomyces cerevisiae YPL247c	-	GO:0000151,GO:0003674,GO:0005575,GO:0005622,GO:0005623,GO:0005634,GO:0005737,GO:0005794,GO:0006275,GO:0007346,GO:0008150,GO:0009889,GO:0010556,GO:0010564,GO:0012505,GO:0019219,GO:0019222,GO:0031323,GO:0031326,GO:0031461,GO:0032991,GO:0033262,GO:0043226,GO:0043227,GO:0043229,GO:0043231,GO:0044424,GO:0044444,GO:0044464,GO:0050789,GO:0050794,GO:0051052,GO:0051171,GO:0051726,GO:0060255,GO:0065007,GO:…	-	ko:K11805	-	-	-	-	ko00000,ko04121	-	-	-	WD40
47_MZR_7	mRNA_47_MZR_7	4922.CAY68585	0	1997	COG1003@1|root,KOG2040@2759|Eukaryota,38E0D@33154|Opisthokonta,3NWQC@4751|Fungi,3QJE3@4890|Ascomycota,3RT96@4891|Saccharomycetes	4751|Fungi	E	The glycine cleavage system catalyzes the degradation of glycine	GCV2	GO:0001505,GO:0003674,GO:0003824,GO:0004375,GO:0005575,GO:0005622,GO:0005623,GO:0005737,GO:0005739,GO:0005960,GO:0006082,GO:0006520,GO:0006544,GO:0006546,GO:0006730,GO:0006807,GO:0008150,GO:0008152,GO:0009056,GO:0009063,GO:0009069,GO:0009071,GO:0009987,GO:0016054,GO:0016491,GO:0016638,GO:0016642,GO:0017144,GO:0019464,GO:0019752,GO:0032991,GO:0042133,GO:0042135,GO:0042737,GO:0043226,GO:0043227,GO:…	1.4.4.2	ko:K00281	ko00260,ko00630,ko01100,ko01110,ko01130,ko01200,map00260,map00630,map01100,map01110,map01130,map01200	M00532	R01221,R03425	RC00022,RC00929,RC02834,RC02880	ko00000,ko00001,ko00002,ko01000	-	-	-	GDC-P
48_MZR_7	mRNA_48_MZR_7	53485.EFQ94016	6.69e-308	842	COG5256@1|root,KOG0052@2759|Eukaryota,38G33@33154|Opisthokonta,3NU3J@4751|Fungi,3QNF5@4890|Ascomycota,2010S@147541|Dothideomycetes,4KCBU@92860|Pleosporales	4751|Fungi	J	This protein promotes the GTP-dependent binding of aminoacyl-tRNA to the A-site of ribosomes during protein biosynthesis	TEF1	GO:0000166,GO:0000322,GO:0000323,GO:0000324,GO:0000329,GO:0001882,GO:0001883,GO:0002181,GO:0002182,GO:0003674,GO:0003676,GO:0003723,GO:0003746,GO:0003779,GO:0003824,GO:0003924,GO:0005488,GO:0005515,GO:0005516,GO:0005525,GO:0005575,GO:0005618,GO:0005622,GO:0005623,GO:0005737,GO:0005739,GO:0005773,GO:0005774,GO:0005829,GO:0005840,GO:0005853,GO:0005856,GO:0006403,GO:0006405,GO:0006409,GO:0006412,GO:…	-	ko:K03231	ko03013,ko05134,map03013,map05134	-	-	-	ko00000,ko00001,ko03012,ko03016,ko03019,ko04131,ko04147	-	-	-	GTP_EFTU,GTP_EFTU_D2,GTP_EFTU_D3
50_MZR_7	mRNA_50_MZR_7	4922.CAY68582	0	1025	COG0534@1|root,KOG1347@2759|Eukaryota,38BY6@33154|Opisthokonta,3NUM1@4751|Fungi,3QM90@4890|Ascomycota,3RRI2@4891|Saccharomycetes	4751|Fungi	V	MatE	-	GO:0003674,GO:0005215,GO:0005575,GO:0005622,GO:0005623,GO:0005737,GO:0005773,GO:0005774,GO:0006810,GO:0006855,GO:0008150,GO:0015238,GO:0015291,GO:0015297,GO:0015893,GO:0016020,GO:0016021,GO:0022804,GO:0022857,GO:0031090,GO:0031224,GO:0042221,GO:0042493,GO:0043226,GO:0043227,GO:0043229,GO:0043231,GO:0044422,GO:0044424,GO:0044425,GO:0044437,GO:0044444,GO:0044446,GO:0044464,GO:0050896,GO:0051179,GO:…	-	ko:K03327	-	-	-	-	ko00000,ko02000	2.A.66.1	-	-	MatE
51_MZR_7	mRNA_51_MZR_7	4922.CAY68581	0	1325	KOG1818@1|root,KOG1818@2759|Eukaryota,38EGA@33154|Opisthokonta,3NWSX@4751|Fungi,3QKAA@4890|Ascomycota,3RSA0@4891|Saccharomycetes	4751|Fungi	U	Component of the ESCRT-0 complex which is the sorting receptor for ubiquitinated cargo proteins at the multivesicular body (MVB) and recruits ESCRT-I to the MVB outer membrane	VPS27	GO:0000003,GO:0000322,GO:0000323,GO:0000324,GO:0000329,GO:0002790,GO:0003006,GO:0003674,GO:0003824,GO:0005488,GO:0005515,GO:0005543,GO:0005575,GO:0005622,GO:0005623,GO:0005628,GO:0005737,GO:0005768,GO:0005773,GO:0005774,GO:0006464,GO:0006508,GO:0006511,GO:0006605,GO:0006623,GO:0006807,GO:0006810,GO:0006811,GO:0006820,GO:0006862,GO:0006886,GO:0006897,GO:0007034,GO:0007049,GO:0008104,GO:0008150,GO:…	-	ko:K12182	ko04144,ko04145,map04144,map04145	M00408	-	-	ko00000,ko00001,ko00002,ko04131	-	-	-	FYVE,UIM,VHS
52_MZR_7	mRNA_52_MZR_7	4922.CAY68580	5.9e-183	508	2C25F@1|root,2QQTG@2759|Eukaryota,38HG2@33154|Opisthokonta,3NXIB@4751|Fungi,3QQFD@4890|Ascomycota,3RSWE@4891|Saccharomycetes	4751|Fungi	U	Required for normal levels of the cell wall 1,6-beta- glucan. Involved in a protein folding machinery chaperoning proteins acting in various physiological processes including cell wall synthesis and lysis of autophagic bodies	ROT1	GO:0000003,GO:0003674,GO:0005488,GO:0005515,GO:0005575,GO:0005622,GO:0005623,GO:0005737,GO:0005783,GO:0005789,GO:0006457,GO:0006458,GO:0006464,GO:0006486,GO:0006487,GO:0006493,GO:0006807,GO:0006996,GO:0007010,GO:0007114,GO:0007117,GO:0007118,GO:0007163,GO:0008150,GO:0008152,GO:0009058,GO:0009059,GO:0009100,GO:0009101,GO:0009272,GO:0009987,GO:0012505,GO:0016020,GO:0016021,GO:0016043,GO:0019538,GO:…	-	-	-	-	-	-	-	-	-	-	Rot1
53_MZR_7	mRNA_53_MZR_7	4922.CAY68579	2.68e-230	639	COG5024@1|root,KOG0653@2759|Eukaryota,38D2Q@33154|Opisthokonta,3NTZS@4751|Fungi,3QMWF@4890|Ascomycota,3RRBD@4891|Saccharomycetes	4751|Fungi	D	G1 S-specific cyclin essential for the control of the cell cycle at the G1 S (start) transition	HGC1	GO:0000079,GO:0000307,GO:0000320,GO:0000321,GO:0000749,GO:0000754,GO:0001932,GO:0002831,GO:0002833,GO:0003674,GO:0005575,GO:0005622,GO:0005623,GO:0005634,GO:0005737,GO:0007049,GO:0007089,GO:0007346,GO:0008150,GO:0009268,GO:0009405,GO:0009607,GO:0009628,GO:0009966,GO:0009987,GO:0010033,GO:0010564,GO:0010570,GO:0010646,GO:0016538,GO:0019207,GO:0019220,GO:0019222,GO:0019236,GO:0019887,GO:0022402,GO:…	-	ko:K06650,ko:K12760	ko04011,ko04111,ko04113,map04011,map04111,map04113	M00692	-	-	ko00000,ko00001,ko00002	-	-	-	Cyclin_N
55_MZR_7	mRNA_55_MZR_7	4922.CAY68577	0	852	2CXG9@1|root,2RX84@2759|Eukaryota,39UXY@33154|Opisthokonta,3NXUI@4751|Fungi,3QR3B@4890|Ascomycota,3RT8N@4891|Saccharomycetes	4751|Fungi	S	to Saccharomyces cerevisiae HFI1 (YPL254W)	-	GO:0000123,GO:0000124,GO:0003674,GO:0003712,GO:0003713,GO:0005575,GO:0005622,GO:0005623,GO:0005634,GO:0005654,GO:0005671,GO:0006139,GO:0006325,GO:0006338,GO:0006351,GO:0006355,GO:0006357,GO:0006366,GO:0006464,GO:0006473,GO:0006475,GO:0006725,GO:0006807,GO:0006996,GO:0008150,GO:0008152,GO:0009058,GO:0009059,GO:0009889,GO:0009891,GO:0009893,GO:0009987,GO:0010467,GO:0010468,GO:0010556,GO:0010557,GO:…	-	ko:K11362	-	-	-	-	ko00000,ko03021,ko03036	-	-	-	SAGA-Tad1
57_MZR_7	mRNA_57_MZR_7	4922.CAY68575	3.39e-118	337	COG0633@1|root,KOG3309@2759|Eukaryota,3A01K@33154|Opisthokonta,3P2DF@4751|Fungi,3QV28@4890|Ascomycota,3RUH2@4891|Saccharomycetes	4751|Fungi	C	to Saccharomyces cerevisiae YAH1 (YPL252C)	YAH1	GO:0003674,GO:0003824,GO:0005488,GO:0005575,GO:0005622,GO:0005623,GO:0005737,GO:0005739,GO:0005759,GO:0006091,GO:0006725,GO:0006732,GO:0006733,GO:0006743,GO:0006744,GO:0006778,GO:0006779,GO:0006783,GO:0006784,GO:0006790,GO:0006807,GO:0008150,GO:0008152,GO:0009055,GO:0009058,GO:0009108,GO:0009987,GO:0016043,GO:0016226,GO:0016491,GO:0016651,GO:0016653,GO:0018130,GO:0019438,GO:0022607,GO:0022900,GO:…	-	ko:K22071	-	-	-	-	ko00000,ko03029	-	-	-	Fer2
58_MZR_7	mRNA_58_MZR_7	4922.CAY68574	6.2e-202	561	299BD@1|root,2RGD3@2759|Eukaryota,39VIM@33154|Opisthokonta,3NZAH@4751|Fungi,3QJW6@4890|Ascomycota,3RURQ@4891|Saccharomycetes	4751|Fungi	S	Chalcone isomerase like	AIM18	GO:0003674,GO:0003824,GO:0005575,GO:0005622,GO:0005623,GO:0005737,GO:0005739,GO:0008150,GO:0016853,GO:0016872,GO:0043226,GO:0043227,GO:0043229,GO:0043231,GO:0044424,GO:0044444,GO:0044464	-	-	-	-	-	-	-	-	-	-	Chalcone_2
59_MZR_7	mRNA_59_MZR_7	4922.CAY68573	0	1074	COG0156@1|root,KOG1358@2759|Eukaryota,38CN1@33154|Opisthokonta,3NWAB@4751|Fungi,3QM97@4890|Ascomycota,3RSVS@4891|Saccharomycetes	4751|Fungi	O	to Saccharomyces cerevisiae LCB1 (YMR296C)	LCB1	GO:0002178,GO:0003674,GO:0003824,GO:0004758,GO:0005488,GO:0005575,GO:0005622,GO:0005623,GO:0005737,GO:0005783,GO:0005789,GO:0006629,GO:0006643,GO:0006665,GO:0006807,GO:0008144,GO:0008150,GO:0008152,GO:0008610,GO:0009058,GO:0009987,GO:0012505,GO:0016020,GO:0016021,GO:0016408,GO:0016409,GO:0016454,GO:0016740,GO:0016746,GO:0016747,GO:0017059,GO:0019842,GO:0030148,GO:0030170,GO:0031211,GO:0031224,GO:…	2.3.1.50	ko:K00654	ko00600,ko01100,ko04071,ko04138,map00600,map01100,map04071,map04138	M00094,M00099	R01281	RC00004,RC02725,RC02849	ko00000,ko00001,ko00002,ko01000,ko01007	-	-	iMM904.YMR296C,iND750.YMR296C	Aminotran_1_2
60_MZR_7	mRNA_60_MZR_7	4922.CAY68572	1.17e-105	304	2EA8I@1|root,2SGHA@2759|Eukaryota,3AE6E@33154|Opisthokonta,3P9JR@4751|Fungi,3R0K2@4890|Ascomycota,3RVTI@4891|Saccharomycetes	4751|Fungi	S	Mss4 protein	-	-	-	ko:K19952	-	-	-	-	ko00000,ko04131	-	-	-	Mss4
61_MZR_7	mRNA_61_MZR_7	4922.CAY68571	0	1612	COG0553@1|root,KOG0390@2759|Eukaryota,38CZG@33154|Opisthokonta,3NU8Z@4751|Fungi,3QN4T@4890|Ascomycota,3RS53@4891|Saccharomycetes	4751|Fungi	A	to Saccharomyces cerevisiae RDH54 (YBR073W)	RDH54	GO:0000003,GO:0000166,GO:0000280,GO:0000724,GO:0000725,GO:0000819,GO:0003674,GO:0003676,GO:0003677,GO:0003678,GO:0003690,GO:0003824,GO:0003916,GO:0004003,GO:0004386,GO:0005488,GO:0005524,GO:0005575,GO:0005622,GO:0005623,GO:0005634,GO:0006139,GO:0006259,GO:0006281,GO:0006302,GO:0006310,GO:0006725,GO:0006807,GO:0006950,GO:0006974,GO:0006996,GO:0007049,GO:0007059,GO:0007127,GO:0007131,GO:0007135,GO:…	-	ko:K10877	ko03440,map03440	-	-	-	ko00000,ko00001,ko01000,ko03400	-	-	-	Helicase_C,SNF2_N
62_MZR_7	mRNA_62_MZR_7	4922.CAY68570	0	1897	28K73@1|root,2QSMN@2759|Eukaryota,39SWS@33154|Opisthokonta,3NXWI@4751|Fungi,3QNRR@4890|Ascomycota,3RTTH@4891|Saccharomycetes	4751|Fungi	K	to uniprot P04386 Saccharomyces cerevisiae YPL248C GAL4 DNA-binding transcription factor	LAC9	GO:0000409,GO:0000411,GO:0000429,GO:0000431,GO:0000435,GO:0000436,GO:0000976,GO:0000977,GO:0000978,GO:0000981,GO:0000982,GO:0000987,GO:0001012,GO:0001067,GO:0001077,GO:0001085,GO:0001228,GO:0003674,GO:0003676,GO:0003677,GO:0003690,GO:0003700,GO:0005488,GO:0005515,GO:0005575,GO:0005622,GO:0005623,GO:0005634,GO:0005975,GO:0005996,GO:0006012,GO:0006139,GO:0006351,GO:0006355,GO:0006357,GO:0006366,GO:…	-	ko:K09241	-	-	-	-	ko00000,ko03000	-	-	-	Fungal_trans,Gal4_dimer,Zn_clus
63_MZR_7	mRNA_63_MZR_7	1005962.W1QLU1	3.37e-12	75.9	2C2RZ@1|root,2S2SB@2759|Eukaryota,3A2IR@33154|Opisthokonta,3P2SQ@4751|Fungi,3QV15@4890|Ascomycota,3RUG1@4891|Saccharomycetes	4751|Fungi	S	to Saccharomyces cerevisiae SPG5 (YMR191W)	-	GO:0003674,GO:0005488,GO:0005575,GO:0008150,GO:0009987,GO:0016043,GO:0022607,GO:0034622,GO:0043248,GO:0043933,GO:0044085,GO:0044877,GO:0065003,GO:0070628,GO:0071840	-	-	-	-	-	-	-	-	-	-	-
64_MZR_7	mRNA_64_MZR_7	4922.CAY68568	0	1326	COG5210@1|root,KOG1102@2759|Eukaryota,392VI@33154|Opisthokonta,3NVJ8@4751|Fungi,3QNVM@4890|Ascomycota,3RS22@4891|Saccharomycetes	4751|Fungi	U	to Saccharomyces cerevisiae GYL1 (YMR192W) and GYP5 (YPL249C)	GYP5	GO:0000131,GO:0003674,GO:0005096,GO:0005488,GO:0005515,GO:0005575,GO:0005622,GO:0005623,GO:0005737,GO:0005798,GO:0005829,GO:0005886,GO:0005933,GO:0005934,GO:0005935,GO:0006810,GO:0006886,GO:0006887,GO:0006888,GO:0008047,GO:0008104,GO:0008150,GO:0009987,GO:0012505,GO:0015031,GO:0015833,GO:0016020,GO:0016021,GO:0016192,GO:0017016,GO:0017137,GO:0019899,GO:0023052,GO:0030234,GO:0030427,GO:0030695,GO:…	-	-	-	-	-	-	-	-	-	-	RabGAP-TBC
65_MZR_7	mRNA_65_MZR_7	4922.CAY68567	3.97e-174	486	COG0227@1|root,KOG3278@2759|Eukaryota,39R8B@33154|Opisthokonta,3P06V@4751|Fungi,3QRDV@4890|Ascomycota,3RRPF@4891|Saccharomycetes	4751|Fungi	J	to Saccharomyces cerevisiae MRPL24 (YMR193W)	-	GO:0000313,GO:0000315,GO:0003674,GO:0003735,GO:0005198,GO:0005575,GO:0005622,GO:0005623,GO:0005737,GO:0005739,GO:0005759,GO:0005761,GO:0005762,GO:0005840,GO:0006412,GO:0006518,GO:0006807,GO:0008150,GO:0008152,GO:0009058,GO:0009059,GO:0009987,GO:0010467,GO:0015934,GO:0019538,GO:0031974,GO:0032543,GO:0032991,GO:0034641,GO:0034645,GO:0043043,GO:0043170,GO:0043226,GO:0043227,GO:0043228,GO:0043229,GO:…	-	ko:K02902	ko03010,map03010	M00178	-	-	br01610,ko00000,ko00001,ko00002,ko03011	-	-	-	Ribosomal_L28
66_MZR_7	mRNA_66_MZR_7	4922.CAY68566	1.1e-61	189	COG5051@1|root,KOG3452@2759|Eukaryota,3A5S5@33154|Opisthokonta,3P53R@4751|Fungi,3QW2G@4890|Ascomycota,3RUQC@4891|Saccharomycetes	4751|Fungi	J	Belongs to the eukaryotic ribosomal protein eL36 family	rpl36	GO:0002181,GO:0003674,GO:0003676,GO:0003723,GO:0003735,GO:0005198,GO:0005488,GO:0005575,GO:0005622,GO:0005623,GO:0005737,GO:0005829,GO:0005840,GO:0006412,GO:0006518,GO:0006807,GO:0008150,GO:0008152,GO:0009058,GO:0009059,GO:0009987,GO:0010467,GO:0015934,GO:0019538,GO:0022625,GO:0022626,GO:0032991,GO:0034641,GO:0034645,GO:0043043,GO:0043170,GO:0043226,GO:0043228,GO:0043229,GO:0043232,GO:0043603,GO:…	-	ko:K02920	ko03010,map03010	M00177	-	-	br01610,ko00000,ko00001,ko00002,ko03011	-	-	-	Ribosomal_L36e
67_MZR_7	mRNA_67_MZR_7	4922.CAY68565	4.58e-128	364	2BTGQ@1|root,2S20Y@2759|Eukaryota,3A5CN@33154|Opisthokonta,3P4AY@4751|Fungi,3QX0I@4890|Ascomycota,3RUXG@4891|Saccharomycetes	4751|Fungi	-	-	-	-	-	-	-	-	-	-	-	-	-	-	-
68_MZR_7	mRNA_68_MZR_7	4922.CAY68564	2.4e-160	449	COG0702@1|root,KOG1203@2759|Eukaryota,3A4ZW@33154|Opisthokonta,3P46B@4751|Fungi,3QSPV@4890|Ascomycota,3RTFZ@4891|Saccharomycetes	4751|Fungi	G	Saccharomyces cerevisiae YMR090w	-	GO:0003674,GO:0005575,GO:0005622,GO:0005623,GO:0005737,GO:0008150,GO:0044424,GO:0044464	-	-	-	-	-	-	-	-	-	-	NAD_binding_10
69_MZR_7	mRNA_69_MZR_7	4922.CAY68562	1.94e-290	792	2E0II@1|root,2S7YT@2759|Eukaryota,3AA07@33154|Opisthokonta,3P85I@4751|Fungi,3QZ1D@4890|Ascomycota,3RVHF@4891|Saccharomycetes	4751|Fungi	-	-	-	-	-	-	-	-	-	-	-	-	-	-	-
70_MZR_7	mRNA_70_MZR_7	1108849.XP_002563082.1	0.000664	48.5	COG1716@1|root,KOG3872@2759|Eukaryota,3A949@33154|Opisthokonta,3P6M8@4751|Fungi,3QYKU@4890|Ascomycota,20J4U@147545|Eurotiomycetes,3S97N@5042|Eurotiales	4751|Fungi	T	FHA domain protein	-	-	-	-	-	-	-	-	-	-	-	-	FHA
72_MZR_7	mRNA_72_MZR_7	4922.CAY68560	1.84e-154	433	2E2YK@1|root,2SA4F@2759|Eukaryota,3AARE@33154|Opisthokonta,3P8U2@4751|Fungi,3QZX7@4890|Ascomycota	4751|Fungi	S	Nuclear fragile X mental retardation-interacting protein 1 (NUFIP1)	-	-	-	ko:K14853	-	-	-	-	ko00000,ko03009	-	-	-	NUFIP1,zf-CCCH
73_MZR_7	mRNA_73_MZR_7	4922.CAY68559	2.4e-89	261	KOG1590@1|root,KOG1590@2759|Eukaryota,3A5JS@33154|Opisthokonta,3P5SQ@4751|Fungi,3QWFS@4890|Ascomycota,3RV9M@4891|Saccharomycetes	4751|Fungi	C	Mediates the uptake of pyruvate into mitochondria	-	GO:0003674,GO:0005215,GO:0005342,GO:0005575,GO:0005622,GO:0005623,GO:0005737,GO:0005739,GO:0005740,GO:0005743,GO:0006810,GO:0006811,GO:0006820,GO:0006839,GO:0006848,GO:0006850,GO:0008028,GO:0008150,GO:0008509,GO:0008514,GO:0015075,GO:0015318,GO:0015711,GO:0015718,GO:0015849,GO:0016020,GO:0016021,GO:0019866,GO:0022857,GO:0031090,GO:0031224,GO:0031300,GO:0031301,GO:0031304,GO:0031305,GO:0031966,GO:…	-	ko:K22138	-	-	-	-	ko00000,ko02000,ko03029	2.A.105.1	-	-	MPC
74_MZR_7	mRNA_74_MZR_7	4922.CAY68558	0	963	28KMU@1|root,2QT39@2759|Eukaryota,39VRT@33154|Opisthokonta,3NYUE@4751|Fungi,3QRKB@4890|Ascomycota,3RR33@4891|Saccharomycetes	4751|Fungi	L	complex required for DNA damage response required for pachytene checkpoint to inhibit cell cycle in response to unrepaired recombination intermediates	DDC1	GO:0000003,GO:0000075,GO:0000076,GO:0000077,GO:0000228,GO:0000278,GO:0000725,GO:0000793,GO:0000794,GO:0003674,GO:0003676,GO:0003677,GO:0003824,GO:0004518,GO:0004527,GO:0005488,GO:0005575,GO:0005622,GO:0005623,GO:0005634,GO:0005694,GO:0005737,GO:0006139,GO:0006259,GO:0006281,GO:0006310,GO:0006725,GO:0006807,GO:0006950,GO:0006974,GO:0007049,GO:0007093,GO:0007346,GO:0008150,GO:0008152,GO:0008408,GO:…	-	ko:K06663	ko04111,ko04113,map04111,map04113	-	-	-	ko00000,ko00001,ko03400	-	-	-	Rad9
75_MZR_7	mRNA_75_MZR_7	4922.CAY68557	0	1656	COG4354@1|root,KOG1059@2759|Eukaryota,38EZD@33154|Opisthokonta,3NWX4@4751|Fungi,3QJGI@4890|Ascomycota,3RSFF@4891|Saccharomycetes	4751|Fungi	U	Part of the AP-3 complex, an adaptor-related complex which is not clathrin-associated. The complex is associated with the Golgi region as well as more peripheral structures. It facilitates the budding of vesicles from the Golgi membrane	APL5	GO:0003674,GO:0005488,GO:0005515,GO:0005575,GO:0005622,GO:0005623,GO:0005737,GO:0005794,GO:0006605,GO:0006623,GO:0006810,GO:0006886,GO:0006892,GO:0006896,GO:0007034,GO:0008104,GO:0008150,GO:0012505,GO:0012506,GO:0015031,GO:0015833,GO:0016020,GO:0016192,GO:0030117,GO:0030119,GO:0030123,GO:0030135,GO:0030136,GO:0030659,GO:0030662,GO:0030665,GO:0031090,GO:0031410,GO:0031982,GO:0032991,GO:0033036,GO:…	-	ko:K12396	ko04142,map04142	-	-	-	ko00000,ko00001,ko04131	-	-	-	Adaptin_N
76_MZR_7	mRNA_76_MZR_7	1005962.W1QKY8	3.48e-15	76.3	2BJU0@1|root,2S1H5@2759|Eukaryota,3A3PD@33154|Opisthokonta,3P9FJ@4751|Fungi,3R035@4890|Ascomycota,3RVY4@4891|Saccharomycetes	4751|Fungi	U	Uncharacterized conserved protein	KXD1	GO:0003674,GO:0005575,GO:0005622,GO:0005623,GO:0005737,GO:0005768,GO:0005829,GO:0006810,GO:0006996,GO:0007032,GO:0008150,GO:0009987,GO:0010256,GO:0012505,GO:0016043,GO:0016050,GO:0031082,GO:0031083,GO:0031410,GO:0031982,GO:0032879,GO:0032880,GO:0032991,GO:0043226,GO:0043227,GO:0043229,GO:0044424,GO:0044444,GO:0044445,GO:0044464,GO:0050789,GO:0051179,GO:0051234,GO:0065007,GO:0071840,GO:0097708	-	ko:K22243	-	-	-	-	ko00000,ko04131	-	-	-	KxDL
77_MZR_7	mRNA_77_MZR_7	4922.CAY68555	3.33e-182	509	COG5285@1|root,KOG3290@2759|Eukaryota,39VT7@33154|Opisthokonta,3NV6P@4751|Fungi,3QJSS@4890|Ascomycota,3RU0E@4891|Saccharomycetes	4751|Fungi	I	Phytanoyl-CoA dioxygenase	-	-	-	-	-	-	-	-	-	-	-	-	PhyH
78_MZR_7	mRNA_78_MZR_7	4922.CAY68554	7.63e-248	680	COG0673@1|root,KOG2742@2759|Eukaryota,39U64@33154|Opisthokonta,3NVK5@4751|Fungi,3QQJ0@4890|Ascomycota,3RT1K@4891|Saccharomycetes	4751|Fungi	S	Saccharomyces cerevisiae YMR315W	-	GO:0003674,GO:0003824,GO:0005575,GO:0005622,GO:0005623,GO:0005634,GO:0005737,GO:0006139,GO:0006725,GO:0006732,GO:0006733,GO:0006739,GO:0006740,GO:0006753,GO:0006793,GO:0006796,GO:0006807,GO:0008150,GO:0008152,GO:0009117,GO:0009987,GO:0016491,GO:0019362,GO:0019637,GO:0034641,GO:0043226,GO:0043227,GO:0043229,GO:0043231,GO:0044237,GO:0044238,GO:0044281,GO:0044424,GO:0044464,GO:0046483,GO:0046496,GO:…	1.1.99.28	ko:K00118	-	-	-	-	ko00000,ko01000	-	-	-	GFO_IDH_MocA,GFO_IDH_MocA_C
79_MZR_7	mRNA_79_MZR_7	4922.CAY68553	0	1024	COG0477@1|root,KOG2533@2759|Eukaryota,38EZX@33154|Opisthokonta,3NYMW@4751|Fungi,3QKP9@4890|Ascomycota,3RTZF@4891|Saccharomycetes	4751|Fungi	G	Major Facilitator Superfamily	-	GO:0003674,GO:0005215,GO:0005342,GO:0005575,GO:0005623,GO:0005886,GO:0005887,GO:0006810,GO:0006811,GO:0006812,GO:0006820,GO:0006855,GO:0008028,GO:0008150,GO:0008324,GO:0008509,GO:0008514,GO:0015075,GO:0015077,GO:0015078,GO:0015225,GO:0015238,GO:0015291,GO:0015293,GO:0015294,GO:0015295,GO:0015318,GO:0015672,GO:0015711,GO:0015718,GO:0015849,GO:0015878,GO:0015893,GO:0016020,GO:0016021,GO:0022804,GO:…	-	-	-	-	-	-	-	-	-	-	MFS_1
80_MZR_7	mRNA_80_MZR_7	4922.CAY68552	7.76e-193	535	KOG1681@1|root,KOG1681@2759|Eukaryota,38TRP@33154|Opisthokonta,3NU5A@4751|Fungi,3QKYA@4890|Ascomycota,3RW8W@4891|Saccharomycetes	4751|Fungi	I	Enoyl-CoA hydratase/isomerase	-	-	-	ko:K12663	ko04146,map04146	-	-	-	ko00000,ko00001,ko01000	-	-	-	ECH_1
81_MZR_7	mRNA_81_MZR_7	4922.CAY68551	6.07e-292	799	KOG2056@1|root,KOG2056@2759|Eukaryota,39J9C@33154|Opisthokonta,3NTVR@4751|Fungi,3QMZS@4890|Ascomycota,3RT3V@4891|Saccharomycetes	4751|Fungi	F	to Saccharomyces cerevisiae ENT3 (YJR125C)	ENT3	GO:0000147,GO:0003674,GO:0005488,GO:0005515,GO:0005543,GO:0005546,GO:0005575,GO:0005622,GO:0005623,GO:0005737,GO:0005768,GO:0005794,GO:0005829,GO:0005856,GO:0005938,GO:0006810,GO:0006892,GO:0006895,GO:0006897,GO:0006996,GO:0007010,GO:0007015,GO:0007034,GO:0008104,GO:0008150,GO:0008289,GO:0009987,GO:0012505,GO:0012506,GO:0015031,GO:0015629,GO:0015833,GO:0016020,GO:0016043,GO:0016192,GO:0016197,GO:…	-	ko:K12471	ko04144,map04144	-	-	-	ko00000,ko00001,ko04131	-	-	-	ENTH
82_MZR_7	mRNA_82_MZR_7	1005962.W1QAX3	2.57e-91	271	COG0652@1|root,KOG0865@2759|Eukaryota,38VW9@33154|Opisthokonta,3NXYV@4751|Fungi,3QQ4K@4890|Ascomycota,3RSSD@4891|Saccharomycetes	4751|Fungi	O	PPIases accelerate the folding of proteins. It catalyzes the cis-trans isomerization of proline imidic peptide bonds in oligopeptides	CPR3	GO:0000413,GO:0003674,GO:0003755,GO:0003824,GO:0005575,GO:0005622,GO:0005623,GO:0005737,GO:0005739,GO:0005759,GO:0006457,GO:0006464,GO:0006807,GO:0006915,GO:0008150,GO:0008152,GO:0008219,GO:0009987,GO:0012501,GO:0016853,GO:0016859,GO:0018193,GO:0018208,GO:0019538,GO:0031974,GO:0036211,GO:0043170,GO:0043226,GO:0043227,GO:0043229,GO:0043231,GO:0043233,GO:0043412,GO:0044237,GO:0044238,GO:0044260,GO:…	5.2.1.8	ko:K01802	-	-	-	-	ko00000,ko01000	-	-	-	Pro_isomerase
83_MZR_7	mRNA_83_MZR_7	4922.CAY68550	0	1528	COG2234@1|root,KOG2195@2759|Eukaryota,38ERK@33154|Opisthokonta,3NUU3@4751|Fungi,3QKGW@4890|Ascomycota,3RSIU@4891|Saccharomycetes	4751|Fungi	OP	to Saccharomyces cerevisiae VPS70 (YJR126C)	-	GO:0003674,GO:0003824,GO:0004177,GO:0005488,GO:0005575,GO:0005622,GO:0005623,GO:0005737,GO:0005783,GO:0006508,GO:0006605,GO:0006623,GO:0006807,GO:0006810,GO:0006886,GO:0007034,GO:0008104,GO:0008150,GO:0008152,GO:0008233,GO:0008237,GO:0008238,GO:0012505,GO:0015031,GO:0015833,GO:0016020,GO:0016021,GO:0016787,GO:0019538,GO:0031224,GO:0033036,GO:0033365,GO:0034613,GO:0042886,GO:0043167,GO:0043169,GO:…	3.4.17.21	ko:K01301	-	-	-	-	ko00000,ko01000,ko01002	-	-	-	PA,Peptidase_M28,TFR_dimer
84_MZR_7	mRNA_84_MZR_7	4922.CAY68549	3.04e-299	815	COG0042@1|root,KOG2335@2759|Eukaryota,38C8P@33154|Opisthokonta,3NV6J@4751|Fungi,3QMH1@4890|Ascomycota,3RTIU@4891|Saccharomycetes	4751|Fungi	J	to Saccharomyces cerevisiae DUS1 (YML080W)	DUS1	GO:0000166,GO:0002943,GO:0003674,GO:0003824,GO:0005488,GO:0005575,GO:0005622,GO:0005623,GO:0005634,GO:0006139,GO:0006396,GO:0006399,GO:0006400,GO:0006725,GO:0006807,GO:0008033,GO:0008150,GO:0008152,GO:0009451,GO:0009987,GO:0010467,GO:0016070,GO:0016491,GO:0016627,GO:0017150,GO:0034470,GO:0034641,GO:0034660,GO:0036094,GO:0043167,GO:0043168,GO:0043170,GO:0043226,GO:0043227,GO:0043229,GO:0043231,GO:…	1.3.1.88	ko:K05542	-	-	-	-	ko00000,ko01000,ko03016	-	-	-	Dus
87_MZR_7	mRNA_87_MZR_7	4922.CAY68546	1.63e-204	566	KOG0756@1|root,KOG0756@2759|Eukaryota,38DTJ@33154|Opisthokonta,3NTZB@4751|Fungi,3QJS8@4890|Ascomycota,3RR1X@4891|Saccharomycetes	4751|Fungi	C	Belongs to the mitochondrial carrier (TC 2.A.29) family	YHM2	GO:0000002,GO:0003674,GO:0003676,GO:0003677,GO:0005215,GO:0005342,GO:0005371,GO:0005488,GO:0005575,GO:0005622,GO:0005623,GO:0005737,GO:0005739,GO:0005740,GO:0005743,GO:0005759,GO:0006810,GO:0006811,GO:0006820,GO:0006835,GO:0006839,GO:0006842,GO:0006843,GO:0006855,GO:0006996,GO:0007005,GO:0008150,GO:0008509,GO:0008514,GO:0009295,GO:0009987,GO:0015075,GO:0015142,GO:0015291,GO:0015318,GO:0015711,GO:…	-	-	-	-	-	-	-	-	-	-	Mito_carr
88_MZR_7	mRNA_88_MZR_7	4922.CAY68545	0	1222	COG4886@1|root,KOG0619@2759|Eukaryota,39TBM@33154|Opisthokonta,3NWQU@4751|Fungi,3QKX5@4890|Ascomycota,3RSH6@4891|Saccharomycetes	4751|Fungi	S	to Saccharomyces cerevisiae SOG2 (YOR353C)	SOG2	GO:0000003,GO:0000131,GO:0000920,GO:0003674,GO:0005575,GO:0005622,GO:0005623,GO:0005737,GO:0005815,GO:0005816,GO:0005856,GO:0005886,GO:0005933,GO:0005937,GO:0007049,GO:0007114,GO:0007117,GO:0007118,GO:0007154,GO:0007165,GO:0008150,GO:0008360,GO:0009987,GO:0015630,GO:0016020,GO:0019954,GO:0022414,GO:0022603,GO:0022604,GO:0023052,GO:0030427,GO:0032153,GO:0032505,GO:0032878,GO:0040007,GO:0042995,GO:…	-	-	-	-	-	-	-	-	-	-	LRR_4,LRR_8,SOG2
91_MZR_7	mRNA_91_MZR_7	4922.CAY68543	0	2803	COG5022@1|root,KOG0160@2759|Eukaryota,3A94J@33154|Opisthokonta,3NV49@4751|Fungi,3QJHJ@4890|Ascomycota,3RRH0@4891|Saccharomycetes	4751|Fungi	Z	Belongs to the TRAFAC class myosin-kinesin ATPase superfamily. Myosin family	MYO2	GO:0000001,GO:0000003,GO:0000011,GO:0000131,GO:0000132,GO:0000146,GO:0000166,GO:0000226,GO:0000278,GO:0000281,GO:0000322,GO:0000323,GO:0000324,GO:0000329,GO:0000902,GO:0000910,GO:0000912,GO:0000915,GO:0003006,GO:0003674,GO:0003774,GO:0003777,GO:0003779,GO:0003824,GO:0005488,GO:0005515,GO:0005516,GO:0005524,GO:0005575,GO:0005622,GO:0005623,GO:0005737,GO:0005739,GO:0005773,GO:0005774,GO:0005826,GO:…	-	ko:K10357	-	-	-	-	ko00000,ko03019,ko03029,ko04131,ko04812	-	-	-	DIL,IQ,Myosin_N,Myosin_head
92_MZR_7	mRNA_92_MZR_7	4922.CAY68542	1.44e-68	207	COG5143@1|root,KOG0860@2759|Eukaryota,3A3F0@33154|Opisthokonta,3P44G@4751|Fungi,3QW6M@4890|Ascomycota,3RUTC@4891|Saccharomycetes	4751|Fungi	U	to Saccharomyces cerevisiae SNC1 (YAL030W) and SNC2 (YOR327C)	SNC2	GO:0000149,GO:0000922,GO:0003674,GO:0005484,GO:0005488,GO:0005515,GO:0005575,GO:0005622,GO:0005623,GO:0005737,GO:0005768,GO:0005794,GO:0005802,GO:0005819,GO:0005856,GO:0005886,GO:0005933,GO:0005935,GO:0005938,GO:0006810,GO:0006886,GO:0006887,GO:0006892,GO:0006893,GO:0006897,GO:0006906,GO:0006996,GO:0008104,GO:0008150,GO:0009987,GO:0012505,GO:0012506,GO:0015031,GO:0015630,GO:0015833,GO:0016020,GO:…	-	ko:K08513	ko04130,map04130	-	-	-	ko00000,ko00001,ko04131	-	-	-	Synaptobrevin
93_MZR_7	mRNA_93_MZR_7	4922.CAY68541	3.05e-67	204	COG0271@1|root,KOG2313@2759|Eukaryota,3A8CG@33154|Opisthokonta,3P6SP@4751|Fungi,3QXAI@4890|Ascomycota,3RVKM@4891|Saccharomycetes	4751|Fungi	T	Belongs to the BolA IbaG family	uvi31	GO:0003674,GO:0005575,GO:0005622,GO:0005623,GO:0005737,GO:0005739,GO:0005759,GO:0006790,GO:0006807,GO:0008150,GO:0008152,GO:0009987,GO:0010467,GO:0016043,GO:0016226,GO:0019538,GO:0022607,GO:0031163,GO:0031974,GO:0043170,GO:0043226,GO:0043227,GO:0043229,GO:0043231,GO:0043233,GO:0044085,GO:0044237,GO:0044238,GO:0044422,GO:0044424,GO:0044429,GO:0044444,GO:0044446,GO:0044464,GO:0051186,GO:0051604,GO:…	-	ko:K22066	-	-	-	-	ko00000,ko03029	-	-	-	BolA
94_MZR_7	mRNA_94_MZR_7	4922.CAY68540	2.85e-110	318	COG0509@1|root,KOG3373@2759|Eukaryota,3A5U5@33154|Opisthokonta,3P4M7@4751|Fungi,3QWK6@4890|Ascomycota,3RU77@4891|Saccharomycetes	4751|Fungi	E	The H protein shuttles the methylamine group of glycine from the P protein to the T protein	GCV3	GO:0001505,GO:0005575,GO:0005622,GO:0005623,GO:0005737,GO:0005739,GO:0005960,GO:0006082,GO:0006464,GO:0006520,GO:0006544,GO:0006546,GO:0006730,GO:0006807,GO:0008150,GO:0008152,GO:0009056,GO:0009063,GO:0009069,GO:0009071,GO:0009249,GO:0009987,GO:0010467,GO:0016054,GO:0017144,GO:0018065,GO:0018193,GO:0018205,GO:0019464,GO:0019538,GO:0019752,GO:0032259,GO:0032991,GO:0036211,GO:0042133,GO:0042135,GO:…	-	ko:K02437	ko00260,ko00630,ko01100,ko01110,ko01130,ko01200,map00260,map00630,map01100,map01110,map01130,map01200	M00532	R01221	RC00022,RC02834	ko00000,ko00001,ko00002	-	-	-	GCV_H
95_MZR_7	mRNA_95_MZR_7	4922.CAY68539	0	1124	KOG3689@1|root,KOG3689@2759|Eukaryota,39JDE@33154|Opisthokonta,3Q2ZZ@4751|Fungi,3R6IY@4890|Ascomycota,3RXJ6@4891|Saccharomycetes	4751|Fungi	T	phosphodiesterase	PDE2	GO:0003674,GO:0003824,GO:0004112,GO:0004114,GO:0004115,GO:0005488,GO:0005575,GO:0005622,GO:0005623,GO:0005634,GO:0005737,GO:0007154,GO:0007165,GO:0008081,GO:0008150,GO:0009987,GO:0016787,GO:0016788,GO:0019932,GO:0019933,GO:0019935,GO:0023052,GO:0035556,GO:0042578,GO:0043167,GO:0043169,GO:0043226,GO:0043227,GO:0043229,GO:0043231,GO:0044424,GO:0044464,GO:0046872,GO:0050789,GO:0050794,GO:0050896,GO:…	3.1.4.17	ko:K01120	ko00230,map00230	-	R00191,R01234	RC00296	ko00000,ko00001,ko01000	-	-	-	PDEase_I
96_MZR_7	mRNA_96_MZR_7	4922.CAY68538	5.36e-293	804	KOG3791@1|root,KOG3791@2759|Eukaryota,38EXQ@33154|Opisthokonta,3NVVA@4751|Fungi,3QNZM@4890|Ascomycota,3RR95@4891|Saccharomycetes	4751|Fungi	JT	RNA-binding protein involved in post-transcriptional regulation through transcript degradation. May be involved in vacuolar protein transport (By similarity)	VTS1	GO:0000166,GO:0000288,GO:0000289,GO:0000932,GO:0000956,GO:0003674,GO:0003676,GO:0003677,GO:0003723,GO:0003729,GO:0005488,GO:0005575,GO:0005622,GO:0005623,GO:0005634,GO:0005737,GO:0005829,GO:0006139,GO:0006401,GO:0006402,GO:0006417,GO:0006725,GO:0006807,GO:0006810,GO:0008104,GO:0008150,GO:0008152,GO:0009056,GO:0009057,GO:0009889,GO:0009890,GO:0009892,GO:0009893,GO:0009894,GO:0009987,GO:0010468,GO:…	-	-	-	-	-	-	-	-	-	-	SAM_2
97_MZR_7	mRNA_97_MZR_7	4922.CAY68537	5.3e-137	388	COG5143@1|root,KOG0861@2759|Eukaryota,38SXN@33154|Opisthokonta,3NYFR@4751|Fungi,3QNWM@4890|Ascomycota,3RTG8@4891|Saccharomycetes	4751|Fungi	U	Belongs to the synaptobrevin family	YKT6	GO:0000149,GO:0000322,GO:0000323,GO:0000324,GO:0003674,GO:0003824,GO:0005484,GO:0005488,GO:0005515,GO:0005575,GO:0005622,GO:0005623,GO:0005737,GO:0005739,GO:0005768,GO:0005773,GO:0005794,GO:0005829,GO:0005886,GO:0006810,GO:0006886,GO:0006887,GO:0006888,GO:0006891,GO:0006906,GO:0006996,GO:0007033,GO:0008104,GO:0008150,GO:0009987,GO:0012505,GO:0015031,GO:0015833,GO:0016020,GO:0016021,GO:0016043,GO:…	-	ko:K08516	ko04130,ko04138,map04130,map04138	-	-	-	ko00000,ko00001,ko04131	-	-	-	Longin,Synaptobrevin
98_MZR_7	mRNA_98_MZR_7	4922.CAY68536	0	1389	28NTN@1|root,2QVDM@2759|Eukaryota,39UMP@33154|Opisthokonta,3NXS0@4751|Fungi,3QM2C@4890|Ascomycota,3RUJT@4891|Saccharomycetes	4751|Fungi	S	to Saccharomyces cerevisiae IES1 (YFL013C)	-	GO:0000228,GO:0000785,GO:0000790,GO:0003674,GO:0005575,GO:0005622,GO:0005623,GO:0005634,GO:0005694,GO:0005737,GO:0005829,GO:0006139,GO:0006325,GO:0006338,GO:0006351,GO:0006355,GO:0006725,GO:0006807,GO:0006996,GO:0008150,GO:0008152,GO:0009058,GO:0009059,GO:0009889,GO:0009987,GO:0010467,GO:0010468,GO:0010556,GO:0016043,GO:0016070,GO:0018130,GO:0019219,GO:0019222,GO:0019438,GO:0031011,GO:0031323,GO:…	3.6.4.13	ko:K11594,ko:K11675	ko04622,ko05161,ko05203,map04622,map05161,map05203	-	-	-	ko00000,ko00001,ko01000,ko03019,ko03036,ko03041	-	-	-	-
99_MZR_7	mRNA_99_MZR_7	4922.CAY68533	0	5838	KOG3596@1|root,KOG3596@2759|Eukaryota,38BJU@33154|Opisthokonta,3NVH8@4751|Fungi,3QJTG@4890|Ascomycota,3RRKI@4891|Saccharomycetes	4751|Fungi	S	to Saccharomyces cerevisiae CSF1 (YLR087C)	CSF1	GO:0003674,GO:0005575,GO:0005622,GO:0005623,GO:0005737,GO:0005739,GO:0006091,GO:0006113,GO:0006807,GO:0008150,GO:0008152,GO:0009987,GO:0010467,GO:0015980,GO:0016020,GO:0016021,GO:0019538,GO:0031224,GO:0043170,GO:0043226,GO:0043227,GO:0043229,GO:0043231,GO:0044237,GO:0044238,GO:0044424,GO:0044425,GO:0044444,GO:0044464,GO:0051604,GO:0055114,GO:0071704,GO:1901564	-	-	-	-	-	-	-	-	-	-	-
100_MZR_7	mRNA_100_MZR_7	4922.CAY68532	0	1142	KOG3566@1|root,KOG3566@2759|Eukaryota,38BKS@33154|Opisthokonta,3NX1D@4751|Fungi,3QMBM@4890|Ascomycota,3RT3Q@4891|Saccharomycetes	4751|Fungi	O	to Saccharomyces cerevisiae GAA1 (YLR088W)	GAA1	GO:0005575,GO:0005622,GO:0005623,GO:0005737,GO:0005783,GO:0005789,GO:0006464,GO:0006497,GO:0006505,GO:0006506,GO:0006629,GO:0006643,GO:0006644,GO:0006650,GO:0006661,GO:0006664,GO:0006793,GO:0006796,GO:0006807,GO:0008150,GO:0008152,GO:0008610,GO:0008654,GO:0009058,GO:0009059,GO:0009247,GO:0009987,GO:0012505,GO:0016020,GO:0016021,GO:0016255,GO:0019538,GO:0019637,GO:0030176,GO:0031224,GO:0031227,GO:…	-	ko:K05289	ko00563,ko01100,map00563,map01100	-	-	-	ko00000,ko00001	-	-	-	Gaa1,Rhomboid
102_MZR_7	mRNA_102_MZR_7	4922.CAY68529	0	2047	COG0584@1|root,COG0666@1|root,COG5036@1|root,KOG0504@2759|Eukaryota,KOG1161@2759|Eukaryota,KOG2421@2759|Eukaryota,38C53@33154|Opisthokonta,3NXDY@4751|Fungi,3QM5G@4890|Ascomycota,3RSAM@4891|Saccharomycetes	4751|Fungi	P	to Saccharomyces cerevisiae PHO81 (YGR233C)	PHO81	GO:0001932,GO:0001933,GO:0003674,GO:0003824,GO:0004175,GO:0004190,GO:0004857,GO:0004860,GO:0004861,GO:0005575,GO:0005622,GO:0005623,GO:0005634,GO:0005737,GO:0005783,GO:0005794,GO:0005829,GO:0005886,GO:0006469,GO:0006508,GO:0006629,GO:0006793,GO:0006796,GO:0006807,GO:0008081,GO:0008150,GO:0008152,GO:0008233,GO:0009892,GO:0009987,GO:0010563,GO:0010605,GO:0012505,GO:0016020,GO:0016538,GO:0016787,GO:…	-	ko:K06653	ko04111,map04111	-	-	-	ko00000,ko00001	-	-	-	Ank_2,Ank_4,GDPD,SPX
103_MZR_7	mRNA_103_MZR_7	4922.CAY68528	3.65e-109	314	KOG4778@1|root,KOG4778@2759|Eukaryota,3A3XU@33154|Opisthokonta,3P3UF@4751|Fungi,3QWQB@4890|Ascomycota,3RUT1@4891|Saccharomycetes	4751|Fungi	J	to Saccharomyces cerevisiae MRPL28 (YDR462W)	-	GO:0000313,GO:0000315,GO:0003674,GO:0003735,GO:0005198,GO:0005575,GO:0005622,GO:0005623,GO:0005737,GO:0005739,GO:0005759,GO:0005761,GO:0005762,GO:0005840,GO:0006412,GO:0006518,GO:0006807,GO:0008150,GO:0008152,GO:0009058,GO:0009059,GO:0009987,GO:0010467,GO:0015934,GO:0019538,GO:0031974,GO:0032543,GO:0032991,GO:0034641,GO:0034645,GO:0043043,GO:0043170,GO:0043226,GO:0043227,GO:0043228,GO:0043229,GO:…	-	ko:K17421	-	-	-	-	br01610,ko00000,ko03011	-	-	-	MRP-L28
106_MZR_7	mRNA_106_MZR_7	4922.CAY68525	1.91e-180	501	COG0110@1|root,KOG4750@2759|Eukaryota,3A409@33154|Opisthokonta,3NVKP@4751|Fungi,3QNM3@4890|Ascomycota,3RUNJ@4891|Saccharomycetes	4751|Fungi	E	Maltose acetyltransferase	-	GO:0003674,GO:0003824,GO:0005575,GO:0006082,GO:0006520,GO:0006563,GO:0006807,GO:0008150,GO:0008152,GO:0008374,GO:0008870,GO:0009001,GO:0009069,GO:0009987,GO:0016020,GO:0016407,GO:0016412,GO:0016413,GO:0016740,GO:0016746,GO:0016747,GO:0019752,GO:0043436,GO:0044237,GO:0044238,GO:0044281,GO:0071704,GO:1901564,GO:1901605	-	-	-	-	-	-	-	-	-	-	Hexapep,Hexapep_2,Mac
107_MZR_7	mRNA_107_MZR_7	4922.CAY68524	1.4e-116	334	KOG4066@1|root,KOG4066@2759|Eukaryota,3A2H2@33154|Opisthokonta,3P3KH@4751|Fungi,3QUMZ@4890|Ascomycota,3RVPB@4891|Saccharomycetes	4751|Fungi	K	Belongs to the CGI121 TPRKB family	CGI121	GO:0000408,GO:0000722,GO:0000723,GO:0000781,GO:0002949,GO:0003674,GO:0005575,GO:0005622,GO:0005623,GO:0005634,GO:0005694,GO:0006139,GO:0006259,GO:0006310,GO:0006312,GO:0006351,GO:0006355,GO:0006357,GO:0006396,GO:0006399,GO:0006400,GO:0006725,GO:0006807,GO:0006996,GO:0008033,GO:0008150,GO:0008152,GO:0009058,GO:0009059,GO:0009451,GO:0009889,GO:0009891,GO:0009893,GO:0009987,GO:0010467,GO:0010468,GO:…	-	ko:K15901	-	-	-	-	ko00000,ko03016	-	-	-	CGI-121
108_MZR_7	mRNA_108_MZR_7	4922.CAY68523	9.87e-264	721	COG5273@1|root,KOG1311@2759|Eukaryota,39WYJ@33154|Opisthokonta,3NZ80@4751|Fungi,3QYAB@4890|Ascomycota,3RXC8@4891|Saccharomycetes	4751|Fungi	I	Belongs to the DHHC palmitoyltransferase family	PFA5	GO:0003674,GO:0003824,GO:0005575,GO:0005623,GO:0005886,GO:0006464,GO:0006497,GO:0006807,GO:0008150,GO:0008152,GO:0009058,GO:0009059,GO:0009987,GO:0016020,GO:0016021,GO:0016409,GO:0016417,GO:0016740,GO:0016746,GO:0016747,GO:0018345,GO:0019538,GO:0019706,GO:0019707,GO:0031224,GO:0034645,GO:0036211,GO:0042157,GO:0042158,GO:0043170,GO:0043412,GO:0043543,GO:0044237,GO:0044238,GO:0044249,GO:0044260,GO:…	2.3.1.225	ko:K18932	-	-	-	-	ko00000,ko01000	-	-	-	DHHC
109_MZR_7	mRNA_109_MZR_7	4922.CAY68522	0	1634	COG1816@1|root,KOG1096@2759|Eukaryota,38E4C@33154|Opisthokonta,3NU92@4751|Fungi,3QJJD@4890|Ascomycota,3RSTR@4891|Saccharomycetes	4751|Fungi	F	Belongs to the metallo-dependent hydrolases superfamily. Adenosine and AMP deaminases family	AMD1	GO:0003674,GO:0003824,GO:0003876,GO:0005488,GO:0005575,GO:0005622,GO:0005623,GO:0005737,GO:0006139,GO:0006144,GO:0006163,GO:0006164,GO:0006178,GO:0006188,GO:0006725,GO:0006753,GO:0006793,GO:0006796,GO:0006807,GO:0008150,GO:0008152,GO:0009058,GO:0009112,GO:0009113,GO:0009117,GO:0009123,GO:0009124,GO:0009126,GO:0009127,GO:0009150,GO:0009152,GO:0009156,GO:0009161,GO:0009165,GO:0009167,GO:0009168,GO:…	3.5.4.6	ko:K01490	ko00230,ko01100,ko01110,ko01130,map00230,map01100,map01110,map01130	-	R00181	RC00477	ko00000,ko00001,ko01000	-	-	-	A_deaminase
110_MZR_7	mRNA_110_MZR_7	4922.CAY68521	0	1428	28NW2@1|root,2QVG5@2759|Eukaryota,38GM8@33154|Opisthokonta,3NUKS@4751|Fungi,3QKG6@4890|Ascomycota,3RTFQ@4891|Saccharomycetes	4751|Fungi	U	to Saccharomyces cerevisiae YDR458C and SRC1 (YML034W)	SRC1	GO:0000003,GO:0000070,GO:0000278,GO:0000280,GO:0000819,GO:0003674,GO:0003676,GO:0003677,GO:0003682,GO:0005488,GO:0005575,GO:0005622,GO:0005623,GO:0005634,GO:0005635,GO:0005637,GO:0005639,GO:0006139,GO:0006259,GO:0006725,GO:0006807,GO:0006996,GO:0006997,GO:0006998,GO:0007049,GO:0007059,GO:0007127,GO:0008150,GO:0008152,GO:0009987,GO:0010256,GO:0012505,GO:0016020,GO:0016021,GO:0016043,GO:0019866,GO:…	-	-	-	-	-	-	-	-	-	-	HeH,MSC
111_MZR_7	mRNA_111_MZR_7	4922.CAY68520	0	2832	COG5219@1|root,KOG0803@2759|Eukaryota,38G7I@33154|Opisthokonta,3NVQV@4751|Fungi,3QN12@4890|Ascomycota,3RRGQ@4891|Saccharomycetes	4751|Fungi	O	to Saccharomyces cerevisiae RKR1 (YMR247C)	-	GO:0000781,GO:0003674,GO:0003824,GO:0004842,GO:0005488,GO:0005575,GO:0005622,GO:0005623,GO:0005634,GO:0005694,GO:0006325,GO:0006342,GO:0006348,GO:0006355,GO:0006412,GO:0006414,GO:0006417,GO:0006464,GO:0006508,GO:0006511,GO:0006518,GO:0006807,GO:0006996,GO:0008150,GO:0008152,GO:0008270,GO:0009056,GO:0009057,GO:0009058,GO:0009059,GO:0009889,GO:0009890,GO:0009892,GO:0009987,GO:0010467,GO:0010468,GO:…	1.14.19.1,2.3.2.27	ko:K00507,ko:K22377	ko01040,ko01212,ko03320,ko04152,ko04212,map01040,map01212,map03320,map04152,map04212	-	R02222	RC00917	ko00000,ko00001,ko01000,ko01004,ko04121	-	-	-	zf-RING_2
112_MZR_7	mRNA_112_MZR_7	4922.CAY68519	7.69e-73	218	COG4888@1|root,KOG3214@2759|Eukaryota,3A5UM@33154|Opisthokonta,3P5Q7@4751|Fungi,3QXB7@4890|Ascomycota,3RV8J@4891|Saccharomycetes	4751|Fungi	K	Transcription elongation factor implicated in the maintenance of proper chromatin structure in actively transcribed regions	-	GO:0000993,GO:0001098,GO:0001099,GO:0003674,GO:0005488,GO:0005515,GO:0005575,GO:0005622,GO:0005623,GO:0005634,GO:0005654,GO:0006139,GO:0006325,GO:0006338,GO:0006351,GO:0006354,GO:0006355,GO:0006366,GO:0006368,GO:0006725,GO:0006807,GO:0006996,GO:0008023,GO:0008150,GO:0008152,GO:0008270,GO:0009058,GO:0009059,GO:0009889,GO:0009891,GO:0009893,GO:0009987,GO:0010467,GO:0010468,GO:0010556,GO:0010557,GO:…	-	-	-	-	-	-	-	-	-	-	Elf1
113_MZR_7	mRNA_113_MZR_7	4922.CAY68518	1.69e-277	761	KOG1685@1|root,KOG1685@2759|Eukaryota,38CAK@33154|Opisthokonta,3NU7W@4751|Fungi,3QMZN@4890|Ascomycota,3RS5E@4891|Saccharomycetes	4751|Fungi	S	to Saccharomyces cerevisiae CIC1 (YHR052W)	CIC1	GO:0000470,GO:0000502,GO:0003674,GO:0003676,GO:0003723,GO:0005488,GO:0005515,GO:0005575,GO:0005622,GO:0005623,GO:0005634,GO:0005730,GO:0006139,GO:0006364,GO:0006396,GO:0006725,GO:0006807,GO:0008150,GO:0008152,GO:0009056,GO:0009057,GO:0009987,GO:0010467,GO:0016070,GO:0016072,GO:0019538,GO:0022613,GO:0030163,GO:0030490,GO:0030674,GO:0030684,GO:0030686,GO:0030687,GO:0031974,GO:0031981,GO:0032991,GO:…	-	ko:K14775,ko:K14783	-	-	-	-	ko00000,ko03009	-	-	-	Ribosomal_L1
114_MZR_7	mRNA_114_MZR_7	4922.CAY68517	8.4e-158	442	KOG4019@1|root,KOG4019@2759|Eukaryota,3A5RA@33154|Opisthokonta,3P5P5@4751|Fungi,3QXWY@4890|Ascomycota,3RV0K@4891|Saccharomycetes	4751|Fungi	S	to Saccharomyces cerevisiae RCN1 (YKL159C)	RCN1	GO:0003674,GO:0005488,GO:0005515,GO:0005575,GO:0005622,GO:0005623,GO:0005737,GO:0007154,GO:0007165,GO:0008150,GO:0008597,GO:0009987,GO:0010921,GO:0019208,GO:0019220,GO:0019222,GO:0019722,GO:0019888,GO:0019899,GO:0019902,GO:0019903,GO:0019932,GO:0023052,GO:0030234,GO:0030346,GO:0031323,GO:0031399,GO:0032268,GO:0035303,GO:0035304,GO:0035556,GO:0043666,GO:0044424,GO:0044464,GO:0050789,GO:0050790,GO:…	-	-	-	-	-	-	-	-	-	-	Calcipressin
115_MZR_7	mRNA_115_MZR_7	4922.CAY68516	0	2341	28RUA@1|root,2QYHN@2759|Eukaryota,39UJN@33154|Opisthokonta,3NWI8@4751|Fungi,3QPET@4890|Ascomycota,3RSV0@4891|Saccharomycetes	4751|Fungi	S	to Saccharomyces cerevisiae MHP1 (YJL042W)	MHP1	GO:0003674,GO:0005198,GO:0005200,GO:0005575,GO:0005622,GO:0005623,GO:0005737,GO:0005819,GO:0005856,GO:0005874,GO:0006996,GO:0007010,GO:0007026,GO:0008150,GO:0009987,GO:0010639,GO:0015630,GO:0016043,GO:0031110,GO:0031111,GO:0031114,GO:0031505,GO:0032886,GO:0033043,GO:0043226,GO:0043228,GO:0043229,GO:0043232,GO:0043242,GO:0043244,GO:0044422,GO:0044424,GO:0044430,GO:0044446,GO:0044464,GO:0045229,GO:…	-	-	-	-	-	-	-	-	-	-	-
116_MZR_7	mRNA_116_MZR_7	4922.CAY68515	7.18e-252	695	COG5210@1|root,KOG1091@2759|Eukaryota,38CVA@33154|Opisthokonta,3NWHS@4751|Fungi,3QJCS@4890|Ascomycota,3RV3A@4891|Saccharomycetes	4751|Fungi	U	Domain in Tre-2, BUB2p, and Cdc16p. Probable Rab-GAPs.	-	-	-	ko:K18469	-	-	-	-	ko00000,ko04131	-	-	-	RabGAP-TBC
117_MZR_7	mRNA_117_MZR_7	4922.CAY68514	0	921	COG0438@1|root,KOG0853@2759|Eukaryota,38TSM@33154|Opisthokonta,3NW8K@4751|Fungi,3QP3Q@4890|Ascomycota,3RRUS@4891|Saccharomycetes	4751|Fungi	M	Mannosylates Man(2)GlcNAc(2)-dolichol diphosphate and Man(1)GlcNAc(2)-dolichol diphosphate to form Man(3)GlcNAc(2)- dolichol diphosphate	ALG2	GO:0000009,GO:0000030,GO:0000033,GO:0003674,GO:0003824,GO:0004376,GO:0004378,GO:0005575,GO:0005622,GO:0005623,GO:0005737,GO:0005783,GO:0005789,GO:0006464,GO:0006486,GO:0006487,GO:0006488,GO:0006490,GO:0006629,GO:0006807,GO:0008150,GO:0008152,GO:0009058,GO:0009059,GO:0009100,GO:0009101,GO:0009987,GO:0012505,GO:0016020,GO:0016021,GO:0016740,GO:0016757,GO:0016758,GO:0019538,GO:0030176,GO:0031224,GO:…	2.4.1.132,2.4.1.257	ko:K03843	ko00510,ko00513,ko01100,map00510,map00513,map01100	M00055	R05973,R06238	-	ko00000,ko00001,ko00002,ko01000,ko01003	-	GT4	-	Glyco_transf_4,Glycos_transf_1
118_MZR_7	mRNA_118_MZR_7	4922.CAY68513	7.82e-299	834	KOG4140@1|root,KOG4140@2759|Eukaryota,39SKM@33154|Opisthokonta,3NV9Z@4751|Fungi,3QP0B@4890|Ascomycota,3RR7Z@4891|Saccharomycetes	4751|Fungi	B	to Saccharomyces cerevisiae SGF73 (YGL066W)	sgf73	GO:0000123,GO:0000124,GO:0000228,GO:0000785,GO:0000790,GO:0003674,GO:0005198,GO:0005575,GO:0005622,GO:0005623,GO:0005634,GO:0005654,GO:0005694,GO:0005737,GO:0005829,GO:0006139,GO:0006325,GO:0006342,GO:0006351,GO:0006355,GO:0006357,GO:0006403,GO:0006405,GO:0006406,GO:0006464,GO:0006473,GO:0006475,GO:0006508,GO:0006611,GO:0006725,GO:0006807,GO:0006810,GO:0006886,GO:0006913,GO:0006996,GO:0008047,GO:…	-	ko:K11365	-	-	-	-	ko00000,ko03021,ko03036	-	-	-	SCA7
119_MZR_7	mRNA_119_MZR_7	4922.CAY68512	1.5e-272	752	2CNFW@1|root,2QW07@2759|Eukaryota,39CZP@33154|Opisthokonta,3NVPY@4751|Fungi,3QM09@4890|Ascomycota,3RSVH@4891|Saccharomycetes	4751|Fungi	S	to Saccharomyces cerevisiae NPL6 (YMR091C)	NPL6	GO:0000228,GO:0000785,GO:0000790,GO:0003674,GO:0003676,GO:0003677,GO:0003682,GO:0005488,GO:0005575,GO:0005622,GO:0005623,GO:0005634,GO:0005694,GO:0006139,GO:0006325,GO:0006333,GO:0006337,GO:0006338,GO:0006351,GO:0006354,GO:0006355,GO:0006357,GO:0006366,GO:0006368,GO:0006725,GO:0006807,GO:0006950,GO:0006974,GO:0006996,GO:0008150,GO:0008152,GO:0009058,GO:0009059,GO:0009889,GO:0009987,GO:0010467,GO:…	-	ko:K11761	-	-	-	-	ko00000,ko03021,ko03036	-	-	-	CRC_subunit
120_MZR_7	mRNA_120_MZR_7	4922.CAY68511	0	1629	COG0465@1|root,KOG0731@2759|Eukaryota,38FRA@33154|Opisthokonta,3NV7Y@4751|Fungi,3QJFZ@4890|Ascomycota,3RSJR@4891|Saccharomycetes	4751|Fungi	U	of the mitochondrial inner membrane m-AAA protease that mediates degradation of misfolded or unassembled proteins and is also required for correct assembly of mitochondrial enzyme complexes	YTA12	GO:0000166,GO:0003674,GO:0003824,GO:0004175,GO:0004222,GO:0005488,GO:0005524,GO:0005575,GO:0005622,GO:0005623,GO:0005737,GO:0005739,GO:0005740,GO:0005743,GO:0005745,GO:0006465,GO:0006508,GO:0006518,GO:0006605,GO:0006626,GO:0006807,GO:0006810,GO:0006839,GO:0006886,GO:0006996,GO:0007005,GO:0008104,GO:0008144,GO:0008150,GO:0008152,GO:0008233,GO:0008237,GO:0008270,GO:0009987,GO:0010467,GO:0015031,GO:…	-	ko:K08956	-	-	-	-	ko00000,ko01000,ko01002,ko03110	-	-	-	AAA,FtsH_ext,Peptidase_M41
121_MZR_7	mRNA_121_MZR_7	4922.CAY68510	3.68e-291	798	COG4775@1|root,KOG2602@2759|Eukaryota	2759|Eukaryota	M	sorting and assembly machinery component	SAMM50	GO:0001401,GO:0001889,GO:0003674,GO:0005575,GO:0005622,GO:0005623,GO:0005737,GO:0005739,GO:0005740,GO:0005741,GO:0006605,GO:0006626,GO:0006810,GO:0006839,GO:0006886,GO:0006996,GO:0007005,GO:0007006,GO:0007007,GO:0007275,GO:0008104,GO:0008150,GO:0009987,GO:0015031,GO:0015833,GO:0016020,GO:0016021,GO:0016043,GO:0017038,GO:0019867,GO:0022607,GO:0031090,GO:0031224,GO:0031966,GO:0031967,GO:0031968,GO:…	-	ko:K07277	-	-	-	-	ko00000,ko02000,ko03029	1.B.33	-	-	Bac_surface_Ag,POTRA
122_MZR_7	mRNA_122_MZR_7	36033.XP_001642612.1	1.26e-10	70.1	29XMU@1|root,2RXS6@2759|Eukaryota,3A00I@33154|Opisthokonta,3P1YQ@4751|Fungi,3RJYX@4890|Ascomycota,3RUAP@4891|Saccharomycetes,3S10I@4893|Saccharomycetaceae	4751|Fungi	S	to Saccharomyces cerevisiae ECM9 (YKR004C)	-	GO:0003674,GO:0005575,GO:0008150,GO:0009987,GO:0016043,GO:0045229,GO:0071554,GO:0071555,GO:0071840	-	-	-	-	-	-	-	-	-	-	-
123_MZR_7	mRNA_123_MZR_7	4922.CAY68508	0	879	KOG2210@1|root,KOG2210@2759|Eukaryota,38CEM@33154|Opisthokonta,3NUQ2@4751|Fungi,3QKYN@4890|Ascomycota,3RRRI@4891|Saccharomycetes	4751|Fungi	T	Belongs to the OSBP family	OSH6	GO:0003674,GO:0005488,GO:0005496,GO:0005543,GO:0005575,GO:0005622,GO:0005623,GO:0005737,GO:0005783,GO:0005789,GO:0005829,GO:0005938,GO:0006066,GO:0006629,GO:0006694,GO:0006696,GO:0006810,GO:0006869,GO:0006887,GO:0006897,GO:0006914,GO:0007034,GO:0007163,GO:0008142,GO:0008150,GO:0008152,GO:0008202,GO:0008204,GO:0008289,GO:0008610,GO:0009056,GO:0009058,GO:0009405,GO:0009987,GO:0010314,GO:0010876,GO:…	-	ko:K22285	-	-	-	-	ko00000,ko02000,ko04131	2.D.1.1	-	-	Oxysterol_BP
124_MZR_7	mRNA_124_MZR_7	4922.CAY68507	0	1090	COG5186@1|root,KOG2245@2759|Eukaryota,38D5W@33154|Opisthokonta,3NUH2@4751|Fungi,3QNU7@4890|Ascomycota,3RRWS@4891|Saccharomycetes	4751|Fungi	A	Poly(A) polymerase	PAP1	GO:0000166,GO:0000956,GO:0003674,GO:0003676,GO:0003723,GO:0003824,GO:0004652,GO:0005488,GO:0005524,GO:0005575,GO:0005622,GO:0005623,GO:0005634,GO:0005654,GO:0005737,GO:0005829,GO:0005847,GO:0005849,GO:0006139,GO:0006378,GO:0006396,GO:0006397,GO:0006401,GO:0006402,GO:0006725,GO:0006807,GO:0008144,GO:0008150,GO:0008152,GO:0009056,GO:0009057,GO:0009892,GO:0009987,GO:0010467,GO:0010468,GO:0010605,GO:…	2.7.7.19	ko:K14376	ko03015,map03015	-	-	-	ko00000,ko00001,ko01000,ko03019	-	-	-	NTP_transf_2,PAP_RNA-bind,PAP_central
126_MZR_7	mRNA_126_MZR_7	4922.CAY68505	0	1266	COG0699@1|root,KOG0446@2759|Eukaryota,38C4B@33154|Opisthokonta,3NU4R@4751|Fungi,3QJWN@4890|Ascomycota	4751|Fungi	U	Belongs to the TRAFAC class dynamin-like GTPase superfamily. Dynamin Fzo YdjA family	VPS1	GO:0000003,GO:0000166,GO:0000266,GO:0000322,GO:0000323,GO:0000324,GO:0000329,GO:0001882,GO:0001883,GO:0003373,GO:0003374,GO:0003674,GO:0003774,GO:0003824,GO:0003924,GO:0005488,GO:0005515,GO:0005525,GO:0005575,GO:0005622,GO:0005623,GO:0005737,GO:0005739,GO:0005740,GO:0005741,GO:0005768,GO:0005770,GO:0005773,GO:0005774,GO:0005777,GO:0005829,GO:0005856,GO:0005874,GO:0005938,GO:0006605,GO:0006623,GO:…	3.6.5.5	ko:K17065	ko04139,ko04214,ko04217,ko04621,ko04668,map04139,map04214,map04217,map04621,map04668	-	-	-	ko00000,ko00001,ko01000,ko03029,ko04131,ko04147	-	-	-	Dynamin_M,Dynamin_N,GED
127_MZR_7	mRNA_127_MZR_7	1041607.K0KVP9	1.92e-23	104	2C2CU@1|root,2QQMN@2759|Eukaryota,39RHC@33154|Opisthokonta,3P00Q@4751|Fungi,3QMVK@4890|Ascomycota,3RVXK@4891|Saccharomycetes	4751|Fungi	-	-	-	-	-	-	-	-	-	-	-	-	-	-	-
128_MZR_7	mRNA_128_MZR_7	4922.CAY68503	7.63e-144	408	COG5223@1|root,KOG3237@2759|Eukaryota,38B45@33154|Opisthokonta,3P2PU@4751|Fungi,3QUYH@4890|Ascomycota,3RT0D@4891|Saccharomycetes	4751|Fungi	S	Involved in nucleolar processing of pre-18S ribosomal RNA	-	GO:0000447,GO:0000460,GO:0000462,GO:0000466,GO:0000469,GO:0000472,GO:0000478,GO:0000479,GO:0000480,GO:0000966,GO:0000967,GO:0003674,GO:0003676,GO:0003723,GO:0005488,GO:0005575,GO:0005622,GO:0005623,GO:0005634,GO:0005730,GO:0006139,GO:0006364,GO:0006396,GO:0006725,GO:0006807,GO:0008150,GO:0008152,GO:0009987,GO:0010467,GO:0016070,GO:0016072,GO:0022613,GO:0030490,GO:0030515,GO:0030684,GO:0031974,GO:…	-	ko:K14769	-	-	-	-	ko00000,ko03009	-	-	-	Utp11
129_MZR_7	mRNA_129_MZR_7	4922.CAY68502	0	1001	KOG0318@1|root,KOG0318@2759|Eukaryota,38FD6@33154|Opisthokonta,3NVTV@4751|Fungi,3QM3P@4890|Ascomycota,3RTM1@4891|Saccharomycetes	4751|Fungi	Z	to Saccharomyces cerevisiae AIP1 (YMR092C)	AIP1	GO:0003674,GO:0003779,GO:0005488,GO:0005515,GO:0005575,GO:0005622,GO:0005623,GO:0005634,GO:0005737,GO:0005856,GO:0005884,GO:0005937,GO:0005938,GO:0006950,GO:0006970,GO:0006996,GO:0007010,GO:0007015,GO:0008064,GO:0008092,GO:0008150,GO:0008154,GO:0009628,GO:0009987,GO:0010564,GO:0010638,GO:0010639,GO:0010948,GO:0015629,GO:0016043,GO:0022411,GO:0030029,GO:0030036,GO:0030042,GO:0030427,GO:0030479,GO:…	-	-	-	-	-	-	-	-	-	-	ANAPC4_WD40,WD40
130_MZR_7	mRNA_130_MZR_7	4922.CAY68501	0	989	KOG0310@1|root,KOG0310@2759|Eukaryota,3926I@33154|Opisthokonta,3NXEF@4751|Fungi,3QQKU@4890|Ascomycota,3RSBS@4891|Saccharomycetes	4751|Fungi	S	to Saccharomyces cerevisiae UTP15 (YMR093W)	utp15	GO:0000462,GO:0000785,GO:0000792,GO:0003674,GO:0003676,GO:0003723,GO:0005488,GO:0005575,GO:0005622,GO:0005623,GO:0005634,GO:0005694,GO:0005730,GO:0006139,GO:0006351,GO:0006355,GO:0006356,GO:0006364,GO:0006396,GO:0006725,GO:0006807,GO:0008150,GO:0008152,GO:0009058,GO:0009059,GO:0009889,GO:0009891,GO:0009893,GO:0009987,GO:0010467,GO:0010468,GO:0010556,GO:0010557,GO:0010604,GO:0010628,GO:0016070,GO:…	-	ko:K14549	ko03008,map03008	-	-	-	ko00000,ko00001,ko03009	-	-	-	UTP15_C,WD40
131_MZR_7	mRNA_131_MZR_7	4922.CAY68500	1.01e-156	440	2C3IW@1|root,2S2TX@2759|Eukaryota,39Y2T@33154|Opisthokonta,3NXPQ@4751|Fungi,3QPBC@4890|Ascomycota,3RXQT@4891|Saccharomycetes	4751|Fungi	K	Ancestral locus Anc_2.493	YAP3	GO:0003674,GO:0003676,GO:0003677,GO:0003700,GO:0005488,GO:0005575,GO:0005622,GO:0005623,GO:0005634,GO:0005737,GO:0006139,GO:0006351,GO:0006355,GO:0006357,GO:0006725,GO:0006807,GO:0008150,GO:0008152,GO:0009058,GO:0009059,GO:0009889,GO:0009987,GO:0010467,GO:0010468,GO:0010556,GO:0016070,GO:0018130,GO:0019219,GO:0019222,GO:0019438,GO:0031323,GO:0031326,GO:0032774,GO:0034641,GO:0034645,GO:0034654,GO:…	-	ko:K09043	-	-	-	-	ko00000,ko03000	-	-	-	PAP1,bZIP_1
132_MZR_7	mRNA_132_MZR_7	4922.CAY68499	0	1268	299X8@1|root,2RGZN@2759|Eukaryota,39YQ5@33154|Opisthokonta,3NVNC@4751|Fungi,3QQHR@4890|Ascomycota,3RTBH@4891|Saccharomycetes	4751|Fungi	C	ATPase synthesis protein 25, mitochondrial	ATP25	GO:0003674,GO:0003824,GO:0004812,GO:0004827,GO:0005575,GO:0005622,GO:0005623,GO:0005737,GO:0005739,GO:0005740,GO:0005743,GO:0006082,GO:0006139,GO:0006399,GO:0006412,GO:0006418,GO:0006433,GO:0006518,GO:0006520,GO:0006725,GO:0006807,GO:0006996,GO:0007005,GO:0008150,GO:0008152,GO:0009058,GO:0009059,GO:0009892,GO:0009893,GO:0009894,GO:0009895,GO:0009987,GO:0010467,GO:0010468,GO:0010604,GO:0010605,GO:…	-	-	-	-	-	-	-	-	-	-	RsfS,mRNA_stabil
133_MZR_7	mRNA_133_MZR_7	4922.CAY68498	1.17e-184	515	COG4088@1|root,KOG3062@2759|Eukaryota,38HII@33154|Opisthokonta,3NVJV@4751|Fungi,3QKUV@4890|Ascomycota,3RTEI@4891|Saccharomycetes	4751|Fungi	F	to Saccharomyces cerevisiae KTI12 (YKL110C)	KTI12	GO:0000166,GO:0002097,GO:0002098,GO:0003674,GO:0003682,GO:0003824,GO:0005488,GO:0005524,GO:0005575,GO:0005622,GO:0005623,GO:0005634,GO:0005737,GO:0006139,GO:0006351,GO:0006355,GO:0006357,GO:0006396,GO:0006399,GO:0006400,GO:0006725,GO:0006807,GO:0008033,GO:0008144,GO:0008150,GO:0008152,GO:0009058,GO:0009059,GO:0009451,GO:0009889,GO:0009987,GO:0010467,GO:0010468,GO:0010556,GO:0016049,GO:0016070,GO:…	-	ko:K15456	-	-	-	-	ko00000,ko03016	-	-	-	KTI12
134_MZR_7	mRNA_134_MZR_7	4922.CAY68497	0	1068	COG0477@1|root,KOG2533@2759|Eukaryota,39TRT@33154|Opisthokonta,3NUZJ@4751|Fungi,3QP9Z@4890|Ascomycota,3RW8X@4891|Saccharomycetes	4751|Fungi	G	protein with similarity to the allantoate permease (Dal5p)	-	-	-	-	-	-	-	-	-	-	-	-	MFS_1
135_MZR_7	mRNA_135_MZR_7	1005962.W1QLN0	2.14e-08	58.5	2CBWU@1|root,2S3B9@2759|Eukaryota,3A3ZJ@33154|Opisthokonta,3P3W0@4751|Fungi,3QWKQ@4890|Ascomycota,3RUP9@4891|Saccharomycetes	4751|Fungi	S	Saccharomyces cerevisiae YBR047w	-	GO:0003674,GO:0005575,GO:0005622,GO:0005623,GO:0005737,GO:0005739,GO:0008150,GO:0043226,GO:0043227,GO:0043229,GO:0043231,GO:0044424,GO:0044444,GO:0044464	-	-	-	-	-	-	-	-	-	-	FMP23
136_MZR_7	mRNA_136_MZR_7	4922.CAY68495	0	1778	COG0249@1|root,KOG0219@2759|Eukaryota,38BNJ@33154|Opisthokonta,3NVGK@4751|Fungi,3QPQP@4890|Ascomycota,3RT2Z@4891|Saccharomycetes	4751|Fungi	L	Component of the post-replicative DNA mismatch repair system (MMR)	msh2	GO:0000003,GO:0000018,GO:0000166,GO:0000217,GO:0000228,GO:0000400,GO:0000403,GO:0000404,GO:0000406,GO:0000710,GO:0000735,GO:0003006,GO:0003674,GO:0003676,GO:0003677,GO:0003684,GO:0003690,GO:0003824,GO:0005488,GO:0005524,GO:0005575,GO:0005622,GO:0005623,GO:0005634,GO:0005694,GO:0006139,GO:0006259,GO:0006260,GO:0006261,GO:0006275,GO:0006281,GO:0006298,GO:0006301,GO:0006310,GO:0006311,GO:0006312,GO:…	-	ko:K08735,ko:K19476	ko01524,ko03430,ko04144,ko05200,ko05210,map01524,map03430,map04144,map05200,map05210	M00295	-	-	ko00000,ko00001,ko00002,ko03400	-	-	-	MutS_I,MutS_II,MutS_III,MutS_IV,MutS_V
137_MZR_7	mRNA_137_MZR_7	4922.CAY68494	3.61e-267	731	COG0258@1|root,KOG2519@2759|Eukaryota,38GN8@33154|Opisthokonta,3NUX0@4751|Fungi,3QNWG@4890|Ascomycota,3RTQB@4891|Saccharomycetes	4751|Fungi	L	Structure-specific nuclease with 5'-flap endonuclease and 5'-3' exonuclease activities involved in DNA replication and repair. During DNA replication, cleaves the 5'-overhanging flap structure that is generated by displacement synthesis when DNA polymerase encounters the 5'-end of a downstream Okazaki fragment. It enters the flap from the 5'-end and then tracks to cleave the flap base, leaving a …	FEN1	GO:0000003,GO:0000228,GO:0000278,GO:0000726,GO:0000731,GO:0000734,GO:0001302,GO:0003006,GO:0003674,GO:0003676,GO:0003677,GO:0003824,GO:0004518,GO:0004519,GO:0004520,GO:0004527,GO:0004529,GO:0004536,GO:0005488,GO:0005575,GO:0005622,GO:0005623,GO:0005634,GO:0005654,GO:0005657,GO:0005694,GO:0005730,GO:0005737,GO:0005739,GO:0005829,GO:0006139,GO:0006259,GO:0006260,GO:0006261,GO:0006271,GO:0006273,GO:…	-	ko:K04799	ko03030,ko03410,ko03450,map03030,map03410,map03450	-	-	-	ko00000,ko00001,ko01000,ko03032,ko03400,ko04147	-	-	-	XPG_I,XPG_N
138_MZR_7	mRNA_138_MZR_7	4922.CAY68493	0	1900	COG2759@1|root,KOG4230@2759|Eukaryota,38DB3@33154|Opisthokonta,3NVZV@4751|Fungi,3QKMW@4890|Ascomycota,3RRCC@4891|Saccharomycetes	4751|Fungi	H	Saccharomyces cerevisiae	MIS1	GO:0000096,GO:0000097,GO:0000105,GO:0000166,GO:0003674,GO:0003676,GO:0003677,GO:0003697,GO:0003824,GO:0004329,GO:0004477,GO:0004488,GO:0005488,GO:0005524,GO:0005575,GO:0005622,GO:0005623,GO:0005634,GO:0005737,GO:0005739,GO:0006082,GO:0006139,GO:0006144,GO:0006163,GO:0006164,GO:0006520,GO:0006547,GO:0006555,GO:0006575,GO:0006725,GO:0006730,GO:0006732,GO:0006753,GO:0006760,GO:0006766,GO:0006767,GO:…	1.5.1.5,3.5.4.9,6.3.4.3	ko:K00288	ko00670,ko01100,map00670,map01100	M00141	R00943,R01220,R01655	RC00026,RC00111,RC00202,RC00578	ko00000,ko00001,ko00002,ko01000,ko04147	-	-	-	FTHFS,THF_DHG_CYH,THF_DHG_CYH_C
139_MZR_7	mRNA_139_MZR_7	4922.CAY68492	0	2044	28JF3@1|root,2QRU3@2759|Eukaryota,39UUV@33154|Opisthokonta,3NYG6@4751|Fungi,3QSSB@4890|Ascomycota,3RXMW@4891|Saccharomycetes	4751|Fungi	S	Large family of predicted nucleotide-binding domains	-	-	-	-	-	-	-	-	-	-	-	-	EST1_DNA_bind,PIN_4
141_MZR_7	mRNA_141_MZR_7	4922.CAY68490	4.34e-177	492	KOG3178@1|root,KOG3178@2759|Eukaryota,38ZRJ@33154|Opisthokonta,3NX0G@4751|Fungi,3QU1X@4890|Ascomycota,3RR3S@4891|Saccharomycetes	4751|Fungi	S	Saccharomyces cerevisiae YBR261C	-	GO:0002181,GO:0003674,GO:0003824,GO:0005575,GO:0005622,GO:0005623,GO:0005737,GO:0005829,GO:0006412,GO:0006464,GO:0006479,GO:0006480,GO:0006518,GO:0006807,GO:0008150,GO:0008152,GO:0008168,GO:0008213,GO:0008276,GO:0008757,GO:0009058,GO:0009059,GO:0009987,GO:0010467,GO:0016740,GO:0016741,GO:0018016,GO:0018193,GO:0018208,GO:0019538,GO:0031365,GO:0032259,GO:0034641,GO:0034645,GO:0035568,GO:0036211,GO:…	2.1.1.244	ko:K16219	-	-	-	-	ko00000,ko01000	-	-	-	Methyltransf_PK
142_MZR_7	mRNA_142_MZR_7	4922.CAY68489	0	921	COG0201@1|root,KOG1373@2759|Eukaryota,38DD4@33154|Opisthokonta,3NZ59@4751|Fungi,3QKV0@4890|Ascomycota,3RRFS@4891|Saccharomycetes	4751|Fungi	OU	Belongs to the SecY SEC61-alpha family	SSH1	GO:0003674,GO:0005048,GO:0005215,GO:0005488,GO:0005575,GO:0005622,GO:0005623,GO:0005737,GO:0005783,GO:0005789,GO:0005791,GO:0006605,GO:0006612,GO:0006613,GO:0006614,GO:0006810,GO:0006886,GO:0008104,GO:0008150,GO:0008320,GO:0008565,GO:0012505,GO:0015031,GO:0015833,GO:0016020,GO:0016021,GO:0022857,GO:0022884,GO:0030867,GO:0031090,GO:0031224,GO:0031984,GO:0032991,GO:0033036,GO:0033218,GO:0033365,GO:…	-	ko:K10956	ko03060,ko04141,ko04145,ko05110,map03060,map04141,map04145,map05110	M00401	-	-	ko00000,ko00001,ko00002,ko02044	3.A.5.4,3.A.5.8,3.A.5.9	-	-	Plug_translocon,SecY
143_MZR_7	mRNA_143_MZR_7	4922.CAY68488	8.08e-209	581	KOG2061@1|root,KOG2061@2759|Eukaryota,38E03@33154|Opisthokonta,3NV1V@4751|Fungi,3QMKY@4890|Ascomycota,3RSG2@4891|Saccharomycetes	4751|Fungi	S	Saccharomyces cerevisiae YOL022c	-	GO:0003674,GO:0005575,GO:0005622,GO:0005623,GO:0005737,GO:0006139,GO:0006364,GO:0006396,GO:0006725,GO:0006807,GO:0008150,GO:0008152,GO:0009987,GO:0010467,GO:0016070,GO:0016072,GO:0022613,GO:0030490,GO:0034470,GO:0034641,GO:0034660,GO:0042254,GO:0042274,GO:0043170,GO:0044085,GO:0044237,GO:0044238,GO:0044424,GO:0044464,GO:0046483,GO:0071704,GO:0071840,GO:0090304,GO:1901360	-	ko:K14801	-	-	-	-	ko00000,ko03009	-	-	-	PDCD2_C
144_MZR_7	mRNA_144_MZR_7	4922.CAY68487	0	1025	KOG0032@1|root,KOG0032@2759|Eukaryota,39FYR@33154|Opisthokonta,3NXZF@4751|Fungi,3QKF9@4890|Ascomycota,3RSMY@4891|Saccharomycetes	4751|Fungi	T	to Saccharomyces cerevisiae IKS1 (YJL057C)	IKS1	GO:0000166,GO:0003674,GO:0003824,GO:0004672,GO:0004674,GO:0005488,GO:0005524,GO:0005575,GO:0006464,GO:0006468,GO:0006793,GO:0006796,GO:0006807,GO:0008144,GO:0008150,GO:0008152,GO:0009987,GO:0016301,GO:0016310,GO:0016740,GO:0016772,GO:0016773,GO:0017076,GO:0019538,GO:0030554,GO:0032553,GO:0032555,GO:0032559,GO:0035639,GO:0036094,GO:0036211,GO:0043167,GO:0043168,GO:0043170,GO:0043412,GO:0044237,GO:…	-	ko:K08286	-	-	-	-	ko00000,ko01000	-	-	-	Pkinase
145_MZR_7	mRNA_145_MZR_7	4922.CAY68486	1.1e-146	414	KOG0092@1|root,KOG0092@2759|Eukaryota,3A499@33154|Opisthokonta,3P3JI@4751|Fungi,3QV96@4890|Ascomycota,3RUXK@4891|Saccharomycetes	4751|Fungi	U	to Saccharomyces cerevisiae YPT10 (YBR264C)	YPT53	GO:0000166,GO:0000322,GO:0000323,GO:0000324,GO:0000329,GO:0001882,GO:0001883,GO:0003674,GO:0003824,GO:0003924,GO:0005488,GO:0005525,GO:0005575,GO:0005622,GO:0005623,GO:0005737,GO:0005773,GO:0005774,GO:0005886,GO:0006810,GO:0006996,GO:0007030,GO:0008104,GO:0008150,GO:0009987,GO:0010256,GO:0015031,GO:0015833,GO:0016020,GO:0016043,GO:0016462,GO:0016787,GO:0016817,GO:0016818,GO:0017076,GO:0017111,GO:…	-	ko:K07976	-	-	-	-	ko00000,ko04031	-	-	-	Ras
146_MZR_7	mRNA_146_MZR_7	4922.CAY68485	0	939	KOG2819@1|root,KOG2819@2759|Eukaryota,38BD1@33154|Opisthokonta,3NX8G@4751|Fungi,3QKUJ@4890|Ascomycota,3RVBF@4891|Saccharomycetes	4751|Fungi	S	Uncharacterised protein family (UPF0183)	-	-	-	-	-	-	-	-	-	-	-	-	UPF0183
147_MZR_7	mRNA_147_MZR_7	4922.CAY68483	0	1076	KOG3671@1|root,KOG3671@2759|Eukaryota,38DM5@33154|Opisthokonta,3NWMY@4751|Fungi,3QKYU@4890|Ascomycota,3RRPK@4891|Saccharomycetes	4751|Fungi	TZ	to Saccharomyces cerevisiae LAS17 (YOR181W)	-	GO:0000147,GO:0000278,GO:0000281,GO:0000910,GO:0000912,GO:0000915,GO:0000916,GO:0003674,GO:0003779,GO:0005488,GO:0005515,GO:0005575,GO:0005622,GO:0005623,GO:0005737,GO:0005856,GO:0005937,GO:0005938,GO:0006810,GO:0006897,GO:0006996,GO:0007010,GO:0007015,GO:0007049,GO:0007163,GO:0008064,GO:0008092,GO:0008150,GO:0008154,GO:0008360,GO:0009987,GO:0010638,GO:0015629,GO:0016043,GO:0016192,GO:0022402,GO:…	-	ko:K05747	ko04062,ko04144,ko04520,ko04530,ko04666,ko04810,ko05100,ko05130,ko05131,ko05132,ko05231,map04062,map04144,map04520,map04530,map04666,map04810,map05100,map05130,map05131,map05132,map05231	-	-	-	ko00000,ko00001,ko04131,ko04812	-	-	-	PBD,WH1,WH2
148_MZR_7	mRNA_148_MZR_7	4922.CAY68482	0	1782	2CU9I@1|root,2RK4D@2759|Eukaryota,39WRA@33154|Opisthokonta,3NXYX@4751|Fungi,3QSGG@4890|Ascomycota	4751|Fungi	-	-	-	-	-	-	-	-	-	-	-	-	-	-	-
149_MZR_7	mRNA_149_MZR_7	4922.CAY68481	0	1195	COG0477@1|root,KOG2533@2759|Eukaryota,38D65@33154|Opisthokonta,3NVM3@4751|Fungi,3QJKB@4890|Ascomycota,3RU3S@4891|Saccharomycetes	4751|Fungi	G	)transporter	-	-	-	-	-	-	-	-	-	-	-	-	MFS_1
150_MZR_7	mRNA_150_MZR_7	4922.CAY68480	0	1075	28MG1@1|root,2QTZG@2759|Eukaryota,39WT5@33154|Opisthokonta,3NY53@4751|Fungi,3QK8Q@4890|Ascomycota,3RSA4@4891|Saccharomycetes	4751|Fungi	S	Beta-mannosyltransferase involved in cell wall biosynthesis	BMT1	GO:0000030,GO:0000271,GO:0003674,GO:0003824,GO:0005575,GO:0005975,GO:0005976,GO:0006464,GO:0006486,GO:0006493,GO:0006629,GO:0006643,GO:0006664,GO:0006665,GO:0006687,GO:0006688,GO:0006807,GO:0008150,GO:0008152,GO:0008610,GO:0009058,GO:0009059,GO:0009100,GO:0009101,GO:0009247,GO:0009272,GO:0009405,GO:0009987,GO:0010383,GO:0010412,GO:0016020,GO:0016021,GO:0016043,GO:0016051,GO:0016740,GO:0016757,GO:…	-	ko:K13682	-	-	-	-	ko00000,ko01000,ko01003	-	GT91	-	DUF3589
151_MZR_7	mRNA_151_MZR_7	4922.CAY68479	7.3e-281	778	28JPQ@1|root,2QS30@2759|Eukaryota,393PC@33154|Opisthokonta,3PFD9@4751|Fungi,3RKKT@4890|Ascomycota,3RTVP@4891|Saccharomycetes	4751|Fungi	K	to Saccharomyces cerevisiae SPT20 (YOL148C)	SPT20	GO:0000123,GO:0000124,GO:0003674,GO:0003712,GO:0005575,GO:0005622,GO:0005623,GO:0005634,GO:0005654,GO:0005737,GO:0005856,GO:0005938,GO:0005940,GO:0006139,GO:0006325,GO:0006338,GO:0006351,GO:0006355,GO:0006357,GO:0006464,GO:0006473,GO:0006475,GO:0006725,GO:0006807,GO:0006996,GO:0007010,GO:0008150,GO:0008152,GO:0009058,GO:0009059,GO:0009405,GO:0009889,GO:0009987,GO:0010467,GO:0010468,GO:0010556,GO:…	-	ko:K11361	-	-	-	-	ko00000,ko03021,ko03036	-	-	-	Spt20
152_MZR_7	mRNA_152_MZR_7	4922.CAY68478	0	2917	COG1132@1|root,KOG0054@2759|Eukaryota,38CH6@33154|Opisthokonta,3NXEW@4751|Fungi,3QQ0Y@4890|Ascomycota,3RTV3@4891|Saccharomycetes	4751|Fungi	Q	to Saccharomyces cerevisiae YCF1 (YDR135C)	YCF1	GO:0000166,GO:0000322,GO:0000323,GO:0000324,GO:0000329,GO:0003674,GO:0003824,GO:0005215,GO:0005310,GO:0005342,GO:0005488,GO:0005524,GO:0005575,GO:0005622,GO:0005623,GO:0005737,GO:0005773,GO:0005774,GO:0006518,GO:0006575,GO:0006749,GO:0006790,GO:0006807,GO:0006810,GO:0006811,GO:0006820,GO:0006835,GO:0006857,GO:0006950,GO:0006996,GO:0007033,GO:0007034,GO:0008144,GO:0008150,GO:0008152,GO:0008509,GO:…	-	-	-	-	-	-	-	-	-	iMM904.YDR135C	ABC_membrane,ABC_tran
153_MZR_7	mRNA_153_MZR_7	4922.CAY68477	0	1357	KOG0301@1|root,KOG0301@2759|Eukaryota,38BSR@33154|Opisthokonta,3NUQN@4751|Fungi,3QJG5@4890|Ascomycota,3RTB0@4891|Saccharomycetes	4751|Fungi	I	to Saccharomyces cerevisiae DOA1 (YKL213C)	lub1	GO:0000726,GO:0003674,GO:0005488,GO:0005515,GO:0005575,GO:0005622,GO:0005623,GO:0005634,GO:0005737,GO:0006139,GO:0006259,GO:0006281,GO:0006302,GO:0006303,GO:0006325,GO:0006464,GO:0006508,GO:0006511,GO:0006725,GO:0006807,GO:0006914,GO:0006950,GO:0006974,GO:0006996,GO:0008150,GO:0008152,GO:0009056,GO:0009057,GO:0009987,GO:0010498,GO:0010992,GO:0016043,GO:0016236,GO:0016567,GO:0016569,GO:0016570,GO:…	-	ko:K14018	ko04141,map04141	-	-	-	ko00000,ko00001	-	-	-	PFU,PUL,WD40
154_MZR_7	mRNA_154_MZR_7	4922.CAY68476	0	1225	COG5329@1|root,KOG1889@2759|Eukaryota,38DI4@33154|Opisthokonta,3NUMD@4751|Fungi,3QP62@4890|Ascomycota,3RRTZ@4891|Saccharomycetes	4751|Fungi	I	to Saccharomyces cerevisiae SAC1 (YKL212W)	SAC1	GO:0000139,GO:0002178,GO:0003674,GO:0003824,GO:0004438,GO:0005575,GO:0005622,GO:0005623,GO:0005737,GO:0005739,GO:0005740,GO:0005741,GO:0005783,GO:0005789,GO:0005794,GO:0005795,GO:0005797,GO:0005938,GO:0006629,GO:0006644,GO:0006650,GO:0006661,GO:0006793,GO:0006796,GO:0008150,GO:0008152,GO:0008610,GO:0008654,GO:0009058,GO:0009987,GO:0012505,GO:0016020,GO:0016021,GO:0016311,GO:0016787,GO:0016788,GO:…	-	ko:K21797	ko00562,ko01100,ko04070,map00562,map01100,map04070	-	R11680	RC00078	ko00000,ko00001,ko01000	-	-	-	Syja_N
155_MZR_7	mRNA_155_MZR_7	4922.CAY68475	3.66e-155	436	2E5ZH@1|root,2SCR7@2759|Eukaryota,38TR1@33154|Opisthokonta,3PVD2@4751|Fungi,3QZAT@4890|Ascomycota,3RVPI@4891|Saccharomycetes	4751|Fungi	A	C-terminal duplication domain of Friend of PRMT1	-	-	-	ko:K12881	ko03013,ko03015,ko03040,ko05168,map03013,map03015,map03040,map05168	M00406,M00430	-	-	ko00000,ko00001,ko00002,ko03019,ko03041	-	-	-	FoP_duplication,RRM_1
156_MZR_7	mRNA_156_MZR_7	4922.CAY68474	1.8e-220	608	KOG0767@1|root,KOG0767@2759|Eukaryota,38DBA@33154|Opisthokonta,3NTWE@4751|Fungi,3QJGG@4890|Ascomycota,3RRSP@4891|Saccharomycetes	4751|Fungi	C	Belongs to the mitochondrial carrier (TC 2.A.29) family	MIR1	GO:0003674,GO:0005215,GO:0005315,GO:0005575,GO:0005622,GO:0005623,GO:0005737,GO:0005739,GO:0005740,GO:0005743,GO:0006810,GO:0006811,GO:0006817,GO:0006820,GO:0006839,GO:0008150,GO:0015291,GO:0015318,GO:0015698,GO:0016020,GO:0016021,GO:0019866,GO:0022804,GO:0022857,GO:0031090,GO:0031224,GO:0031300,GO:0031301,GO:0031304,GO:0031305,GO:0031966,GO:0031967,GO:0031975,GO:0032592,GO:0034220,GO:0035435,GO:…	-	ko:K15102	-	-	-	-	ko00000,ko02000,ko04147	2.A.29.4	-	iMM904.YJR077C,iND750.YJR077C	Mito_carr
157_MZR_7	mRNA_157_MZR_7	4922.CAY68473	3.05e-63	193	COG1958@1|root,KOG3172@2759|Eukaryota,3A1ZB@33154|Opisthokonta,3P34G@4751|Fungi,3QV1G@4890|Ascomycota,3RV8G@4891|Saccharomycetes	4751|Fungi	A	to Saccharomyces cerevisiae SMD3 (YLR147C)	SMD3	GO:0000243,GO:0000245,GO:0000375,GO:0000377,GO:0000387,GO:0000395,GO:0000398,GO:0000775,GO:0003674,GO:0003676,GO:0003723,GO:0003729,GO:0005488,GO:0005575,GO:0005622,GO:0005623,GO:0005634,GO:0005681,GO:0005682,GO:0005684,GO:0005685,GO:0005686,GO:0005687,GO:0005689,GO:0005694,GO:0005737,GO:0006139,GO:0006325,GO:0006342,GO:0006355,GO:0006376,GO:0006396,GO:0006397,GO:0006725,GO:0006807,GO:0006996,GO:…	-	ko:K11088	ko03040,ko04139,ko05322,map03040,map04139,map05322	M00351,M00352,M00354,M00355,M00398	-	-	ko00000,ko00001,ko00002,ko03032,ko03041	-	-	-	LSM
158_MZR_7	mRNA_158_MZR_7	4922.CAY68472	0	1199	COG0477@1|root,KOG2533@2759|Eukaryota,38DEE@33154|Opisthokonta,3NU3C@4751|Fungi,3QMZM@4890|Ascomycota,3RRZZ@4891|Saccharomycetes	4751|Fungi	G	Saccharomyces cerevisiae	SEO1	GO:0003674,GO:0005215,GO:0005575,GO:0005623,GO:0006810,GO:0008150,GO:0016020,GO:0016021,GO:0031224,GO:0044425,GO:0044464,GO:0051179,GO:0051234,GO:0055085,GO:0071944	-	-	-	-	-	-	-	-	-	-	MFS_1
159_MZR_7	mRNA_159_MZR_7	4922.CAY68471	5.82e-278	766	2AW51@1|root,2RZXZ@2759|Eukaryota,38B87@33154|Opisthokonta,3P3R8@4751|Fungi,3RJJH@4890|Ascomycota	4751|Fungi	S	Bacterial low temperature requirement A protein (LtrA)	-	-	-	-	-	-	-	-	-	-	-	-	LtrA
160_MZR_7	mRNA_160_MZR_7	4922.CAY68470	0	1025	COG2234@1|root,KOG2195@2759|Eukaryota,38HFE@33154|Opisthokonta,3NV3A@4751|Fungi,3QJAX@4890|Ascomycota,3RTDA@4891|Saccharomycetes	4751|Fungi	O	Belongs to the peptidase M28 family	APE3	GO:0000322,GO:0000323,GO:0000324,GO:0003674,GO:0003824,GO:0004177,GO:0005488,GO:0005575,GO:0005622,GO:0005623,GO:0005737,GO:0005773,GO:0006508,GO:0006807,GO:0007039,GO:0008150,GO:0008152,GO:0008233,GO:0008237,GO:0008238,GO:0009056,GO:0009057,GO:0009987,GO:0016787,GO:0019538,GO:0030163,GO:0043167,GO:0043169,GO:0043170,GO:0043226,GO:0043227,GO:0043229,GO:0043231,GO:0044237,GO:0044238,GO:0044248,GO:…	3.4.11.15	ko:K01264	-	-	-	-	ko00000,ko01000,ko01002	-	-	-	PA,Peptidase_M28
161_MZR_7	mRNA_161_MZR_7	36914.XP_001527144.1	8.19e-07	53.9	2E532@1|root,2SBXK@2759|Eukaryota,3ABDU@33154|Opisthokonta,3P96N@4751|Fungi,3RKRV@4890|Ascomycota,3RWIA@4891|Saccharomycetes,47D27@766764|Debaryomycetaceae	4751|Fungi	S	COMPASS (Complex proteins associated with Set1p) component shg1	-	-	-	ko:K14969	-	-	-	-	ko00000,ko03036	-	-	-	COMPASS-Shg1
162_MZR_7	mRNA_162_MZR_7	4922.CAY68468	0	1547	COG5647@1|root,KOG2284@2759|Eukaryota	2759|Eukaryota	O	ubiquitin protein ligase binding	CUL2	GO:0000003,GO:0000082,GO:0000151,GO:0000153,GO:0000212,GO:0000226,GO:0000278,GO:0000280,GO:0000578,GO:0000819,GO:0001666,GO:0002009,GO:0003002,GO:0003006,GO:0003674,GO:0005488,GO:0005515,GO:0005575,GO:0005622,GO:0005623,GO:0005634,GO:0005654,GO:0005730,GO:0005737,GO:0005829,GO:0006323,GO:0006355,GO:0006357,GO:0006464,GO:0006508,GO:0006511,GO:0006807,GO:0006915,GO:0006928,GO:0006950,GO:0006996,GO:…	-	ko:K03347,ko:K03870,ko:K10609	ko03420,ko04066,ko04110,ko04111,ko04114,ko04120,ko04141,ko04310,ko04340,ko04341,ko04350,ko04710,ko05168,ko05200,ko05211,map03420,map04066,map04110,map04111,map04114,map04120,map04141,map04310,map04340,map04341,map04350,map04710,map05168,map05200,map05211	M00379,M00380,M00381,M00382,M00383,M00385,M00386,M00387,M00407,M00411	-	-	ko00000,ko00001,ko00002,ko03400,ko04121,ko04147	-	-	-	Cullin,Cullin_Nedd8
163_MZR_7	mRNA_163_MZR_7	4922.CAY68467	0	974	COG1167@1|root,KOG0634@2759|Eukaryota,38FH8@33154|Opisthokonta,3NU3Z@4751|Fungi,3QKSA@4890|Ascomycota,3RSKI@4891|Saccharomycetes	4751|Fungi	E	Aromatic amino acid aminotransferase	ARO8	GO:0000096,GO:0000097,GO:0003674,GO:0003824,GO:0005488,GO:0005575,GO:0005622,GO:0005623,GO:0005737,GO:0006082,GO:0006520,GO:0006553,GO:0006555,GO:0006558,GO:0006570,GO:0006571,GO:0006725,GO:0006790,GO:0006807,GO:0008144,GO:0008150,GO:0008152,GO:0008483,GO:0008652,GO:0008793,GO:0009056,GO:0009058,GO:0009063,GO:0009066,GO:0009067,GO:0009072,GO:0009073,GO:0009074,GO:0009085,GO:0009086,GO:0009094,GO:…	2.6.1.27,2.6.1.39,2.6.1.5,2.6.1.57	ko:K00838	ko00130,ko00270,ko00300,ko00350,ko00360,ko00380,ko00400,ko00401,ko00950,ko00960,ko01100,ko01110,ko01130,ko01210,ko01230,map00130,map00270,map00300,map00350,map00360,map00380,map00400,map00401,map00950,map00960,map01100,map01110,map01130,map01210,map01230	M00024,M00025,M00030,M00034	R00694,R00734,R01939	RC00006	ko00000,ko00001,ko00002,ko01000,ko01007	-	-	-	Aminotran_1_2
164_MZR_7	mRNA_164_MZR_7	4922.CAY68466	2.41e-278	762	KOG1273@1|root,KOG1273@2759|Eukaryota,38EVN@33154|Opisthokonta,3NUJP@4751|Fungi,3QQ6B@4890|Ascomycota,3RRM5@4891|Saccharomycetes	4751|Fungi	S	to Saccharomyces cerevisiae SWD1 (YAR003W)	SWD1	GO:0000228,GO:0000723,GO:0000781,GO:0000785,GO:0000790,GO:0000922,GO:0005575,GO:0005622,GO:0005623,GO:0005634,GO:0005654,GO:0005694,GO:0005819,GO:0005856,GO:0006139,GO:0006259,GO:0006323,GO:0006325,GO:0006333,GO:0006338,GO:0006342,GO:0006348,GO:0006355,GO:0006464,GO:0006479,GO:0006725,GO:0006807,GO:0006996,GO:0008150,GO:0008152,GO:0008213,GO:0009889,GO:0009890,GO:0009892,GO:0009987,GO:0010468,GO:…	-	ko:K14961	ko04934,map04934	-	-	-	ko00000,ko00001,ko03036	-	-	-	WD40
165_MZR_7	mRNA_165_MZR_7	4922.CAY68465	0	2657	KOG2079@1|root,KOG2079@2759|Eukaryota,38BG7@33154|Opisthokonta,3NU9R@4751|Fungi,3QNHN@4890|Ascomycota,3RT7J@4891|Saccharomycetes	4751|Fungi	U	to Saccharomyces cerevisiae VPS8 (YAL002W)	VPS8	GO:0003674,GO:0005488,GO:0005515,GO:0005575,GO:0005622,GO:0005623,GO:0005737,GO:0005768,GO:0005770,GO:0005794,GO:0005795,GO:0006605,GO:0006623,GO:0006810,GO:0006886,GO:0006996,GO:0007033,GO:0007034,GO:0008104,GO:0008150,GO:0008270,GO:0009987,GO:0012505,GO:0015031,GO:0015833,GO:0016020,GO:0016043,GO:0016192,GO:0016197,GO:0019899,GO:0030897,GO:0031338,GO:0031410,GO:0031982,GO:0031984,GO:0032509,GO:…	-	ko:K20178	ko04138,map04138	-	-	-	ko00000,ko00001,ko04131	-	-	-	Vps8
166_MZR_7	mRNA_166_MZR_7	4922.CAY68464	1.88e-162	455	2EQ49@1|root,2ST6Z@2759|Eukaryota,3AQ7C@33154|Opisthokonta,3PFX5@4751|Fungi,3R50J@4890|Ascomycota,3RWFI@4891|Saccharomycetes	4751|Fungi	-	-	-	-	-	-	-	-	-	-	-	-	-	-	-
167_MZR_7	mRNA_167_MZR_7	4922.CAY68463	2.49e-255	699	COG0451@1|root,KOG1430@2759|Eukaryota,38E2M@33154|Opisthokonta,3NWMM@4751|Fungi,3QJM6@4890|Ascomycota,3RRAF@4891|Saccharomycetes	4751|Fungi	EI	to Saccharomyces cerevisiae ERG26 (YGL001C)	ERG26	GO:0000252,GO:0003674,GO:0003824,GO:0003854,GO:0005575,GO:0005622,GO:0005623,GO:0005737,GO:0005783,GO:0005789,GO:0006066,GO:0006629,GO:0006694,GO:0006696,GO:0008150,GO:0008152,GO:0008202,GO:0008204,GO:0008610,GO:0009058,GO:0009987,GO:0012505,GO:0016020,GO:0016125,GO:0016126,GO:0016128,GO:0016129,GO:0016229,GO:0016491,GO:0016614,GO:0016616,GO:0031984,GO:0033764,GO:0042175,GO:0043226,GO:0043227,GO:…	1.1.1.170	ko:K07748	ko00100,ko01100,ko01130,map00100,map01100,map01130	M00101	R07494	RC01163	ko00000,ko00001,ko00002,ko01000	-	-	-	3Beta_HSD
168_MZR_7	mRNA_168_MZR_7	4922.CAY68462	3.57e-293	806	2AIJX@1|root,2RZ4Z@2759|Eukaryota,3A52U@33154|Opisthokonta,3P34D@4751|Fungi,3QWPV@4890|Ascomycota,3RUM7@4891|Saccharomycetes	4751|Fungi	S	to Saccharomyces cerevisiae NUP60 (YAR002W)	-	GO:0000972,GO:0000973,GO:0003674,GO:0005198,GO:0005488,GO:0005543,GO:0005575,GO:0005622,GO:0005623,GO:0005634,GO:0005635,GO:0005643,GO:0005737,GO:0005829,GO:0006139,GO:0006259,GO:0006281,GO:0006302,GO:0006325,GO:0006342,GO:0006355,GO:0006403,GO:0006405,GO:0006406,GO:0006606,GO:0006607,GO:0006611,GO:0006725,GO:0006807,GO:0006810,GO:0006886,GO:0006913,GO:0006950,GO:0006974,GO:0006996,GO:0008104,GO:…	-	ko:K18718	-	-	-	-	ko00000,ko03019	1.I.1	-	-	-
169_MZR_7	mRNA_169_MZR_7	4922.CAY68461	1.63e-175	489	KOG3350@1|root,KOG3350@2759|Eukaryota,38GMZ@33154|Opisthokonta,3NWCT@4751|Fungi,3QMZT@4890|Ascomycota,3RT9T@4891|Saccharomycetes	4751|Fungi	J	S-adenosyl-L-methionine-dependent protein-lysine N- methyltransferase that trimethylates elongation factor 1-alpha at 'Lys-79'	EFM5	GO:0003674,GO:0003676,GO:0003824,GO:0005488,GO:0005575,GO:0005622,GO:0005623,GO:0005737,GO:0006464,GO:0006479,GO:0006807,GO:0008150,GO:0008152,GO:0008168,GO:0008170,GO:0008213,GO:0008276,GO:0008757,GO:0009987,GO:0016278,GO:0016279,GO:0016740,GO:0016741,GO:0018022,GO:0018023,GO:0018193,GO:0018205,GO:0019538,GO:0032259,GO:0036211,GO:0043170,GO:0043412,GO:0043414,GO:0044237,GO:0044238,GO:0044260,GO:…	-	-	-	-	-	-	-	-	-	-	N6-adenineMlase
170_MZR_7	mRNA_170_MZR_7	4922.CAY68460	0	1129	COG0531@1|root,KOG1286@2759|Eukaryota,38DMK@33154|Opisthokonta,3NUN0@4751|Fungi,3QKK8@4890|Ascomycota,3RSFT@4891|Saccharomycetes	4751|Fungi	E	Permease	CAN1	GO:0003333,GO:0003674,GO:0005215,GO:0005290,GO:0005342,GO:0005488,GO:0005575,GO:0005622,GO:0005623,GO:0005737,GO:0005739,GO:0005768,GO:0005783,GO:0005886,GO:0006810,GO:0006811,GO:0006812,GO:0006820,GO:0006855,GO:0006865,GO:0008150,GO:0008324,GO:0008509,GO:0008514,GO:0010008,GO:0012505,GO:0015075,GO:0015171,GO:0015174,GO:0015179,GO:0015181,GO:0015189,GO:0015238,GO:0015318,GO:0015711,GO:0015802,GO:…	-	ko:K16261	-	-	-	-	ko00000,ko02000	2.A.3.10	-	-	AA_permease
171_MZR_7	mRNA_171_MZR_7	4922.CAY68458	5.43e-228	628	COG5085@1|root,KOG4503@2759|Eukaryota,39VFP@33154|Opisthokonta,3P1MY@4751|Fungi,3QT8S@4890|Ascomycota,3RV8T@4891|Saccharomycetes	4751|Fungi	S	to Saccharomyces cerevisiae BRR6 (YGL247W)	-	GO:0003674,GO:0005575,GO:0005622,GO:0005623,GO:0005634,GO:0005635,GO:0005737,GO:0005783,GO:0005789,GO:0006403,GO:0006810,GO:0006996,GO:0006997,GO:0006998,GO:0008104,GO:0008150,GO:0009987,GO:0010256,GO:0012505,GO:0015031,GO:0015833,GO:0015931,GO:0016020,GO:0016021,GO:0016043,GO:0031090,GO:0031224,GO:0031965,GO:0031967,GO:0031975,GO:0031984,GO:0033036,GO:0042175,GO:0042592,GO:0042886,GO:0043226,GO:…	-	-	-	-	-	-	-	-	-	-	Brr6_like_C_C
172_MZR_7	mRNA_172_MZR_7	4922.CAY68457	0	1434	COG0008@1|root,KOG1147@2759|Eukaryota,38B44@33154|Opisthokonta,3NUH3@4751|Fungi,3QPFK@4890|Ascomycota,3RSMT@4891|Saccharomycetes	4751|Fungi	J	Belongs to the class-I aminoacyl-tRNA synthetase family	GUS1	GO:0000166,GO:0002181,GO:0003674,GO:0003676,GO:0003723,GO:0003729,GO:0003824,GO:0004812,GO:0004818,GO:0005488,GO:0005524,GO:0005575,GO:0005622,GO:0005623,GO:0005737,GO:0005739,GO:0006082,GO:0006139,GO:0006399,GO:0006412,GO:0006418,GO:0006424,GO:0006518,GO:0006520,GO:0006725,GO:0006807,GO:0008144,GO:0008150,GO:0008152,GO:0009058,GO:0009059,GO:0009987,GO:0010467,GO:0010494,GO:0016070,GO:0016874,GO:…	6.1.1.17	ko:K01885	ko00860,ko00970,ko01100,ko01110,ko01120,map00860,map00970,map01100,map01110,map01120	M00121,M00359,M00360	R05578	RC00055,RC00523	ko00000,ko00001,ko00002,ko01000,ko01007,ko02048,ko03016	-	-	-	GST_C,tRNA-synt_1c,tRNA-synt_1c_C
173_MZR_7	mRNA_173_MZR_7	4922.CAY68456	0	1121	COG1723@1|root,KOG2861@2759|Eukaryota,38HM8@33154|Opisthokonta,3NUYI@4751|Fungi,3QMIX@4890|Ascomycota,3RRA6@4891|Saccharomycetes	4751|Fungi	S	to Saccharomyces cerevisiae RMD8 (YFR048W)	sif3	GO:0000003,GO:0003674,GO:0005575,GO:0005622,GO:0005623,GO:0005634,GO:0005635,GO:0005737,GO:0005739,GO:0005783,GO:0007049,GO:0008150,GO:0008152,GO:0009653,GO:0009987,GO:0010467,GO:0012505,GO:0016020,GO:0016021,GO:0022414,GO:0030154,GO:0030435,GO:0031090,GO:0031224,GO:0031965,GO:0031967,GO:0031975,GO:0032502,GO:0043170,GO:0043226,GO:0043227,GO:0043229,GO:0043231,GO:0043934,GO:0044422,GO:0044424,GO:…	-	-	-	-	-	-	-	-	-	-	DUF155
174_MZR_7	mRNA_174_MZR_7	4922.CAY68455	5.26e-306	840	COG5296@1|root,KOG2402@2759|Eukaryota,38DGU@33154|Opisthokonta,3NU0X@4751|Fungi,3QPCJ@4890|Ascomycota,3RT9C@4891|Saccharomycetes	4751|Fungi	K	to Saccharomyces cerevisiae RTF1 (YGL244W)	RTF1	GO:0000122,GO:0000428,GO:0000785,GO:0000988,GO:0000989,GO:0000993,GO:0001015,GO:0001076,GO:0001098,GO:0001099,GO:0001932,GO:0001934,GO:0003674,GO:0003676,GO:0003677,GO:0003723,GO:0005488,GO:0005515,GO:0005575,GO:0005622,GO:0005623,GO:0005634,GO:0005654,GO:0005694,GO:0006139,GO:0006259,GO:0006281,GO:0006282,GO:0006289,GO:0006325,GO:0006351,GO:0006353,GO:0006354,GO:0006355,GO:0006356,GO:0006357,GO:…	-	ko:K15178	-	-	-	-	ko00000,ko03021	-	-	-	Plus-3
175_MZR_7	mRNA_175_MZR_7	4922.CAY68454	0	2042	COG5657@1|root,KOG2274@2759|Eukaryota,38BE2@33154|Opisthokonta,3NYWN@4751|Fungi,3QM71@4890|Ascomycota,3RTM7@4891|Saccharomycetes	4751|Fungi	UY	to Saccharomyces cerevisiae KAP114 (YGL241W)	-	GO:0000166,GO:0001882,GO:0001883,GO:0003674,GO:0005215,GO:0005488,GO:0005515,GO:0005525,GO:0005575,GO:0005622,GO:0005623,GO:0005634,GO:0005635,GO:0005643,GO:0005737,GO:0005829,GO:0006403,GO:0006606,GO:0006810,GO:0006886,GO:0006913,GO:0008104,GO:0008150,GO:0008536,GO:0008565,GO:0012505,GO:0015031,GO:0015833,GO:0015931,GO:0016020,GO:0016021,GO:0017016,GO:0017038,GO:0017076,GO:0019001,GO:0019899,GO:…	-	ko:K20224	-	-	-	-	ko00000,ko03009	1.I.1	-	-	IBN_N
176_MZR_7	mRNA_176_MZR_7	4922.CAY68453	0	1000	COG5175@1|root,KOG2068@2759|Eukaryota,38FDB@33154|Opisthokonta,3NUX1@4751|Fungi,3QM2Q@4890|Ascomycota,3RRAU@4891|Saccharomycetes	4751|Fungi	A	to Saccharomyces cerevisiae MOT2 (YER068W)	NOT4	GO:0000209,GO:0000288,GO:0000289,GO:0000956,GO:0003674,GO:0003676,GO:0003677,GO:0003723,GO:0003824,GO:0004842,GO:0005488,GO:0005575,GO:0005622,GO:0005623,GO:0005634,GO:0005737,GO:0006139,GO:0006351,GO:0006355,GO:0006357,GO:0006401,GO:0006402,GO:0006464,GO:0006508,GO:0006725,GO:0006807,GO:0008150,GO:0008152,GO:0009056,GO:0009057,GO:0009058,GO:0009059,GO:0009889,GO:0009891,GO:0009892,GO:0009893,GO:…	2.3.2.27	ko:K10643	ko03018,map03018	-	-	-	ko00000,ko00001,ko01000,ko03019,ko04121	-	-	-	RRM_1,zf-RING_4
177_MZR_7	mRNA_177_MZR_7	4922.CAY68452	2.82e-260	713	COG0022@1|root,KOG0524@2759|Eukaryota,38C5V@33154|Opisthokonta,3NU6T@4751|Fungi,3QMNS@4890|Ascomycota,3RR2W@4891|Saccharomycetes	4751|Fungi	C	The pyruvate dehydrogenase complex catalyzes the overall conversion of pyruvate to acetyl-CoA and CO2	PDB1	GO:0003674,GO:0003824,GO:0004738,GO:0004739,GO:0005575,GO:0005622,GO:0005623,GO:0005737,GO:0005739,GO:0005759,GO:0005967,GO:0005975,GO:0006082,GO:0006084,GO:0006085,GO:0006086,GO:0006090,GO:0006091,GO:0006096,GO:0006139,GO:0006163,GO:0006164,GO:0006165,GO:0006637,GO:0006725,GO:0006732,GO:0006733,GO:0006753,GO:0006754,GO:0006757,GO:0006790,GO:0006793,GO:0006796,GO:0006807,GO:0008150,GO:0008152,GO:…	1.2.4.1	ko:K00162	ko00010,ko00020,ko00620,ko01100,ko01110,ko01120,ko01130,ko01200,ko04066,ko04922,ko05230,map00010,map00020,map00620,map01100,map01110,map01120,map01130,map01200,map04066,map04922,map05230	M00307	R00014,R00209,R01699,R03270	RC00004,RC00027,RC00627,RC02742,RC02744,RC02882	br01601,ko00000,ko00001,ko00002,ko01000	-	-	-	Transket_pyr,Transketolase_C
178_MZR_7	mRNA_178_MZR_7	4922.CAY68451	0	1479	COG1643@1|root,KOG0925@2759|Eukaryota,3API8@33154|Opisthokonta,3NVMW@4751|Fungi,3QJMU@4890|Ascomycota,3RR7H@4891|Saccharomycetes	4751|Fungi	A	to Saccharomyces cerevisiae PRP43 (YGL120C)	PRP43	GO:0000166,GO:0000375,GO:0000377,GO:0000390,GO:0000398,GO:0000460,GO:0000462,GO:0000463,GO:0000466,GO:0000470,GO:0003674,GO:0003676,GO:0003723,GO:0003724,GO:0003729,GO:0003824,GO:0004004,GO:0004386,GO:0005488,GO:0005524,GO:0005575,GO:0005622,GO:0005623,GO:0005634,GO:0005681,GO:0005684,GO:0005737,GO:0005739,GO:0006139,GO:0006364,GO:0006396,GO:0006397,GO:0006725,GO:0006807,GO:0008026,GO:0008144,GO:…	3.6.4.13	ko:K12820	ko03040,map03040	-	-	-	ko00000,ko00001,ko01000,ko03009,ko03041	-	-	-	DEAD,HA2,Helicase_C,OB_NTP_bind
179_MZR_7	mRNA_179_MZR_7	4922.CAY68449	0	1971	KOG4711@1|root,KOG4711@2759|Eukaryota,38HAN@33154|Opisthokonta,3NWXR@4751|Fungi,3QMBH@4890|Ascomycota,3RSY3@4891|Saccharomycetes	4751|Fungi	S	Fusaric acid resistance protein-like	-	-	-	-	-	-	-	-	-	-	-	-	ArAE_2,FUSC_2
180_MZR_7	mRNA_180_MZR_7	4922.CAY68448	6.28e-297	816	KOG3702@1|root,KOG3702@2759|Eukaryota,39R0U@33154|Opisthokonta,3NXCG@4751|Fungi,3RJK0@4890|Ascomycota,3RSAD@4891|Saccharomycetes	4751|Fungi	A	to Saccharomyces cerevisiae NAB2 (YGL122C)	NAB2	GO:0000049,GO:0003674,GO:0003676,GO:0003723,GO:0003727,GO:0003729,GO:0005488,GO:0005575,GO:0005622,GO:0005623,GO:0005634,GO:0005737,GO:0006139,GO:0006355,GO:0006359,GO:0006378,GO:0006396,GO:0006397,GO:0006403,GO:0006405,GO:0006406,GO:0006611,GO:0006725,GO:0006807,GO:0006810,GO:0006886,GO:0006913,GO:0008097,GO:0008104,GO:0008143,GO:0008150,GO:0008152,GO:0008312,GO:0009889,GO:0009891,GO:0009892,GO:…	-	-	-	-	-	-	-	-	-	-	Nab2,zf-CCCH_2
181_MZR_7	mRNA_181_MZR_7	4922.CAY68447	4.91e-171	479	COG0098@1|root,KOG0877@2759|Eukaryota,38F84@33154|Opisthokonta,3NWFC@4751|Fungi,3QK9X@4890|Ascomycota,3RT7W@4891|Saccharomycetes	4751|Fungi	J	Belongs to the universal ribosomal protein uS5 family	RPS2	GO:0002181,GO:0003674,GO:0003676,GO:0003723,GO:0003735,GO:0005198,GO:0005488,GO:0005575,GO:0005622,GO:0005623,GO:0005634,GO:0005730,GO:0005737,GO:0005829,GO:0005840,GO:0006139,GO:0006364,GO:0006396,GO:0006403,GO:0006405,GO:0006407,GO:0006412,GO:0006417,GO:0006450,GO:0006518,GO:0006611,GO:0006725,GO:0006807,GO:0006810,GO:0006886,GO:0006913,GO:0008104,GO:0008150,GO:0008152,GO:0009058,GO:0009059,GO:…	-	ko:K02981	ko03010,map03010	M00177	-	-	br01610,ko00000,ko00001,ko00002,ko03011	-	-	-	Ribosomal_S5,Ribosomal_S5_C
182_MZR_7	mRNA_182_MZR_7	4959.XP_456742.1	5.22e-07	55.5	2E0WF@1|root,2S89U@2759|Eukaryota,3AAKQ@33154|Opisthokonta,3P7M0@4751|Fungi,3QYH7@4890|Ascomycota,3RVIY@4891|Saccharomycetes,47DVG@766764|Debaryomycetaceae	4751|Fungi	U	Family of unknown function (DUF5353)	-	GO:0003674,GO:0005488,GO:0005575,GO:0005622,GO:0005623,GO:0005737,GO:0005739,GO:0005740,GO:0005741,GO:0006605,GO:0006626,GO:0006810,GO:0006839,GO:0006886,GO:0006996,GO:0007005,GO:0008104,GO:0008150,GO:0009987,GO:0015031,GO:0015833,GO:0016020,GO:0016021,GO:0016043,GO:0019867,GO:0031090,GO:0031224,GO:0031300,GO:0031301,GO:0031306,GO:0031307,GO:0031503,GO:0031966,GO:0031967,GO:0031968,GO:0031975,GO:…	-	-	-	-	-	-	-	-	-	-	DUF5353
183_MZR_7	mRNA_183_MZR_7	4922.CAY68445	0	974	29XC2@1|root,2RXRH@2759|Eukaryota,3A0BX@33154|Opisthokonta,3P228@4751|Fungi,3QUU2@4890|Ascomycota,3RUCF@4891|Saccharomycetes	4751|Fungi	-	-	-	-	-	-	-	-	-	-	-	-	-	-	-
184_MZR_7	mRNA_184_MZR_7	1041607.K0KHP4	9.6e-13	77.4	COG0467@1|root,2RTRR@2759|Eukaryota,38GMK@33154|Opisthokonta,3P06E@4751|Fungi,3QTEF@4890|Ascomycota,3RTYQ@4891|Saccharomycetes	4751|Fungi	L	to Saccharomyces cerevisiae RAD55 (YDR076W)	-	GO:0000003,GO:0000150,GO:0000166,GO:0000217,GO:0000280,GO:0000400,GO:0000707,GO:0000724,GO:0000725,GO:0000730,GO:0003674,GO:0003676,GO:0003677,GO:0003690,GO:0003697,GO:0003824,GO:0005488,GO:0005515,GO:0005524,GO:0005575,GO:0005622,GO:0005623,GO:0005634,GO:0005657,GO:0005694,GO:0006139,GO:0006259,GO:0006281,GO:0006302,GO:0006310,GO:0006312,GO:0006725,GO:0006807,GO:0006950,GO:0006974,GO:0006996,GO:…	-	ko:K10957	ko03440,map03440	-	-	-	ko00000,ko00001,ko03400	-	-	-	ATPase,Rad51
185_MZR_7	mRNA_185_MZR_7	4922.CAY68443	1.95e-55	176	2E0H8@1|root,2S7XK@2759|Eukaryota,3A61N@33154|Opisthokonta,3P5CV@4751|Fungi,3QXUT@4890|Ascomycota,3RVVR@4891|Saccharomycetes	4751|Fungi	S	mmc protein	-	GO:0000002,GO:0003674,GO:0005198,GO:0005199,GO:0005575,GO:0005576,GO:0005618,GO:0005622,GO:0005623,GO:0005737,GO:0005739,GO:0005840,GO:0006996,GO:0007005,GO:0008150,GO:0009277,GO:0009987,GO:0016020,GO:0016043,GO:0030312,GO:0031224,GO:0031225,GO:0031505,GO:0032991,GO:0043226,GO:0043227,GO:0043228,GO:0043229,GO:0043231,GO:0043232,GO:0044424,GO:0044425,GO:0044444,GO:0044464,GO:0045229,GO:0071554,GO:…	-	ko:K05747	ko04062,ko04144,ko04520,ko04530,ko04666,ko04810,ko05100,ko05130,ko05131,ko05132,ko05231,map04062,map04144,map04520,map04530,map04666,map04810,map05100,map05130,map05131,map05132,map05231	-	-	-	ko00000,ko00001,ko04131,ko04812	-	-	-	-
186_MZR_7	mRNA_186_MZR_7	4922.CAY68442	0	1151	KOG1871@1|root,KOG1871@2759|Eukaryota,38D2C@33154|Opisthokonta,3NWFU@4751|Fungi,3QK81@4890|Ascomycota,3RR6M@4891|Saccharomycetes	4751|Fungi	O	Belongs to the peptidase C19 family	-	GO:0003674,GO:0003676,GO:0003723,GO:0003729,GO:0003824,GO:0004843,GO:0005488,GO:0005575,GO:0005622,GO:0005623,GO:0005737,GO:0005829,GO:0006464,GO:0006508,GO:0006511,GO:0006515,GO:0006807,GO:0006914,GO:0006950,GO:0008150,GO:0008152,GO:0008233,GO:0008234,GO:0009056,GO:0009057,GO:0009987,GO:0010033,GO:0010494,GO:0010498,GO:0016236,GO:0016579,GO:0016787,GO:0019538,GO:0019783,GO:0019941,GO:0030163,GO:…	3.4.19.12	ko:K11841	ko04139,map04139	-	-	-	ko00000,ko00001,ko01000,ko01002,ko04121	-	-	-	UCH
187_MZR_7	mRNA_187_MZR_7	4922.CAY68441	0	866	2CM9P@1|root,2QPQC@2759|Eukaryota,39SM9@33154|Opisthokonta,3NWAJ@4751|Fungi,3R0GK@4890|Ascomycota,3RVPM@4891|Saccharomycetes	4751|Fungi	S	Pfam:PA14_2	-	GO:0000128,GO:0000501,GO:0001403,GO:0003674,GO:0005488,GO:0005537,GO:0005575,GO:0005576,GO:0005618,GO:0005623,GO:0008150,GO:0009277,GO:0016020,GO:0030246,GO:0030312,GO:0030447,GO:0031224,GO:0031225,GO:0036094,GO:0036267,GO:0040007,GO:0044182,GO:0044425,GO:0044464,GO:0048029,GO:0051704,GO:0070783,GO:0071944,GO:0098630,GO:0098743	-	-	-	-	-	-	-	-	-	-	Flocculin,Flocculin_t3,GLEYA
188_MZR_7	mRNA_188_MZR_7	4922.CAY68439	2.29e-293	801	29XC2@1|root,2RXRH@2759|Eukaryota,3A0BX@33154|Opisthokonta,3P228@4751|Fungi,3QUU2@4890|Ascomycota,3RUCF@4891|Saccharomycetes	4751|Fungi	-	-	-	-	-	-	-	-	-	-	-	-	-	-	-
190_MZR_7	mRNA_190_MZR_7	4922.CAY68436	0	895	COG1167@1|root,KOG0634@2759|Eukaryota,3A08Z@33154|Opisthokonta,3NVUW@4751|Fungi,3QM0D@4890|Ascomycota,3RR1E@4891|Saccharomycetes	4751|Fungi	E	Saccharomyces cerevisiae YER152C	YEY2	GO:0003674,GO:0003824,GO:0005488,GO:0005575,GO:0005622,GO:0005623,GO:0005634,GO:0005737,GO:0008144,GO:0008150,GO:0008152,GO:0008483,GO:0009058,GO:0016740,GO:0016769,GO:0019842,GO:0030170,GO:0036094,GO:0043167,GO:0043168,GO:0043226,GO:0043227,GO:0043229,GO:0043231,GO:0044424,GO:0044464,GO:0047536,GO:0048037,GO:0050662,GO:0070279,GO:0097159,GO:1901363	-	-	-	-	-	-	-	-	-	-	Aminotran_1_2
192_MZR_7	mRNA_192_MZR_7	4922.CAY68434	6.65e-260	713	COG0706@1|root,KOG1239@2759|Eukaryota,38GVP@33154|Opisthokonta,3NWMC@4751|Fungi,3QMIJ@4890|Ascomycota,3RSZG@4891|Saccharomycetes	4751|Fungi	U	to Saccharomyces cerevisiae OXA1 (YER154W)	-	GO:0000002,GO:0003674,GO:0005215,GO:0005216,GO:0005488,GO:0005575,GO:0005622,GO:0005623,GO:0005737,GO:0005739,GO:0005740,GO:0005743,GO:0006605,GO:0006626,GO:0006810,GO:0006811,GO:0006839,GO:0006886,GO:0006996,GO:0007005,GO:0007006,GO:0007007,GO:0008104,GO:0008150,GO:0008535,GO:0008565,GO:0009987,GO:0015031,GO:0015075,GO:0015267,GO:0015318,GO:0015833,GO:0016020,GO:0016021,GO:0016043,GO:0017004,GO:…	-	ko:K03217	ko02024,ko03060,ko03070,map02024,map03060,map03070	M00335	-	-	ko00000,ko00001,ko00002,ko02044,ko03029	2.A.9	-	-	60KD_IMP
193_MZR_7	mRNA_193_MZR_7	4922.CAY68433	2.98e-233	642	COG3384@1|root,2RYU3@2759|Eukaryota,39JA2@33154|Opisthokonta,3Q3M6@4751|Fungi,3RKNW@4890|Ascomycota,3RU7I@4891|Saccharomycetes	4751|Fungi	S	Catalytic LigB subunit of aromatic ring-opening dioxygenase	-	-	-	-	-	-	-	-	-	-	-	-	LigB
194_MZR_7	mRNA_194_MZR_7	4922.CAY68432	1.01e-54	175	KOG3446@1|root,KOG3446@2759|Eukaryota,3A889@33154|Opisthokonta,3P78W@4751|Fungi,3QXIJ@4890|Ascomycota,3RVVG@4891|Saccharomycetes	4751|Fungi	C	Mitochondrial ribosomal protein L51 / S25 / CI-B8 domain	-	GO:0003674,GO:0003824,GO:0003954,GO:0005575,GO:0005622,GO:0005623,GO:0005737,GO:0005739,GO:0005740,GO:0005743,GO:0005746,GO:0005747,GO:0008137,GO:0008150,GO:0008152,GO:0016020,GO:0016491,GO:0016651,GO:0016655,GO:0019866,GO:0030964,GO:0031090,GO:0031966,GO:0031967,GO:0031975,GO:0032991,GO:0043226,GO:0043227,GO:0043229,GO:0043231,GO:0044422,GO:0044424,GO:0044425,GO:0044429,GO:0044444,GO:0044446,GO:…	-	ko:K03946	ko00190,ko01100,ko04714,ko04723,ko04932,ko05010,ko05012,ko05016,map00190,map01100,map04714,map04723,map04932,map05010,map05012,map05016	M00146	-	-	ko00000,ko00001,ko00002	3.D.1.6	-	-	L51_S25_CI-B8
195_MZR_7	mRNA_195_MZR_7	4922.CAY68431	0	1221	COG0389@1|root,KOG2095@2759|Eukaryota,38BYF@33154|Opisthokonta,3NW7V@4751|Fungi,3QK7F@4890|Ascomycota,3RRAJ@4891|Saccharomycetes	4751|Fungi	L	to Saccharomyces cerevisiae RAD30 (YDR419W)	eso1	GO:0000070,GO:0000228,GO:0000278,GO:0000280,GO:0000731,GO:0000785,GO:0000790,GO:0000819,GO:0003674,GO:0003676,GO:0003677,GO:0003684,GO:0003824,GO:0003887,GO:0005488,GO:0005575,GO:0005622,GO:0005623,GO:0005634,GO:0005657,GO:0005694,GO:0005737,GO:0005739,GO:0006139,GO:0006259,GO:0006260,GO:0006281,GO:0006301,GO:0006725,GO:0006807,GO:0006950,GO:0006974,GO:0006996,GO:0007049,GO:0007059,GO:0007062,GO:…	2.7.7.7	ko:K03509	ko01524,ko03460,map01524,map03460	-	-	-	ko00000,ko00001,ko01000,ko03400	-	-	-	IMS,IMS_C
196_MZR_7	mRNA_196_MZR_7	4959.XP_460760.2	2.11e-73	235	COG5574@1|root,KOG0317@2759|Eukaryota,38ESB@33154|Opisthokonta,3NWSD@4751|Fungi,3QM18@4890|Ascomycota,3RTKU@4891|Saccharomycetes,47AI8@766764|Debaryomycetaceae	4751|Fungi	O	Pex2 / Pex12 amino terminal region	PEX10	GO:0000209,GO:0003674,GO:0003824,GO:0004842,GO:0005488,GO:0005575,GO:0005622,GO:0005623,GO:0005737,GO:0005777,GO:0005778,GO:0005779,GO:0006464,GO:0006605,GO:0006625,GO:0006807,GO:0006810,GO:0006886,GO:0006996,GO:0007031,GO:0008104,GO:0008150,GO:0008152,GO:0008270,GO:0009987,GO:0015031,GO:0015833,GO:0015919,GO:0016020,GO:0016021,GO:0016043,GO:0016558,GO:0016567,GO:0016740,GO:0017038,GO:0019538,GO:…	-	ko:K13346	ko04146,map04146	-	-	-	ko00000,ko00001,ko04121	3.A.20.1	-	-	Pex2_Pex12,zf-C3HC4_2,zf-C3HC4_3,zf-RING_2
197_MZR_7	mRNA_197_MZR_7	4922.CAY68430	0	1136	COG5236@1|root,KOG2231@2759|Eukaryota,39EZR@33154|Opisthokonta,3NVAX@4751|Fungi,3QM8H@4890|Ascomycota,3RSWC@4891|Saccharomycetes	4751|Fungi	O	Saccharomyces cerevisiae YDR266C	-	GO:0003674,GO:0003676,GO:0003824,GO:0004842,GO:0005488,GO:0005575,GO:0005622,GO:0005623,GO:0005737,GO:0006325,GO:0006412,GO:0006414,GO:0006417,GO:0006464,GO:0006518,GO:0006807,GO:0006996,GO:0008150,GO:0008152,GO:0008270,GO:0009056,GO:0009057,GO:0009058,GO:0009059,GO:0009889,GO:0009987,GO:0010467,GO:0010468,GO:0010556,GO:0010608,GO:0016043,GO:0016567,GO:0016569,GO:0016570,GO:0016574,GO:0016740,GO:…	2.3.2.27	ko:K22381	-	-	-	-	ko00000,ko01000,ko04121	-	-	-	zf-C3HC4_3
198_MZR_7	mRNA_198_MZR_7	4922.CAY68429	1.21e-147	415	COG1011@1|root,KOG2961@2759|Eukaryota,3A0CU@33154|Opisthokonta,3P247@4751|Fungi,3QK8C@4890|Ascomycota,3RUIU@4891|Saccharomycetes	4751|Fungi	S	Saccharomyces cerevisiae YHR100C	-	GO:0003674,GO:0003824,GO:0005575,GO:0005622,GO:0005623,GO:0005737,GO:0005739,GO:0005740,GO:0005743,GO:0005759,GO:0005975,GO:0006629,GO:0006644,GO:0006650,GO:0006655,GO:0006793,GO:0006796,GO:0006996,GO:0007005,GO:0007006,GO:0008150,GO:0008152,GO:0008610,GO:0008654,GO:0008962,GO:0009058,GO:0009987,GO:0016020,GO:0016043,GO:0016311,GO:0016787,GO:0016788,GO:0016791,GO:0019637,GO:0019866,GO:0031090,GO:…	3.1.3.27	ko:K01094	ko00564,ko01100,map00564,map01100	-	R02029	RC00017	ko00000,ko00001,ko01000	-	-	-	PGP_phosphatase
199_MZR_7	mRNA_199_MZR_7	4922.CAY68428	0	7380	COG5032@1|root,KOG0889@2759|Eukaryota,38FEI@33154|Opisthokonta,3NWQJ@4751|Fungi,3QNRK@4890|Ascomycota,3RSTF@4891|Saccharomycetes	4751|Fungi	BDLT	Belongs to the PI3 PI4-kinase family	TRA1	GO:0000003,GO:0000122,GO:0000123,GO:0000124,GO:0000228,GO:0000785,GO:0000790,GO:0003674,GO:0003824,GO:0005575,GO:0005622,GO:0005623,GO:0005634,GO:0005654,GO:0005694,GO:0006139,GO:0006259,GO:0006281,GO:0006325,GO:0006338,GO:0006351,GO:0006355,GO:0006357,GO:0006464,GO:0006473,GO:0006475,GO:0006725,GO:0006793,GO:0006796,GO:0006807,GO:0006950,GO:0006974,GO:0006996,GO:0007049,GO:0008150,GO:0008152,GO:…	-	ko:K08874	ko05166,map05166	-	-	-	ko00000,ko00001,ko01001,ko03021,ko03036	-	-	-	FAT,FATC,PI3_PI4_kinase
201_MZR_7	mRNA_201_MZR_7	4922.CAY68426	0	1071	KOG0254@1|root,KOG0254@2759|Eukaryota,38BKC@33154|Opisthokonta,3NU51@4751|Fungi,3QMFA@4890|Ascomycota,3RTEU@4891|Saccharomycetes	4751|Fungi	P	Belongs to the major facilitator superfamily. Sugar transporter (TC 2.A.1.1) family	HXT5	GO:0000003,GO:0000322,GO:0000323,GO:0000324,GO:0003674,GO:0005215,GO:0005342,GO:0005351,GO:0005353,GO:0005354,GO:0005355,GO:0005356,GO:0005358,GO:0005402,GO:0005575,GO:0005622,GO:0005623,GO:0005737,GO:0005739,GO:0005740,GO:0005773,GO:0005783,GO:0005886,GO:0005887,GO:0005975,GO:0005996,GO:0006012,GO:0006810,GO:0006811,GO:0006812,GO:0006820,GO:0006950,GO:0007049,GO:0007154,GO:0008028,GO:0008150,GO:…	-	ko:K08139	ko04113,map04113	-	-	-	ko00000,ko00001,ko02000	2.A.1.1	-	iMM904.YJL214W,iMM904.YNR072W,iND750.YJL214W,iND750.YNR072W	Sugar_tr
202_MZR_7	mRNA_202_MZR_7	4922.CAY68425	8.83e-215	594	28HQE@1|root,2QQ1T@2759|Eukaryota,39G00@33154|Opisthokonta,3NWMJ@4751|Fungi,3QK06@4890|Ascomycota,3RS7R@4891|Saccharomycetes	4751|Fungi	S	to Saccharomyces cerevisiae PIL1 (YGR086C)	PIL1	GO:0001932,GO:0001933,GO:0003674,GO:0005488,GO:0005575,GO:0005622,GO:0005623,GO:0005737,GO:0005739,GO:0005740,GO:0005741,GO:0005811,GO:0005856,GO:0005886,GO:0005938,GO:0006469,GO:0006810,GO:0006897,GO:0006950,GO:0008104,GO:0008150,GO:0008289,GO:0009266,GO:0009408,GO:0009628,GO:0009892,GO:0009987,GO:0010563,GO:0010605,GO:0016020,GO:0016043,GO:0016192,GO:0019220,GO:0019222,GO:0019867,GO:0022607,GO:…	-	-	-	-	-	-	-	-	-	-	Pil1
203_MZR_7	mRNA_203_MZR_7	4959.XP_458194.1	0.000951	47	2CF80@1|root,2TFSX@2759|Eukaryota,38ZPT@33154|Opisthokonta,3PZA2@4751|Fungi,3RIEK@4890|Ascomycota,3RWYC@4891|Saccharomycetes,47DUU@766764|Debaryomycetaceae	4751|Fungi	S	Single strand annealing-weakened 1	-	-	-	-	-	-	-	-	-	-	-	-	Saw1
204_MZR_7	mRNA_204_MZR_7	4922.CAY68423	1.02e-189	526	KOG0185@1|root,KOG0185@2759|Eukaryota,38G4U@33154|Opisthokonta,3NUK4@4751|Fungi,3QJEW@4890|Ascomycota,3RSRP@4891|Saccharomycetes	4751|Fungi	O	Belongs to the peptidase T1B family	PRE4	GO:0000502,GO:0003674,GO:0003824,GO:0004175,GO:0004298,GO:0005575,GO:0005622,GO:0005623,GO:0005634,GO:0005737,GO:0005783,GO:0005789,GO:0005829,GO:0005839,GO:0006508,GO:0006511,GO:0006807,GO:0007088,GO:0007346,GO:0008150,GO:0008152,GO:0008233,GO:0009056,GO:0009057,GO:0009896,GO:0009987,GO:0010498,GO:0010499,GO:0010564,GO:0010638,GO:0010965,GO:0012505,GO:0016020,GO:0016043,GO:0016787,GO:0019538,GO:…	3.4.25.1	ko:K02736	ko03050,map03050	M00337,M00340	-	-	ko00000,ko00001,ko00002,ko01000,ko01002,ko03051	-	-	-	Proteasome
205_MZR_7	mRNA_205_MZR_7	4922.CAY68422	5.1e-287	782	COG5212@1|root,2RFKK@2759|Eukaryota,38DPY@33154|Opisthokonta,3NZCR@4751|Fungi,3QJSE@4890|Ascomycota,3RUNS@4891|Saccharomycetes	4751|Fungi	E	3',5'-cyclic-nucleotide phosphodiesterase	PDE1	GO:0001932,GO:0001933,GO:0003674,GO:0003824,GO:0004112,GO:0004114,GO:0004115,GO:0005575,GO:0005622,GO:0005623,GO:0006139,GO:0006163,GO:0006195,GO:0006198,GO:0006469,GO:0006725,GO:0006753,GO:0006793,GO:0006796,GO:0006807,GO:0007154,GO:0007165,GO:0007346,GO:0008081,GO:0008150,GO:0008152,GO:0008277,GO:0009056,GO:0009058,GO:0009117,GO:0009150,GO:0009154,GO:0009166,GO:0009187,GO:0009214,GO:0009259,GO:…	3.1.4.17	ko:K01120	ko00230,map00230	-	R00191,R01234	RC00296	ko00000,ko00001,ko01000	-	-	-	PDEase_II
207_MZR_7	mRNA_207_MZR_7	4922.CAY68420	4.27e-182	507	COG0489@1|root,KOG3022@2759|Eukaryota,38I4K@33154|Opisthokonta,3NVRH@4751|Fungi,3QRBS@4890|Ascomycota,3RRKD@4891|Saccharomycetes	4751|Fungi	D	AAA domain	-	GO:0000166,GO:0003674,GO:0005488,GO:0005524,GO:0005575,GO:0005622,GO:0005623,GO:0005737,GO:0005739,GO:0005740,GO:0005743,GO:0008144,GO:0016020,GO:0017076,GO:0019866,GO:0030554,GO:0031090,GO:0031966,GO:0031967,GO:0031975,GO:0032553,GO:0032555,GO:0032559,GO:0035639,GO:0036094,GO:0043167,GO:0043168,GO:0043169,GO:0043226,GO:0043227,GO:0043229,GO:0043231,GO:0044422,GO:0044424,GO:0044429,GO:0044444,GO:…	-	ko:K03593	-	-	-	-	ko00000,ko03029,ko03036	-	-	-	ParA
208_MZR_7	mRNA_208_MZR_7	4922.CAY68419	0	922	COG0486@1|root,KOG1191@2759|Eukaryota,38CEV@33154|Opisthokonta,3NUT7@4751|Fungi,3QJSY@4890|Ascomycota,3RS5Z@4891|Saccharomycetes	4751|Fungi	J	Belongs to the TRAFAC class TrmE-Era-EngA-EngB-Septin- like GTPase superfamily. TrmE GTPase family	MSS1	GO:0000166,GO:0000959,GO:0000963,GO:0001882,GO:0001883,GO:0002097,GO:0002098,GO:0003674,GO:0003824,GO:0003924,GO:0005488,GO:0005525,GO:0005575,GO:0005622,GO:0005623,GO:0005737,GO:0005739,GO:0005740,GO:0005743,GO:0005829,GO:0006139,GO:0006396,GO:0006399,GO:0006400,GO:0006412,GO:0006518,GO:0006725,GO:0006807,GO:0008033,GO:0008150,GO:0008152,GO:0009058,GO:0009059,GO:0009451,GO:0009987,GO:0010467,GO:…	-	ko:K03650	-	-	R08701	RC00053,RC00209,RC00870	ko00000,ko01000,ko03016	-	-	-	MMR_HSR1,MnmE_helical,TrmE_N
209_MZR_7	mRNA_209_MZR_7	340170.XP_007375164.1	1.95e-06	50.8	2E9XZ@1|root,2SG83@2759|Eukaryota,3ACWA@33154|Opisthokonta,3P9MH@4751|Fungi,3R0G0@4890|Ascomycota,3RWGH@4891|Saccharomycetes,47DV5@766764|Debaryomycetaceae	4751|Fungi	S	Biogenesis of lysosome-related organelles complex-1 subunit 2	-	-	-	ko:K16750	-	-	-	-	ko00000,ko03036,ko04131	-	-	-	BLOC1_2
210_MZR_7	mRNA_210_MZR_7	4922.CAY68418	0	2930	COG1132@1|root,KOG0054@2759|Eukaryota,39R70@33154|Opisthokonta,3NXJT@4751|Fungi,3QKKI@4890|Ascomycota,3RS0X@4891|Saccharomycetes	4751|Fungi	Q	to uniprot P14772 Saccharomyces cerevisiae YLL015W BPT1 ABC type transmembrane transporter of MRP CFTR family found in vacuolar membrane involved in the transport of unconjugated bilirubin and in heavy metal detoxification via glutathione conjugates along with Ycf1p	-	GO:0000041,GO:0000166,GO:0000322,GO:0000323,GO:0000324,GO:0000329,GO:0003674,GO:0003824,GO:0005215,GO:0005310,GO:0005342,GO:0005488,GO:0005524,GO:0005575,GO:0005622,GO:0005623,GO:0005737,GO:0005773,GO:0005774,GO:0005783,GO:0006810,GO:0006811,GO:0006812,GO:0006820,GO:0006835,GO:0006996,GO:0007033,GO:0008144,GO:0008150,GO:0008324,GO:0008509,GO:0008514,GO:0009987,GO:0012505,GO:0015075,GO:0015086,GO:…	-	-	-	-	-	-	-	-	-	-	ABC_membrane,ABC_tran
211_MZR_7	mRNA_211_MZR_7	4922.CAY68417	0	992	COG5026@1|root,KOG1369@2759|Eukaryota,38DFC@33154|Opisthokonta,3NW32@4751|Fungi,3QNBF@4890|Ascomycota,3RR3P@4891|Saccharomycetes	4751|Fungi	G	Belongs to the hexokinase family	hxk1	GO:0000166,GO:0001678,GO:0003674,GO:0003824,GO:0004340,GO:0004396,GO:0005488,GO:0005524,GO:0005536,GO:0005575,GO:0005622,GO:0005623,GO:0005737,GO:0005829,GO:0005975,GO:0005996,GO:0006000,GO:0006002,GO:0006006,GO:0006007,GO:0006013,GO:0006081,GO:0006082,GO:0006090,GO:0006091,GO:0006096,GO:0006098,GO:0006139,GO:0006163,GO:0006164,GO:0006165,GO:0006725,GO:0006732,GO:0006733,GO:0006734,GO:0006735,GO:…	2.7.1.1	ko:K00844	ko00010,ko00051,ko00052,ko00500,ko00520,ko00521,ko00524,ko01100,ko01110,ko01120,ko01130,ko01200,ko04066,ko04910,ko04930,ko04973,ko05230,map00010,map00051,map00052,map00500,map00520,map00521,map00524,map01100,map01110,map01120,map01130,map01200,map04066,map04910,map04930,map04973,map05230	M00001,M00549	R00299,R00760,R00867,R01326,R01600,R01786,R01961,R03920	RC00002,RC00017	ko00000,ko00001,ko00002,ko01000,ko04131	-	-	-	Hexokinase_1,Hexokinase_2
213_MZR_7	mRNA_213_MZR_7	4922.CAY68415	0	1147	COG0369@1|root,KOG1159@2759|Eukaryota,38DM1@33154|Opisthokonta,3NUCM@4751|Fungi,3QJZ9@4890|Ascomycota,3RR3A@4891|Saccharomycetes	4751|Fungi	C	Component of the cytosolic iron-sulfur (Fe-S) protein assembly (CIA) machinery. Required for the maturation of extramitochondrial Fe-S proteins. Part of an electron transfer chain functioning in an early step of cytosolic Fe-S biogenesis. Transfers electrons from NADPH to the Fe-S cluster of DRE2. Positively controls H(2)O(2)-induced cell death	TAH18	GO:0000166,GO:0001505,GO:0003674,GO:0003824,GO:0003958,GO:0005488,GO:0005515,GO:0005575,GO:0005622,GO:0005623,GO:0005737,GO:0005739,GO:0005829,GO:0006790,GO:0006807,GO:0006809,GO:0008150,GO:0008152,GO:0009058,GO:0009889,GO:0009891,GO:0009893,GO:0009987,GO:0010181,GO:0010941,GO:0010942,GO:0016043,GO:0016226,GO:0016491,GO:0016651,GO:0016653,GO:0017144,GO:0019222,GO:0022607,GO:0031163,GO:0031323,GO:…	-	-	-	-	-	-	-	-	-	-	FAD_binding_1,Flavodoxin_1,NAD_binding_1
214_MZR_7	mRNA_214_MZR_7	4922.CAY68414	0	906	COG0016@1|root,KOG2783@2759|Eukaryota,38BR2@33154|Opisthokonta,3NVIG@4751|Fungi,3QJGW@4890|Ascomycota,3RT51@4891|Saccharomycetes	4751|Fungi	J	to Saccharomyces cerevisiae MSF1 (YPR047W)	MSF1	GO:0000049,GO:0000166,GO:0000959,GO:0003674,GO:0003676,GO:0003723,GO:0003824,GO:0004812,GO:0004826,GO:0005488,GO:0005524,GO:0005575,GO:0005622,GO:0005623,GO:0005737,GO:0005739,GO:0005759,GO:0006082,GO:0006139,GO:0006399,GO:0006412,GO:0006418,GO:0006432,GO:0006518,GO:0006520,GO:0006725,GO:0006807,GO:0008144,GO:0008150,GO:0008152,GO:0009058,GO:0009059,GO:0009987,GO:0010467,GO:0016070,GO:0016874,GO:…	6.1.1.20	ko:K01889	ko00970,map00970	M00359,M00360	R03660	RC00055,RC00523	ko00000,ko00001,ko00002,ko01000,ko01007,ko03016	-	-	-	FDX-ACB,tRNA-synt_2d
215_MZR_7	mRNA_215_MZR_7	4922.CAY68413	9.45e-160	447	COG0197@1|root,KOG3422@2759|Eukaryota,39S31@33154|Opisthokonta,3NX8U@4751|Fungi,3QTC2@4890|Ascomycota,3RTJR@4891|Saccharomycetes	4751|Fungi	J	Belongs to the universal ribosomal protein uL16 family	mrpl16	GO:0000048,GO:0000313,GO:0000315,GO:0003674,GO:0003676,GO:0003723,GO:0003735,GO:0003824,GO:0005198,GO:0005488,GO:0005575,GO:0005622,GO:0005623,GO:0005737,GO:0005739,GO:0005759,GO:0005761,GO:0005762,GO:0005840,GO:0006412,GO:0006518,GO:0006807,GO:0008150,GO:0008152,GO:0009058,GO:0009059,GO:0009987,GO:0010467,GO:0015934,GO:0016740,GO:0016746,GO:0016755,GO:0019538,GO:0019843,GO:0031974,GO:0032543,GO:…	-	-	-	-	-	-	-	-	-	-	Ribosomal_L16
216_MZR_7	mRNA_216_MZR_7	4922.CAY68412	1.91e-260	714	COG0470@1|root,KOG2035@2759|Eukaryota,38FUD@33154|Opisthokonta,3NWCC@4751|Fungi,3QNYU@4890|Ascomycota,3RS7U@4891|Saccharomycetes	4751|Fungi	L	is a DNA binding protein and ATPase that acts as a clamp loader of the proliferating cell nuclear antigen (PCNA) processivity factor for DNA polymerases delta and epsilon	RFC5	GO:0000166,GO:0000228,GO:0000785,GO:0000790,GO:0000819,GO:0003674,GO:0003676,GO:0003677,GO:0003689,GO:0003824,GO:0005488,GO:0005524,GO:0005575,GO:0005622,GO:0005623,GO:0005634,GO:0005657,GO:0005663,GO:0005694,GO:0006139,GO:0006259,GO:0006260,GO:0006261,GO:0006271,GO:0006272,GO:0006281,GO:0006725,GO:0006807,GO:0006950,GO:0006974,GO:0006996,GO:0007049,GO:0007059,GO:0007062,GO:0008094,GO:0008144,GO:…	-	ko:K10756	ko03030,ko03420,ko03430,map03030,map03420,map03430	M00289,M00295	-	-	ko00000,ko00001,ko00002,ko03032,ko03036,ko03400	-	-	-	DNA_pol3_delta2
217_MZR_7	mRNA_217_MZR_7	4922.CAY68411	0	2449	28PC2@1|root,2QVZE@2759|Eukaryota,39UM3@33154|Opisthokonta,3NU5H@4751|Fungi,3QJJ6@4890|Ascomycota,3RUNU@4891|Saccharomycetes	4751|Fungi	U	Involved in cytoplasm to vacuole transport (Cvt), pexophagy, mitophagy and nucleophagy. Recruits mitochondria for their selective degradation via autophagy (mitophagy) during starvation. Works as scaffold proteins that recruit ATG proteins to the pre-autophagosome (PAS), the site of vesicle autophagosome formation. Required for the Cvt vesicles completion (By similarity)	ATG11	GO:0000045,GO:0000149,GO:0000272,GO:0000322,GO:0000323,GO:0000324,GO:0000329,GO:0000407,GO:0000422,GO:0001932,GO:0001934,GO:0003674,GO:0005198,GO:0005488,GO:0005515,GO:0005575,GO:0005622,GO:0005623,GO:0005737,GO:0005773,GO:0005774,GO:0005975,GO:0005976,GO:0005977,GO:0005980,GO:0006073,GO:0006091,GO:0006112,GO:0006810,GO:0006914,GO:0006950,GO:0006995,GO:0006996,GO:0007005,GO:0007033,GO:0007154,GO:…	-	ko:K08330	ko04136,ko04138,ko04139,map04136,map04138,map04139	-	-	-	ko00000,ko00001,ko02000,ko03029,ko04131	9.A.15.1	-	-	APG17,ATG11
218_MZR_7	mRNA_218_MZR_7	4922.CAY68409	1.56e-170	476	KOG4366@1|root,KOG4366@2759|Eukaryota,3A0UF@33154|Opisthokonta,3NZBS@4751|Fungi,3QR97@4890|Ascomycota,3RS9G@4891|Saccharomycetes	4751|Fungi	S	Saccharomyces cerevisiae YBR096w	-	GO:0003674,GO:0003824,GO:0005575,GO:0005622,GO:0005623,GO:0005737,GO:0005783,GO:0008150,GO:0012505,GO:0016740,GO:0043226,GO:0043227,GO:0043229,GO:0043231,GO:0044424,GO:0044444,GO:0044464	-	-	-	-	-	-	-	-	-	-	4HBT_2
219_MZR_7	mRNA_219_MZR_7	4922.CAY68408	0	964	COG0004@1|root,KOG0682@2759|Eukaryota,39ZDX@33154|Opisthokonta,3P0E5@4751|Fungi,3QRWN@4890|Ascomycota,3RS8J@4891|Saccharomycetes	4751|Fungi	P	Ammonium	-	-	-	ko:K03320	-	-	-	-	ko00000,ko02000	1.A.11	-	-	Ammonium_transp
220_MZR_7	mRNA_220_MZR_7	4922.CAY68407	0	2656	COG0046@1|root,KOG1907@2759|Eukaryota,38F1H@33154|Opisthokonta,3NX0B@4751|Fungi,3QK62@4890|Ascomycota,3RR1D@4891|Saccharomycetes	4751|Fungi	F	to Saccharomyces cerevisiae ADE6 (YGR061C)	ADE6	GO:0000166,GO:0003674,GO:0003824,GO:0004642,GO:0005488,GO:0005524,GO:0005575,GO:0005622,GO:0005623,GO:0005737,GO:0006082,GO:0006139,GO:0006163,GO:0006164,GO:0006188,GO:0006189,GO:0006520,GO:0006541,GO:0006725,GO:0006753,GO:0006793,GO:0006796,GO:0006807,GO:0008144,GO:0008150,GO:0008152,GO:0009058,GO:0009064,GO:0009117,GO:0009123,GO:0009124,GO:0009126,GO:0009127,GO:0009150,GO:0009152,GO:0009156,GO:…	6.3.5.3	ko:K01952	ko00230,ko01100,ko01110,ko01130,map00230,map01100,map01110,map01130	M00048	R04463	RC00010,RC01160	ko00000,ko00001,ko00002,ko01000	-	-	-	AIRS_C,GATase_5
221_MZR_7	mRNA_221_MZR_7	4922.CAY68406	0	975	28JY4@1|root,2QSCI@2759|Eukaryota,3ARSB@33154|Opisthokonta,3PFR6@4751|Fungi,3R4SM@4890|Ascomycota,3RRV0@4891|Saccharomycetes	4751|Fungi	U	to Saccharomyces cerevisiae SEC3 (YER008C)	SEC3	GO:0000131,GO:0000145,GO:0001927,GO:0003674,GO:0005488,GO:0005515,GO:0005543,GO:0005546,GO:0005575,GO:0005622,GO:0005623,GO:0005628,GO:0005737,GO:0005886,GO:0005933,GO:0005934,GO:0005935,GO:0005937,GO:0005938,GO:0006810,GO:0006887,GO:0006892,GO:0006893,GO:0006903,GO:0006904,GO:0006996,GO:0007029,GO:0008104,GO:0008150,GO:0008289,GO:0009987,GO:0010256,GO:0015031,GO:0015833,GO:0016020,GO:0016043,GO:…	-	ko:K19983	-	-	-	-	ko00000,ko04131	-	-	-	Sec3-PIP2_bind,Sec3_C
222_MZR_7	mRNA_222_MZR_7	4922.CAY68405	0	1944	COG1111@1|root,KOG0354@2759|Eukaryota,38BSM@33154|Opisthokonta,3NUYD@4751|Fungi,3QJIN@4890|Ascomycota,3RRHN@4891|Saccharomycetes	4751|Fungi	L	ATP-dependent DNA helicase involved in DNA damage repair by homologous recombination and in genome maintenance. Capable of unwinding D-loops. Plays a role in limiting crossover recombinants during mitotic DNA double-strand break (DSB) repair. Component of a FANCM-MHF complex which promotes gene conversion at blocked replication forks, probably by reversal of the stalled fork	MPH1	GO:0000003,GO:0000018,GO:0000166,GO:0000217,GO:0000278,GO:0000400,GO:0000714,GO:0000724,GO:0000725,GO:0000732,GO:0000781,GO:0003006,GO:0003674,GO:0003676,GO:0003677,GO:0003678,GO:0003824,GO:0004003,GO:0004386,GO:0005488,GO:0005524,GO:0005575,GO:0005622,GO:0005623,GO:0005634,GO:0005654,GO:0005694,GO:0006139,GO:0006259,GO:0006260,GO:0006261,GO:0006271,GO:0006273,GO:0006281,GO:0006302,GO:0006310,GO:…	3.6.4.12	ko:K14635	-	-	-	-	ko00000,ko01000,ko03400	-	-	-	Helicase_C,ResIII
223_MZR_7	mRNA_223_MZR_7	4922.CAY68404	0	934	COG1404@1|root,KOG1153@2759|Eukaryota,38H6S@33154|Opisthokonta,3NUCW@4751|Fungi,3QK5M@4890|Ascomycota,3RRJT@4891|Saccharomycetes	4751|Fungi	O	Belongs to the peptidase S8 family	SUB8	GO:0000003,GO:0000322,GO:0000323,GO:0000324,GO:0000328,GO:0000746,GO:0000747,GO:0003674,GO:0003824,GO:0004175,GO:0004252,GO:0005488,GO:0005575,GO:0005576,GO:0005622,GO:0005623,GO:0005737,GO:0005773,GO:0005775,GO:0005783,GO:0006508,GO:0006807,GO:0006914,GO:0006996,GO:0007033,GO:0007039,GO:0008150,GO:0008152,GO:0008233,GO:0008236,GO:0009056,GO:0009057,GO:0009405,GO:0009653,GO:0009987,GO:0012505,GO:…	3.4.21.48	ko:K01336	ko04138,map04138	-	-	-	ko00000,ko00001,ko01000,ko01002,ko03110	-	-	-	Inhibitor_I9,Peptidase_S8
224_MZR_7	mRNA_224_MZR_7	4922.CAY68403	3.07e-119	340	COG0678@1|root,KOG0541@2759|Eukaryota,3A3P9@33154|Opisthokonta,3P2EH@4751|Fungi,3RJQU@4890|Ascomycota,3RWBI@4891|Saccharomycetes	4751|Fungi	O	Redoxin	-	-	1.11.1.15	ko:K14171	ko04122,map04122	-	-	-	ko00000,ko00001,ko01000	-	-	-	Redoxin
225_MZR_7	mRNA_225_MZR_7	4922.CAY68402	0	3236	KOG0985@1|root,KOG0985@2759|Eukaryota,38CNM@33154|Opisthokonta,3NWB5@4751|Fungi,3QKI6@4890|Ascomycota,3RSGE@4891|Saccharomycetes	4751|Fungi	U	Clathrin is the major protein of the polyhedral coat of coated pits and vesicles	CHC1	GO:0003674,GO:0005198,GO:0005488,GO:0005515,GO:0005575,GO:0005622,GO:0005623,GO:0005737,GO:0005794,GO:0005798,GO:0005829,GO:0005856,GO:0005886,GO:0005905,GO:0005938,GO:0006810,GO:0006886,GO:0006892,GO:0006895,GO:0006897,GO:0008104,GO:0008150,GO:0009987,GO:0012505,GO:0012506,GO:0012510,GO:0015031,GO:0015629,GO:0015833,GO:0016020,GO:0016043,GO:0016192,GO:0016482,GO:0022607,GO:0030117,GO:0030118,GO:…	-	ko:K04646	ko04142,ko04144,ko04721,ko04961,ko05016,ko05100,map04142,map04144,map04721,map04961,map05016,map05100	-	-	-	ko00000,ko00001,ko04131,ko04147	-	-	-	Clathrin,Clathrin-link,Clathrin_H_link,Clathrin_propel
226_MZR_7	mRNA_226_MZR_7	4922.CAY68401	0	877	28P2E@1|root,2QVNW@2759|Eukaryota,39ZMX@33154|Opisthokonta,3P1QH@4751|Fungi,3QQQV@4890|Ascomycota,3RU0G@4891|Saccharomycetes	4751|Fungi	-	-	-	-	-	-	-	-	-	-	-	-	-	-	-
227_MZR_7	mRNA_227_MZR_7	4922.CAY68400	2.93e-299	816	COG0182@1|root,KOG1468@2759|Eukaryota,38EG5@33154|Opisthokonta,3NVZ3@4751|Fungi,3QKIW@4890|Ascomycota,3RSP7@4891|Saccharomycetes	4751|Fungi	E	Belongs to the eIF-2B alpha beta delta subunits family. MtnA subfamily	MRI1	GO:0000096,GO:0000097,GO:0003674,GO:0003824,GO:0005488,GO:0005575,GO:0005576,GO:0005622,GO:0005623,GO:0005634,GO:0005737,GO:0006082,GO:0006508,GO:0006520,GO:0006555,GO:0006790,GO:0006807,GO:0008150,GO:0008152,GO:0008233,GO:0008237,GO:0008652,GO:0009058,GO:0009066,GO:0009067,GO:0009086,GO:0009987,GO:0016053,GO:0016787,GO:0016853,GO:0016860,GO:0016861,GO:0017144,GO:0019509,GO:0019538,GO:0019752,GO:…	5.3.1.23	ko:K08963	ko00270,ko01100,map00270,map01100	M00034	R04420	RC01151	ko00000,ko00001,ko00002,ko01000	-	-	-	IF-2B
228_MZR_7	mRNA_228_MZR_7	4922.CAY68399	0	1222	28K93@1|root,2QSPS@2759|Eukaryota,398DE@33154|Opisthokonta,3NU61@4751|Fungi,3QPDW@4890|Ascomycota,3RSG6@4891|Saccharomycetes	4751|Fungi	U	to Saccharomyces cerevisiae NNF2 (YGR089W)	acrB	GO:0003674,GO:0005575,GO:0005622,GO:0005623,GO:0005737,GO:0005783,GO:0005789,GO:0008150,GO:0012505,GO:0016020,GO:0016021,GO:0031224,GO:0031984,GO:0042175,GO:0043226,GO:0043227,GO:0043229,GO:0043231,GO:0044422,GO:0044424,GO:0044425,GO:0044432,GO:0044444,GO:0044446,GO:0044464,GO:0098827	-	-	-	-	-	-	-	-	-	-	-
229_MZR_7	mRNA_229_MZR_7	4922.CAY68398	2e-125	356	COG1853@1|root,2RYSQ@2759|Eukaryota,3A0FQ@33154|Opisthokonta,3P2EE@4751|Fungi,3QUVW@4890|Ascomycota,3RUBY@4891|Saccharomycetes	4751|Fungi	S	Flavin reductase like domain	-	GO:0000166,GO:0003674,GO:0003824,GO:0005488,GO:0008150,GO:0008152,GO:0010181,GO:0016491,GO:0016645,GO:0016646,GO:0032553,GO:0036094,GO:0042602,GO:0043167,GO:0043168,GO:0048037,GO:0050662,GO:0055114,GO:0097159,GO:0097367,GO:1901265,GO:1901363	-	-	-	-	-	-	-	-	-	-	Flavin_Reduct
230_MZR_7	mRNA_230_MZR_7	28985.XP_453731.1	3.62e-05	52.4	2CRA9@1|root,2S46Y@2759|Eukaryota,3A5TC@33154|Opisthokonta,3P5GN@4751|Fungi,3QXFH@4890|Ascomycota,3RV9I@4891|Saccharomycetes,3S1PR@4893|Saccharomycetaceae	4751|Fungi	S	Required for respiratory activity and maintenance and expression of the mitochondrial genome	RRG8	GO:0000002,GO:0003674,GO:0005575,GO:0005622,GO:0005623,GO:0005737,GO:0005739,GO:0006996,GO:0007005,GO:0008150,GO:0009987,GO:0016043,GO:0043226,GO:0043227,GO:0043229,GO:0043231,GO:0044424,GO:0044444,GO:0044464,GO:0071840	-	-	-	-	-	-	-	-	-	-	RRG8
231_MZR_7	mRNA_231_MZR_7	4922.CAY68396	0	3159	COG5155@1|root,KOG1849@2759|Eukaryota,39UH7@33154|Opisthokonta,3NYNA@4751|Fungi,3QN2X@4890|Ascomycota,3RSW1@4891|Saccharomycetes	4751|Fungi	D	to Saccharomyces cerevisiae ESP1 (YGR098C)	ESP1	GO:0000003,GO:0000070,GO:0000278,GO:0000280,GO:0000819,GO:0003674,GO:0003824,GO:0004175,GO:0004197,GO:0005575,GO:0005622,GO:0005623,GO:0005634,GO:0005737,GO:0005739,GO:0005815,GO:0005816,GO:0005819,GO:0005856,GO:0006508,GO:0006807,GO:0006915,GO:0006950,GO:0006974,GO:0006996,GO:0007049,GO:0007059,GO:0007088,GO:0007096,GO:0007346,GO:0008150,GO:0008152,GO:0008219,GO:0008233,GO:0008234,GO:0009892,GO:…	3.4.22.49	ko:K02365	ko04110,ko04111,ko04113,ko04114,map04110,map04111,map04113,map04114	-	-	-	ko00000,ko00001,ko01000,ko01002,ko03036	-	-	-	Peptidase_C50
233_MZR_7	mRNA_233_MZR_7	4922.CAY68394	4.86e-210	582	KOG3152@1|root,KOG3152@2759|Eukaryota,39U4I@33154|Opisthokonta,3NZ3E@4751|Fungi,3QQKS@4890|Ascomycota,3RST1@4891|Saccharomycetes	4751|Fungi	A	Involved in the small subunit (SSU) processome assembly and function, and in the 18S rRNA synthesis. Required for the early cleavages at sites A0, A1 and A2 (By similarity)	ESF2	GO:0000028,GO:0000447,GO:0000460,GO:0000462,GO:0000466,GO:0000469,GO:0000472,GO:0000478,GO:0000479,GO:0000480,GO:0000966,GO:0000967,GO:0001671,GO:0003674,GO:0003676,GO:0003723,GO:0005488,GO:0005575,GO:0005622,GO:0005623,GO:0005634,GO:0005730,GO:0005737,GO:0006139,GO:0006364,GO:0006396,GO:0006725,GO:0006807,GO:0006996,GO:0008047,GO:0008150,GO:0008152,GO:0009987,GO:0010467,GO:0016043,GO:0016070,GO:…	-	ko:K14785	-	-	-	-	ko00000,ko03009	-	-	-	RRM_1
234_MZR_7	mRNA_234_MZR_7	4922.CAY68393	0	1380	COG1960@1|root,KOG0136@2759|Eukaryota,38BTU@33154|Opisthokonta,3NUCQ@4751|Fungi,3QMQ8@4890|Ascomycota,3RRWI@4891|Saccharomycetes	4751|Fungi	I	Belongs to the acyl-CoA oxidase family	POX1	GO:0000166,GO:0003674,GO:0003824,GO:0003995,GO:0003997,GO:0005488,GO:0005575,GO:0005622,GO:0005623,GO:0005737,GO:0005777,GO:0005782,GO:0006082,GO:0006629,GO:0006631,GO:0006635,GO:0008150,GO:0008152,GO:0009056,GO:0009062,GO:0009987,GO:0016042,GO:0016054,GO:0016491,GO:0016627,GO:0016634,GO:0019395,GO:0019752,GO:0030258,GO:0031907,GO:0031974,GO:0032787,GO:0033539,GO:0033540,GO:0034440,GO:0036094,GO:…	1.3.3.6	ko:K00232	ko00071,ko00592,ko01040,ko01100,ko01110,ko01212,ko03320,ko04024,ko04146,map00071,map00592,map01040,map01100,map01110,map01212,map03320,map04024,map04146	M00087,M00113	R01175,R01279,R03777,R03857,R03990,R04751,R04754,R07888,R07892,R07896,R07934,R07950	RC00052,RC00076	ko00000,ko00001,ko00002,ko01000	-	-	-	ACOX,Acyl-CoA_dh_1,Acyl-CoA_dh_M,Acyl-CoA_ox_N
235_MZR_7	mRNA_235_MZR_7	4922.CAY68392	1.44e-227	627	2CGJS@1|root,2QVMS@2759|Eukaryota,39Y1V@33154|Opisthokonta,3NYXC@4751|Fungi,3QSZ7@4890|Ascomycota,3RRQ3@4891|Saccharomycetes	4751|Fungi	J	to Saccharomyces cerevisiae MRPS35 (YGR165W)	-	GO:0000313,GO:0000314,GO:0003674,GO:0003735,GO:0005198,GO:0005575,GO:0005622,GO:0005623,GO:0005737,GO:0005739,GO:0005759,GO:0005761,GO:0005763,GO:0005840,GO:0006412,GO:0006518,GO:0006807,GO:0008150,GO:0008152,GO:0009058,GO:0009059,GO:0009987,GO:0010467,GO:0015935,GO:0019538,GO:0031974,GO:0032543,GO:0032991,GO:0034641,GO:0034645,GO:0043043,GO:0043170,GO:0043226,GO:0043227,GO:0043228,GO:0043229,GO:…	-	-	-	-	-	-	-	-	-	-	Bot1p
236_MZR_7	mRNA_236_MZR_7	4922.CAY68391	9.39e-193	535	COG0327@1|root,KOG4131@2759|Eukaryota,39U3J@33154|Opisthokonta,3P0V5@4751|Fungi,3QPT2@4890|Ascomycota,3RRS9@4891|Saccharomycetes	4751|Fungi	S	to Saccharomyces cerevisiae NIF3 (YGL221C)	NIF3	GO:0003674,GO:0005575,GO:0005622,GO:0005623,GO:0005737,GO:0005739,GO:0008150,GO:0043226,GO:0043227,GO:0043229,GO:0043231,GO:0044424,GO:0044444,GO:0044464	-	-	-	-	-	-	-	-	-	-	NIF3
237_MZR_7	mRNA_237_MZR_7	4922.CAY68388	0	1978	COG1196@1|root,KOG0250@2759|Eukaryota,38BW4@33154|Opisthokonta,3NXHE@4751|Fungi,3QMP6@4890|Ascomycota,3RTPV@4891|Saccharomycetes	4751|Fungi	L	to Saccharomyces cerevisiae SMC6 (YLR383W)	smc6	GO:0000003,GO:0000166,GO:0000724,GO:0000725,GO:0000793,GO:0003674,GO:0003676,GO:0003677,GO:0003684,GO:0003697,GO:0003824,GO:0005488,GO:0005524,GO:0005575,GO:0005622,GO:0005623,GO:0005634,GO:0005694,GO:0005737,GO:0005739,GO:0006139,GO:0006259,GO:0006281,GO:0006302,GO:0006310,GO:0006464,GO:0006725,GO:0006807,GO:0006950,GO:0006974,GO:0007049,GO:0007059,GO:0008094,GO:0008144,GO:0008150,GO:0008152,GO:…	3.6.4.13	ko:K12614	ko03018,map03018	M00395	-	-	ko00000,ko00001,ko00002,ko01000,ko03019,ko03036	-	-	-	AAA_23,SMC_N
238_MZR_7	mRNA_238_MZR_7	4922.CAY68387	0	1785	COG0495@1|root,KOG0435@2759|Eukaryota,38GY5@33154|Opisthokonta,3NXAB@4751|Fungi,3QNUK@4890|Ascomycota,3RR7A@4891|Saccharomycetes	4751|Fungi	J	Belongs to the class-I aminoacyl-tRNA synthetase family	NAM2	GO:0000166,GO:0000372,GO:0000375,GO:0000376,GO:0002161,GO:0003674,GO:0003676,GO:0003723,GO:0003729,GO:0003824,GO:0004812,GO:0004823,GO:0005488,GO:0005524,GO:0005575,GO:0005622,GO:0005623,GO:0005737,GO:0005739,GO:0005759,GO:0006082,GO:0006139,GO:0006396,GO:0006399,GO:0006412,GO:0006418,GO:0006429,GO:0006450,GO:0006518,GO:0006520,GO:0006725,GO:0006807,GO:0008144,GO:0008150,GO:0008152,GO:0008380,GO:…	6.1.1.4	ko:K01869	ko00970,map00970	M00359,M00360	R03657	RC00055,RC00523	ko00000,ko00001,ko00002,ko01000,ko01007,ko03016,ko03029	-	-	-	Anticodon_1,tRNA-synt_1,tRNA-synt_1_2
239_MZR_7	mRNA_239_MZR_7	4922.CAY68386	0	1555	KOG3519@1|root,KOG3519@2759|Eukaryota,38H4U@33154|Opisthokonta,3NVJ0@4751|Fungi,3QKEJ@4890|Ascomycota,3RT2K@4891|Saccharomycetes	4751|Fungi	T	to Saccharomyces cerevisiae CDC24 (YAL041W)	CDC24	GO:0000003,GO:0000131,GO:0000278,GO:0000281,GO:0000282,GO:0000746,GO:0000747,GO:0000753,GO:0000767,GO:0000902,GO:0000910,GO:0000917,GO:0000935,GO:0003006,GO:0003674,GO:0005085,GO:0005088,GO:0005089,GO:0005488,GO:0005515,GO:0005575,GO:0005622,GO:0005623,GO:0005634,GO:0005737,GO:0005819,GO:0005856,GO:0005886,GO:0005933,GO:0005934,GO:0005935,GO:0005937,GO:0005938,GO:0006996,GO:0007010,GO:0007049,GO:…	-	ko:K11236	ko04011,map04011	-	-	-	ko00000,ko00001	-	-	-	CDC24,PB1,PH_10,RhoGEF
240_MZR_7	mRNA_240_MZR_7	4922.CAY68385	0	886	KOG1470@1|root,KOG1470@2759|Eukaryota,38EHR@33154|Opisthokonta,3NTVK@4751|Fungi,3QM5E@4890|Ascomycota,3RT5W@4891|Saccharomycetes	4751|Fungi	I	to Saccharomyces cerevisiae CSR1 (YLR380W)	CSR1	GO:0003674,GO:0005215,GO:0005319,GO:0005548,GO:0005575,GO:0005622,GO:0005623,GO:0005628,GO:0005737,GO:0005739,GO:0005768,GO:0005811,GO:0005829,GO:0006629,GO:0006644,GO:0006650,GO:0006793,GO:0006796,GO:0006810,GO:0006811,GO:0006820,GO:0006869,GO:0006892,GO:0006893,GO:0008104,GO:0008150,GO:0008152,GO:0008526,GO:0009056,GO:0009395,GO:0009889,GO:0009890,GO:0009891,GO:0009892,GO:0009893,GO:0009987,GO:…	-	-	-	-	-	-	-	-	-	-	CRAL_TRIO,CRAL_TRIO_N
241_MZR_7	mRNA_241_MZR_7	120017.I2G4U7	1.3e-05	53.9	2BNBI@1|root,2S0FG@2759|Eukaryota,3A25Q@33154|Opisthokonta,3P2J2@4751|Fungi,3V0XC@5204|Basidiomycota,3N0S6@452284|Ustilaginomycotina	4751|Fungi	S	Peroxisomal biogenesis factor 11 (PEX11)	-	-	-	-	-	-	-	-	-	-	-	-	PEX11
242_MZR_7	mRNA_242_MZR_7	4922.CAY68383	1.57e-266	742	28PEI@1|root,2QW2C@2759|Eukaryota,398TP@33154|Opisthokonta,3NX9A@4751|Fungi,3QPUA@4890|Ascomycota,3RUI6@4891|Saccharomycetes	4751|Fungi	K	to Saccharomyces cerevisiae PHD1 (YKL043W) and SOK2 (YMR016C)	stuA	GO:0000003,GO:0000122,GO:0000128,GO:0000228,GO:0000785,GO:0000790,GO:0000902,GO:0000905,GO:0001410,GO:0001558,GO:0002831,GO:0002833,GO:0003006,GO:0003674,GO:0003676,GO:0003677,GO:0003700,GO:0005488,GO:0005575,GO:0005622,GO:0005623,GO:0005634,GO:0005694,GO:0005737,GO:0005829,GO:0006139,GO:0006351,GO:0006355,GO:0006357,GO:0006725,GO:0006807,GO:0006928,GO:0006950,GO:0007124,GO:0007154,GO:0007155,GO:…	-	ko:K12763	ko04113,map04113	-	-	-	ko00000,ko00001,ko03000	-	-	-	KilA-N
243_MZR_7	mRNA_243_MZR_7	4922.CAY68382	0	1876	COG5406@1|root,KOG1189@2759|Eukaryota,38CR6@33154|Opisthokonta,3NW09@4751|Fungi,3QK6Z@4890|Ascomycota,3RTVU@4891|Saccharomycetes	4751|Fungi	K	Component of the FACT complex, a general chromatin factor that acts to reorganize nucleosomes. The FACT complex is involved in multiple processes that require DNA as a template such as mRNA elongation, DNA replication and DNA repair. During transcription elongation the FACT complex acts as a histone chaperone that both destabilizes and restores nucleosomal structure. It facilitates the passage of…	SPT16	GO:0000228,GO:0000428,GO:0000785,GO:0000790,GO:0003674,GO:0003682,GO:0005488,GO:0005515,GO:0005575,GO:0005622,GO:0005623,GO:0005634,GO:0005654,GO:0005657,GO:0005658,GO:0005694,GO:0006139,GO:0006259,GO:0006260,GO:0006261,GO:0006281,GO:0006323,GO:0006325,GO:0006333,GO:0006334,GO:0006338,GO:0006351,GO:0006354,GO:0006355,GO:0006357,GO:0006366,GO:0006368,GO:0006725,GO:0006807,GO:0006950,GO:0006974,GO:…	3.4.11.9	ko:K01262	-	-	-	-	ko00000,ko01000,ko01002	-	-	-	FACT-Spt16_Nlob,Peptidase_M24,Rtt106,SPT16
244_MZR_7	mRNA_244_MZR_7	4922.CAY68381	2.14e-155	436	COG1100@1|root,KOG0087@2759|Eukaryota,38FAA@33154|Opisthokonta,3NV4U@4751|Fungi,3QNA3@4890|Ascomycota,3RTR0@4891|Saccharomycetes	4751|Fungi	U	to Saccharomyces cerevisiae YPT31 (YER031C) and YPT32 (YGL210W)	YPT31	GO:0000003,GO:0000139,GO:0000166,GO:0000212,GO:0000226,GO:0000278,GO:0000281,GO:0000910,GO:0000922,GO:0001882,GO:0001883,GO:0003674,GO:0003824,GO:0003924,GO:0005488,GO:0005525,GO:0005575,GO:0005622,GO:0005623,GO:0005628,GO:0005737,GO:0005739,GO:0005740,GO:0005741,GO:0005768,GO:0005794,GO:0005802,GO:0005819,GO:0005829,GO:0005856,GO:0005886,GO:0005933,GO:0005935,GO:0005938,GO:0006810,GO:0006886,GO:…	-	ko:K07904,ko:K07905	ko04144,ko04152,ko04961,ko04962,ko04972,map04144,map04152,map04961,map04962,map04972	-	-	-	ko00000,ko00001,ko04031,ko04131,ko04147	-	-	-	Ras
245_MZR_7	mRNA_245_MZR_7	4922.CAY68380	2.13e-44	149	2CJJT@1|root,2SCUM@2759|Eukaryota,3A9SJ@33154|Opisthokonta,3P7I8@4751|Fungi,3QYKV@4890|Ascomycota,3RVHQ@4891|Saccharomycetes	4751|Fungi	S	Forms a chaperone-bound H2A.Z-H2B complex that acts as a source for SWR1 complex-dependent H2A to H2A.Z histone replacement in chromatin	CHZ1	GO:0003674,GO:0005488,GO:0005515,GO:0005575,GO:0005622,GO:0005623,GO:0005634,GO:0006325,GO:0006338,GO:0006996,GO:0008150,GO:0009987,GO:0016043,GO:0042393,GO:0043226,GO:0043227,GO:0043229,GO:0043231,GO:0044424,GO:0044464,GO:0051276,GO:0071840	-	-	-	-	-	-	-	-	-	-	CHZ
246_MZR_7	mRNA_246_MZR_7	4922.CAY68379	5.69e-100	290	COG1958@1|root,KOG3168@2759|Eukaryota,38FC8@33154|Opisthokonta,3P2BK@4751|Fungi,3QQ68@4890|Ascomycota,3RV9Z@4891|Saccharomycetes	4751|Fungi	A	to Saccharomyces cerevisiae SMB1 (YER029C)	smb1	GO:0000245,GO:0000375,GO:0000377,GO:0000395,GO:0000398,GO:0003674,GO:0003676,GO:0003723,GO:0005488,GO:0005575,GO:0005622,GO:0005623,GO:0005634,GO:0005681,GO:0005682,GO:0005684,GO:0005685,GO:0005686,GO:0005687,GO:0005737,GO:0006139,GO:0006376,GO:0006396,GO:0006397,GO:0006725,GO:0006807,GO:0008150,GO:0008152,GO:0008380,GO:0009987,GO:0010467,GO:0016043,GO:0016070,GO:0016071,GO:0022607,GO:0022613,GO:…	-	ko:K11086,ko:K22138	ko03040,ko05322,map03040,map05322	M00351,M00352,M00354,M00355,M00398	-	-	ko00000,ko00001,ko00002,ko02000,ko03029,ko03032,ko03041	2.A.105.1	-	-	LSM
247_MZR_7	mRNA_247_MZR_7	4922.CAY68378	3.65e-262	726	KOG1721@1|root,KOG1721@2759|Eukaryota,3A44F@33154|Opisthokonta,3P4U7@4751|Fungi,3QWX7@4890|Ascomycota,3RUYA@4891|Saccharomycetes	4751|Fungi	S	Zinc finger, C2H2 type	MIG1	-	-	ko:K09467	-	-	-	-	ko00000,ko03000	-	-	-	zf-C2H2
249_MZR_7	mRNA_249_MZR_7	4922.CAY68376	0	964	COG0402@1|root,KOG3968@2759|Eukaryota,38CBX@33154|Opisthokonta,3NU83@4751|Fungi,3QNZQ@4890|Ascomycota,3RSCI@4891|Saccharomycetes	4751|Fungi	FQ	to uniprot Q07729 Saccharomyces cerevisiae YDL238C GUD1 Guanine deaminase	-	GO:0003674,GO:0003824,GO:0005488,GO:0005575,GO:0005622,GO:0005623,GO:0005737,GO:0006139,GO:0006144,GO:0006145,GO:0006147,GO:0006725,GO:0006807,GO:0008150,GO:0008152,GO:0008270,GO:0008892,GO:0009056,GO:0009112,GO:0009987,GO:0016787,GO:0016810,GO:0016811,GO:0016814,GO:0019239,GO:0019439,GO:0034641,GO:0043167,GO:0043169,GO:0044237,GO:0044238,GO:0044248,GO:0044270,GO:0044281,GO:0044424,GO:0044464,GO:…	3.5.4.3	ko:K01487	ko00230,ko01100,map00230,map01100	-	R01676	RC00204	ko00000,ko00001,ko01000	-	-	-	Amidohydro_1
250_MZR_7	mRNA_250_MZR_7	4922.CAY68375	1.62e-153	431	COG5211@1|root,KOG2424@2759|Eukaryota,38BQE@33154|Opisthokonta,3NZ1A@4751|Fungi,3QN3T@4890|Ascomycota,3RSQX@4891|Saccharomycetes	4751|Fungi	K	Processively dephosphorylates Ser-5 of the heptad repeats YSPTSPS in the C-terminal domain of the largest RNA polymerase II subunit (RPB1)	SSU72	GO:0001173,GO:0001174,GO:0003674,GO:0003824,GO:0004721,GO:0004722,GO:0004725,GO:0005575,GO:0005622,GO:0005623,GO:0005634,GO:0005654,GO:0005847,GO:0005849,GO:0006139,GO:0006351,GO:0006352,GO:0006353,GO:0006354,GO:0006355,GO:0006357,GO:0006366,GO:0006367,GO:0006368,GO:0006369,GO:0006378,GO:0006379,GO:0006396,GO:0006397,GO:0006464,GO:0006470,GO:0006725,GO:0006793,GO:0006796,GO:0006807,GO:0007088,GO:…	3.1.3.16	ko:K15544	ko03015,map03015	-	-	-	ko00000,ko00001,ko01000,ko03019,ko03021	-	-	-	Ssu72
251_MZR_7	mRNA_251_MZR_7	4922.CAY68374	0	1092	KOG2674@1|root,KOG2674@2759|Eukaryota,38XHK@33154|Opisthokonta,3NVXP@4751|Fungi,3QNZT@4890|Ascomycota,3RS1Y@4891|Saccharomycetes	4751|Fungi	UZ	Cysteine protease required for the cytoplasm to vacuole transport (Cvt) and autophagy. Required for selective autophagic degradation of the nucleus (nucleophagy) as well as for mitophagy which contributes to regulate mitochondrial quantity and quality by eliminating the mitochondria to a basal level to fulfill cellular energy requirements and preventing excess ROS production. Cleaves the C-termin…	ATG4	GO:0000045,GO:0000422,GO:0003674,GO:0003824,GO:0004175,GO:0004197,GO:0005575,GO:0005622,GO:0005623,GO:0005634,GO:0005737,GO:0005829,GO:0006464,GO:0006497,GO:0006501,GO:0006508,GO:0006605,GO:0006612,GO:0006807,GO:0006810,GO:0006886,GO:0006914,GO:0006996,GO:0007005,GO:0007033,GO:0008104,GO:0008150,GO:0008152,GO:0008233,GO:0008234,GO:0009056,GO:0009058,GO:0009059,GO:0009987,GO:0015031,GO:0015833,GO:…	-	ko:K08342	ko04136,ko04138,ko04140,map04136,map04138,map04140	-	-	-	ko00000,ko00001,ko01000,ko01002,ko03029,ko04131	-	-	-	Peptidase_C54
252_MZR_7	mRNA_252_MZR_7	4922.CAY68373	0	1242	KOG0154@1|root,KOG0154@2759|Eukaryota,39X4K@33154|Opisthokonta,3NZPN@4751|Fungi,3QQBF@4890|Ascomycota,3RSUR@4891|Saccharomycetes	4751|Fungi	A	May be involved in splicing	SQS1	GO:0000375,GO:0000377,GO:0000398,GO:0003674,GO:0003676,GO:0005488,GO:0005575,GO:0005622,GO:0005623,GO:0005634,GO:0005730,GO:0005737,GO:0006139,GO:0006364,GO:0006396,GO:0006397,GO:0006725,GO:0006807,GO:0008150,GO:0008152,GO:0008380,GO:0009987,GO:0010467,GO:0016070,GO:0016071,GO:0016072,GO:0022613,GO:0030490,GO:0030684,GO:0030686,GO:0030687,GO:0030688,GO:0031974,GO:0031981,GO:0032781,GO:0032991,GO:…	-	-	-	-	-	-	-	-	-	-	G-patch,R3H
253_MZR_7	mRNA_253_MZR_7	4922.CAY68372	0	862	COG0402@1|root,KOG3968@2759|Eukaryota,39RGA@33154|Opisthokonta,3NVSB@4751|Fungi,3QM1Z@4890|Ascomycota,3RW4E@4891|Saccharomycetes	4751|Fungi	FQ	Amidohydrolase family	-	GO:0003674,GO:0003824,GO:0005488,GO:0016787,GO:0016810,GO:0043167,GO:0043169,GO:0046872	-	-	-	-	-	-	-	-	-	-	Amidohydro_1
254_MZR_7	mRNA_254_MZR_7	4922.CAY68371	4.82e-304	837	KOG0717@1|root,KOG0717@2759|Eukaryota,38GN0@33154|Opisthokonta,3NX06@4751|Fungi,3QQG2@4890|Ascomycota,3RSJ6@4891|Saccharomycetes	4751|Fungi	O	to Saccharomyces cerevisiae JJJ1 (YNL227C)	-	GO:0000003,GO:0000054,GO:0000055,GO:0001671,GO:0003674,GO:0003676,GO:0005488,GO:0005515,GO:0005575,GO:0005622,GO:0005623,GO:0005634,GO:0005730,GO:0005737,GO:0005739,GO:0005829,GO:0006139,GO:0006364,GO:0006396,GO:0006403,GO:0006405,GO:0006611,GO:0006725,GO:0006807,GO:0006810,GO:0006886,GO:0006897,GO:0006913,GO:0007049,GO:0008047,GO:0008104,GO:0008150,GO:0008152,GO:0008270,GO:0008361,GO:0009987,GO:…	-	ko:K09506	-	-	-	-	ko00000,ko03009,ko03110	-	-	-	DnaJ,zf-C2H2,zf-C2H2_jaz,zf-met
255_MZR_7	mRNA_255_MZR_7	4922.CAY68370	0	1125	COG2233@1|root,2QQD4@2759|Eukaryota,39J71@33154|Opisthokonta,3NWNX@4751|Fungi,3QQ69@4890|Ascomycota,3RTK3@4891|Saccharomycetes	4751|Fungi	F	Permease family	-	GO:0000322,GO:0000323,GO:0000324,GO:0002054,GO:0002060,GO:0003674,GO:0005215,GO:0005345,GO:0005488,GO:0005575,GO:0005622,GO:0005623,GO:0005737,GO:0005768,GO:0005773,GO:0005774,GO:0005775,GO:0005776,GO:0005886,GO:0005887,GO:0006810,GO:0006811,GO:0006812,GO:0006820,GO:0006863,GO:0008150,GO:0008324,GO:0008509,GO:0008514,GO:0010008,GO:0012505,GO:0015075,GO:0015143,GO:0015205,GO:0015711,GO:0015747,GO:…	-	ko:K03458	-	-	-	-	ko00000	2.A.40	-	-	Xan_ur_permease
256_MZR_7	mRNA_256_MZR_7	4922.CAY68369	0	1660	KOG3322@1|root,KOG3322@2759|Eukaryota,38HEX@33154|Opisthokonta,3NW1U@4751|Fungi,3QMP2@4890|Ascomycota,3RS0V@4891|Saccharomycetes	4751|Fungi	A	to Saccharomyces cerevisiae POP1 (YNL221C)	POP1	GO:0000049,GO:0000171,GO:0000172,GO:0000294,GO:0000447,GO:0000460,GO:0000462,GO:0000466,GO:0000469,GO:0000478,GO:0000479,GO:0000956,GO:0000966,GO:0001682,GO:0003674,GO:0003676,GO:0003723,GO:0003824,GO:0004518,GO:0004519,GO:0004521,GO:0004526,GO:0004540,GO:0004549,GO:0005488,GO:0005575,GO:0005622,GO:0005623,GO:0005634,GO:0005655,GO:0005697,GO:0005730,GO:0005732,GO:0005737,GO:0006139,GO:0006364,GO:…	3.1.26.5	ko:K01164	ko03008,ko03013,map03008,map03013	-	-	-	ko00000,ko00001,ko01000,ko03009,ko03016,ko03029	-	-	-	POP1,POPLD
257_MZR_7	mRNA_257_MZR_7	4922.CAY68368	5.8e-224	619	2BUEE@1|root,2S235@2759|Eukaryota,3A3HA@33154|Opisthokonta,3P4UJ@4751|Fungi,3QZMS@4890|Ascomycota,3RVP1@4891|Saccharomycetes	4751|Fungi	K	GAL4-like Zn(II)2Cys6 (or C6 zinc) binuclear cluster DNA-binding domain	SUT1	GO:0000122,GO:0000429,GO:0000436,GO:0000976,GO:0000977,GO:0000978,GO:0000981,GO:0000982,GO:0000987,GO:0001012,GO:0001067,GO:0001077,GO:0001085,GO:0001103,GO:0001228,GO:0003674,GO:0003676,GO:0003677,GO:0003690,GO:0003700,GO:0005488,GO:0005515,GO:0005575,GO:0005622,GO:0005623,GO:0005634,GO:0005737,GO:0006139,GO:0006351,GO:0006355,GO:0006357,GO:0006366,GO:0006725,GO:0006807,GO:0007154,GO:0007584,GO:…	-	-	-	-	-	-	-	-	-	-	Zn_clus
258_MZR_7	mRNA_258_MZR_7	4922.CAY68367	0	1120	28MRT@1|root,2QUA0@2759|Eukaryota,39SBK@33154|Opisthokonta,3NWPD@4751|Fungi,3QSCA@4890|Ascomycota,3RTM6@4891|Saccharomycetes	4751|Fungi	S	to Saccharomyces cerevisiae SNG1 (YGR197C) and YJR015W	-	-	-	ko:K07101	-	-	-	-	ko00000	-	-	-	DUF3533
259_MZR_7	mRNA_259_MZR_7	4922.CAY68366	0	1458	COG0215@1|root,KOG2007@2759|Eukaryota,38C5C@33154|Opisthokonta,3NVK1@4751|Fungi,3QK1M@4890|Ascomycota,3RSC3@4891|Saccharomycetes	4751|Fungi	J	Saccharomyces cerevisiae YNL247w	CYR1	GO:0000166,GO:0002181,GO:0003674,GO:0003824,GO:0004812,GO:0004817,GO:0005488,GO:0005524,GO:0005575,GO:0005622,GO:0005623,GO:0005737,GO:0006082,GO:0006139,GO:0006399,GO:0006412,GO:0006418,GO:0006423,GO:0006518,GO:0006520,GO:0006725,GO:0006807,GO:0008144,GO:0008150,GO:0008152,GO:0009058,GO:0009059,GO:0009987,GO:0010467,GO:0016070,GO:0016874,GO:0016875,GO:0017076,GO:0019538,GO:0019752,GO:0030554,GO:…	6.1.1.16	ko:K01883	ko00970,map00970	M00359,M00360	R03650	RC00055,RC00523	ko00000,ko00001,ko00002,ko01000,ko01007,ko03016	-	-	-	DALR_2,tRNA-synt_1e
260_MZR_7	mRNA_260_MZR_7	4922.CAY68365	0	2249	COG0419@1|root,KOG0962@2759|Eukaryota,38D7E@33154|Opisthokonta,3NU28@4751|Fungi,3QM08@4890|Ascomycota,3RR27@4891|Saccharomycetes	4751|Fungi	L	to uniprot P12753 Saccharomyces cerevisiae YNL250W RAD50 Subunit of MRX complex with Mre11p and Xrs2p involved in processing double-strand DNA breaks in vegetative cells initiation of meiotic DSBs telomere maintenance and nonhomologous end joining	RAD50	GO:0000003,GO:0000018,GO:0000075,GO:0000077,GO:0000166,GO:0000228,GO:0000278,GO:0000280,GO:0000706,GO:0000722,GO:0000723,GO:0000724,GO:0000725,GO:0000726,GO:0000727,GO:0000729,GO:0000781,GO:0000784,GO:0000785,GO:0000790,GO:0000793,GO:0000794,GO:0003674,GO:0003676,GO:0003677,GO:0003678,GO:0003690,GO:0003691,GO:0003697,GO:0003824,GO:0004003,GO:0004017,GO:0004386,GO:0005488,GO:0005524,GO:0005575,GO:…	-	ko:K10866	ko03440,ko03450,ko04218,map03440,map03450,map04218	M00291,M00292,M00295	-	-	ko00000,ko00001,ko00002,ko01000,ko03032,ko03400	-	-	-	AAA_23,Rad50_zn_hook,SbcCD_C
261_MZR_7	mRNA_261_MZR_7	4922.CAY68364	0	1662	28T5J@1|root,2QZVV@2759|Eukaryota,38E2B@33154|Opisthokonta,3NYP9@4751|Fungi,3QNGK@4890|Ascomycota,3RUYE@4891|Saccharomycetes	4751|Fungi	S	pre-rrna processing protein	-	-	-	-	-	-	-	-	-	-	-	-	DUF3712
262_MZR_7	mRNA_262_MZR_7	4922.CAY68363	0	2103	COG1025@1|root,KOG0959@2759|Eukaryota,38D2B@33154|Opisthokonta,3NUAC@4751|Fungi,3QMK0@4890|Ascomycota,3RT81@4891|Saccharomycetes	4751|Fungi	O	Belongs to the peptidase M16 family	STE23	GO:0000003,GO:0003674,GO:0003824,GO:0004175,GO:0004222,GO:0005488,GO:0005575,GO:0005622,GO:0005623,GO:0005737,GO:0005739,GO:0006508,GO:0006807,GO:0007049,GO:0007323,GO:0008150,GO:0008152,GO:0008233,GO:0008237,GO:0009987,GO:0010033,GO:0010467,GO:0016020,GO:0016787,GO:0019236,GO:0019538,GO:0019898,GO:0022414,GO:0031136,GO:0031137,GO:0031139,GO:0042221,GO:0043167,GO:0043169,GO:0043170,GO:0043226,GO:…	3.4.24.56	ko:K01408	ko05010,map05010	-	-	-	ko00000,ko00001,ko01000,ko01002	-	-	-	Peptidase_M16,Peptidase_M16_C,Peptidase_M16_M
263_MZR_7	mRNA_263_MZR_7	4922.CAY68362	6.69e-67	213	2BRRU@1|root,2S1X2@2759|Eukaryota,3A6ZI@33154|Opisthokonta,3P5GV@4751|Fungi,3QX7W@4890|Ascomycota,3RV8M@4891|Saccharomycetes	4751|Fungi	S	to Saccharomyces cerevisiae CCW14 (YLR390W-A)	SSR1	GO:0003674,GO:0005198,GO:0005199,GO:0005575,GO:0005576,GO:0005618,GO:0005622,GO:0005623,GO:0005737,GO:0005739,GO:0005886,GO:0008150,GO:0009277,GO:0009986,GO:0009987,GO:0016020,GO:0016043,GO:0030312,GO:0030445,GO:0031224,GO:0031225,GO:0031505,GO:0035690,GO:0042221,GO:0042493,GO:0043226,GO:0043227,GO:0043229,GO:0043231,GO:0044424,GO:0044425,GO:0044444,GO:0044464,GO:0045229,GO:0050896,GO:0051716,GO:…	-	-	-	-	-	-	-	-	-	-	CFEM
264_MZR_7	mRNA_264_MZR_7	4922.CAY68361	0	1537	KOG0212@1|root,KOG0212@2759|Eukaryota,38BFB@33154|Opisthokonta,3NV8T@4751|Fungi,3QP86@4890|Ascomycota,3RRY1@4891|Saccharomycetes	4751|Fungi	O	to Saccharomyces cerevisiae VAC14 (YLR386W)	-	GO:0000306,GO:0000322,GO:0000323,GO:0000324,GO:0000329,GO:0003674,GO:0005488,GO:0005515,GO:0005575,GO:0005622,GO:0005623,GO:0005737,GO:0005773,GO:0005774,GO:0005942,GO:0006629,GO:0006644,GO:0006650,GO:0006661,GO:0006793,GO:0006796,GO:0006810,GO:0008104,GO:0008150,GO:0008152,GO:0008610,GO:0008654,GO:0009058,GO:0009893,GO:0009987,GO:0010562,GO:0015031,GO:0015833,GO:0016020,GO:0019216,GO:0019220,GO:…	-	ko:K10875,ko:K15305	ko03440,ko05166,ko05203,map03440,map05166,map05203	-	-	-	ko00000,ko00001,ko01000,ko03400	-	-	-	Vac14_Fab1_bd,Vac14_Fig4_bd
265_MZR_7	mRNA_265_MZR_7	4922.CAY68360	1.3e-284	779	KOG2785@1|root,KOG2785@2759|Eukaryota,38CWN@33154|Opisthokonta,3NY4Z@4751|Fungi,3R6HM@4890|Ascomycota,3RR40@4891|Saccharomycetes	4751|Fungi	S	to Saccharomyces cerevisiae REH1 (YLR387C)	REH1	GO:0003674,GO:0005488,GO:0005575,GO:0005622,GO:0005623,GO:0005737,GO:0008150,GO:0022613,GO:0042254,GO:0042273,GO:0043167,GO:0043169,GO:0044085,GO:0044424,GO:0044464,GO:0046872,GO:0071840	-	ko:K14816	-	-	-	-	ko00000,ko03009	-	-	-	zf-C2H2_2
266_MZR_7	mRNA_266_MZR_7	4922.CAY68359	0	1420	COG5177@1|root,KOG1980@2759|Eukaryota,38BVP@33154|Opisthokonta,3NVCU@4751|Fungi,3QMMV@4890|Ascomycota,3RT8H@4891|Saccharomycetes	4751|Fungi	S	to Saccharomyces cerevisiae TSR1 (YDL060W)	TSR1	GO:0000166,GO:0000461,GO:0000462,GO:0000469,GO:0000478,GO:0000479,GO:0001882,GO:0001883,GO:0003674,GO:0003676,GO:0003723,GO:0003824,GO:0003924,GO:0005488,GO:0005525,GO:0005575,GO:0005622,GO:0005623,GO:0005634,GO:0005730,GO:0005737,GO:0006139,GO:0006364,GO:0006396,GO:0006725,GO:0006807,GO:0008150,GO:0008152,GO:0009987,GO:0010467,GO:0016070,GO:0016072,GO:0016462,GO:0016787,GO:0016817,GO:0016818,GO:…	-	ko:K14799	-	-	-	-	ko00000,ko03009	-	-	-	AARP2CN,RIBIOP_C
267_MZR_7	mRNA_267_MZR_7	4922.CAY68357	0	1604	KOG1107@1|root,KOG1107@2759|Eukaryota,38DTF@33154|Opisthokonta,3NVAF@4751|Fungi,3QKAK@4890|Ascomycota,3RRDE@4891|Saccharomycetes	4751|Fungi	U	Plays a role in vesicular protein sorting	vps35	GO:0000322,GO:0000323,GO:0000324,GO:0000329,GO:0003674,GO:0005215,GO:0005575,GO:0005622,GO:0005623,GO:0005737,GO:0005768,GO:0005770,GO:0005773,GO:0005774,GO:0005829,GO:0006810,GO:0006886,GO:0008104,GO:0008150,GO:0008565,GO:0009987,GO:0012505,GO:0015031,GO:0015833,GO:0016020,GO:0016192,GO:0016197,GO:0016482,GO:0030904,GO:0030906,GO:0031090,GO:0031410,GO:0031982,GO:0032507,GO:0032991,GO:0033036,GO:…	-	ko:K18468	ko04144,map04144	-	-	-	ko00000,ko00001,ko04131	-	-	-	Vps35
268_MZR_7	mRNA_268_MZR_7	4922.CAY68356	4.91e-303	826	KOG2425@1|root,KOG2425@2759|Eukaryota,38EJV@33154|Opisthokonta,3P2TE@4751|Fungi,3QU6Z@4890|Ascomycota,3RT0E@4891|Saccharomycetes	4751|Fungi	S	to Saccharomyces cerevisiae LAS1 (YKR063C)	LAS1	GO:0000228,GO:0000448,GO:0000460,GO:0000463,GO:0000466,GO:0000469,GO:0000470,GO:0000478,GO:0000479,GO:0000775,GO:0000785,GO:0000790,GO:0000792,GO:0000922,GO:0003674,GO:0003824,GO:0004518,GO:0004519,GO:0005575,GO:0005622,GO:0005623,GO:0005634,GO:0005694,GO:0005720,GO:0005730,GO:0005737,GO:0005739,GO:0005819,GO:0005829,GO:0005856,GO:0006139,GO:0006325,GO:0006342,GO:0006351,GO:0006355,GO:0006364,GO:…	-	ko:K16912	-	-	-	-	ko00000,ko03009	-	-	-	Las1
269_MZR_7	mRNA_269_MZR_7	4922.CAY68355	1.93e-265	726	KOG4155@1|root,KOG4155@2759|Eukaryota,38CB9@33154|Opisthokonta,3NWRU@4751|Fungi,3QJVQ@4890|Ascomycota,3RTMI@4891|Saccharomycetes	4751|Fungi	S	to Saccharomyces cerevisiae SKI8 (YGL213C)	rec14	GO:0000003,GO:0000184,GO:0000228,GO:0000280,GO:0000288,GO:0000291,GO:0000956,GO:0002252,GO:0002376,GO:0003674,GO:0005575,GO:0005622,GO:0005623,GO:0005634,GO:0005694,GO:0005737,GO:0006139,GO:0006259,GO:0006310,GO:0006401,GO:0006402,GO:0006725,GO:0006807,GO:0006950,GO:0006952,GO:0006996,GO:0007049,GO:0007127,GO:0007131,GO:0008150,GO:0008152,GO:0009056,GO:0009057,GO:0009605,GO:0009607,GO:0009615,GO:…	-	ko:K12601,ko:K12602	ko03018,map03018	M00392	-	-	ko00000,ko00001,ko00002,ko03019	-	-	-	Ribosomal_L32p,WD40
270_MZR_7	mRNA_270_MZR_7	4922.CAY68354	1.07e-213	592	28VFS@1|root,2R27B@2759|Eukaryota,39JAT@33154|Opisthokonta,3Q3MP@4751|Fungi,3RKPI@4890|Ascomycota,3RXN7@4891|Saccharomycetes	4751|Fungi	U	PhoX homologous domain, present in p47phox and p40phox.	-	-	-	ko:K08502	ko04130,ko04138,map04130,map04138	-	-	-	ko00000,ko00001,ko04131	-	-	-	PX
271_MZR_7	mRNA_271_MZR_7	4922.CAY68353	0	951	28KNB@1|root,2QT3W@2759|Eukaryota,39TFP@33154|Opisthokonta,3NY58@4751|Fungi,3QP0Z@4890|Ascomycota,3RUCW@4891|Saccharomycetes	4751|Fungi	C	Component of the ERMES MDM complex, which serves as a molecular tether to connect the endoplasmic reticulum and mitochondria. Components of this complex are involved in the control of mitochondrial shape and protein biogenesis and may function in phospholipid exchange. MDM34 is required for the interaction of the ER-resident membrane protein MMM1 and the outer mitochondrial membrane-resident beta…	MDM34	GO:0003674,GO:0005488,GO:0005575,GO:0005622,GO:0005623,GO:0005737,GO:0005739,GO:0005740,GO:0005741,GO:0005783,GO:0006810,GO:0006811,GO:0006820,GO:0006869,GO:0006996,GO:0007005,GO:0008150,GO:0008289,GO:0009987,GO:0010876,GO:0012505,GO:0015711,GO:0015748,GO:0015914,GO:0016020,GO:0016021,GO:0016043,GO:0019867,GO:0022406,GO:0031090,GO:0031224,GO:0031966,GO:0031967,GO:0031968,GO:0031975,GO:0032865,GO:…	-	ko:K17775	ko04139,map04139	-	-	-	ko00000,ko00001,ko03029	-	-	-	-
272_MZR_7	mRNA_272_MZR_7	4922.CAY68352	8.28e-291	795	KOG1616@1|root,KOG1616@2759|Eukaryota,38HM7@33154|Opisthokonta,3NZ3J@4751|Fungi,3QRCN@4890|Ascomycota,3RTCA@4891|Saccharomycetes	4751|Fungi	G	to Saccharomyces cerevisiae GAL83 (YER027C) and SIP2 (YGL208W)	GAL83	GO:0001302,GO:0001403,GO:0001932,GO:0003674,GO:0005575,GO:0005622,GO:0005623,GO:0005634,GO:0005635,GO:0005641,GO:0005737,GO:0005886,GO:0006464,GO:0006468,GO:0006793,GO:0006796,GO:0006807,GO:0006950,GO:0007154,GO:0007155,GO:0007165,GO:0007568,GO:0007569,GO:0008150,GO:0008152,GO:0009267,GO:0009605,GO:0009987,GO:0009991,GO:0012505,GO:0016020,GO:0016310,GO:0019207,GO:0019220,GO:0019222,GO:0019538,GO:…	-	ko:K07199	ko04068,ko04152,ko04211,ko04213,ko04371,ko04530,ko04710,ko04714,ko04910,ko04920,ko04921,ko04922,ko04931,ko04932,ko05410,map04068,map04152,map04211,map04213,map04371,map04530,map04710,map04714,map04910,map04920,map04921,map04922,map04931,map04932,map05410	-	-	-	ko00000,ko00001	-	-	-	AMPK1_CBM,AMPKBI
273_MZR_7	mRNA_273_MZR_7	4922.CAY68351	0	1640	COG5059@1|root,KOG0242@2759|Eukaryota,38B6U@33154|Opisthokonta,3NUCK@4751|Fungi,3QKNX@4890|Ascomycota,3RSMC@4891|Saccharomycetes	4751|Fungi	Z	Belongs to the TRAFAC class myosin-kinesin ATPase superfamily. Kinesin family	KIP3	GO:0000070,GO:0000132,GO:0000166,GO:0000226,GO:0000228,GO:0000235,GO:0000278,GO:0000280,GO:0000281,GO:0000775,GO:0000776,GO:0000777,GO:0000778,GO:0000779,GO:0000780,GO:0000793,GO:0000794,GO:0000819,GO:0000910,GO:0000912,GO:0000915,GO:0003674,GO:0003774,GO:0003777,GO:0003824,GO:0005488,GO:0005515,GO:0005524,GO:0005575,GO:0005622,GO:0005623,GO:0005634,GO:0005694,GO:0005737,GO:0005818,GO:0005819,GO:…	-	ko:K10401	-	-	-	-	ko00000,ko04812	-	-	-	Kinesin
274_MZR_7	mRNA_274_MZR_7	4922.CAY68350	0	1455	COG1287@1|root,KOG2292@2759|Eukaryota,38D8E@33154|Opisthokonta,3NV6G@4751|Fungi,3QNEK@4890|Ascomycota,3RTPD@4891|Saccharomycetes	4751|Fungi	O	to Saccharomyces cerevisiae STT3 (YGL022W)	STT3	GO:0003674,GO:0003824,GO:0004576,GO:0004579,GO:0005575,GO:0005622,GO:0005623,GO:0005737,GO:0005783,GO:0005789,GO:0006464,GO:0006486,GO:0006487,GO:0006807,GO:0008150,GO:0008152,GO:0008250,GO:0009058,GO:0009059,GO:0009100,GO:0009101,GO:0009987,GO:0012505,GO:0016020,GO:0016021,GO:0016740,GO:0016757,GO:0016758,GO:0018193,GO:0018196,GO:0018279,GO:0019538,GO:0031224,GO:0031984,GO:0032991,GO:0034645,GO:…	2.4.99.18	ko:K07151	ko00510,ko00513,ko01100,ko04141,map00510,map00513,map01100,map04141	M00072	R04216,R05976	RC00005,RC00482	ko00000,ko00001,ko00002,ko01000,ko01003	-	GT66	-	STT3
275_MZR_7	mRNA_275_MZR_7	4922.CAY68349	0	973	KOG0021@1|root,KOG0021@2759|Eukaryota,38D2F@33154|Opisthokonta,3NU0F@4751|Fungi,3QKPQ@4890|Ascomycota,3RTQ2@4891|Saccharomycetes	4751|Fungi	Q	glutathione synthetase	GSH2	GO:0000166,GO:0000287,GO:0003674,GO:0003824,GO:0004363,GO:0005488,GO:0005515,GO:0005524,GO:0005575,GO:0005622,GO:0005623,GO:0005737,GO:0005829,GO:0006082,GO:0006518,GO:0006520,GO:0006575,GO:0006749,GO:0006750,GO:0006790,GO:0006807,GO:0006810,GO:0006811,GO:0006820,GO:0006857,GO:0006950,GO:0008144,GO:0008150,GO:0008152,GO:0009058,GO:0009636,GO:0009987,GO:0010035,GO:0010038,GO:0015711,GO:0015833,GO:…	6.3.2.3	ko:K21456	ko00270,ko00480,ko01100,ko04216,map00270,map00480,map01100,map04216	M00118	R00497,R10994	RC00096,RC00141	ko00000,ko00001,ko00002,ko01000,ko04147	-	-	iMM904.YOL049W,iND750.YOL049W	GSH_synth_ATP
276_MZR_7	mRNA_276_MZR_7	4922.CAY68348	4.86e-187	523	28P9Y@1|root,2QVX4@2759|Eukaryota,38HV7@33154|Opisthokonta,3P01F@4751|Fungi,3QPM1@4890|Ascomycota,3RUKT@4891|Saccharomycetes	4751|Fungi	S	Saccharomyces cerevisiae	-	GO:0000003,GO:0003006,GO:0003674,GO:0005575,GO:0005618,GO:0005619,GO:0005622,GO:0005623,GO:0005628,GO:0005811,GO:0007049,GO:0008150,GO:0009272,GO:0009277,GO:0009653,GO:0009987,GO:0010927,GO:0016020,GO:0016021,GO:0016043,GO:0019953,GO:0022402,GO:0022413,GO:0022414,GO:0022607,GO:0030154,GO:0030312,GO:0030435,GO:0030437,GO:0030476,GO:0031160,GO:0031224,GO:0031505,GO:0032502,GO:0032505,GO:0032989,GO:…	-	-	-	-	-	-	-	-	-	-	EI24
277_MZR_7	mRNA_277_MZR_7	4952.CAG77863	6.1e-168	491	COG3579@1|root,KOG4128@2759|Eukaryota,38E6A@33154|Opisthokonta,3NVD9@4751|Fungi,3QKEW@4890|Ascomycota,3RRV4@4891|Saccharomycetes	4751|Fungi	E	to Saccharomyces cerevisiae LAP3 (YNL239W)	LAP3	GO:0000096,GO:0000098,GO:0000122,GO:0000976,GO:0000977,GO:0000978,GO:0000987,GO:0001012,GO:0001067,GO:0003674,GO:0003676,GO:0003677,GO:0003690,GO:0003697,GO:0003723,GO:0003729,GO:0003824,GO:0004175,GO:0004197,GO:0005488,GO:0005575,GO:0005622,GO:0005623,GO:0005737,GO:0005739,GO:0006082,GO:0006355,GO:0006357,GO:0006508,GO:0006520,GO:0006790,GO:0006807,GO:0008150,GO:0008152,GO:0008233,GO:0008234,GO:…	3.4.22.40	ko:K01372	-	-	-	-	ko00000,ko01000,ko01002	-	-	-	Peptidase_C1_2
278_MZR_7	mRNA_278_MZR_7	4922.CAY68347	1.39e-296	812	KOG0118@1|root,KOG0118@2759|Eukaryota,39RKT@33154|Opisthokonta,3NYK7@4751|Fungi,3QKZF@4890|Ascomycota,3RS00@4891|Saccharomycetes	4751|Fungi	A	to Saccharomyces cerevisiae NOP12 (YOL041C)	NOP12	GO:0000463,GO:0000470,GO:0003674,GO:0003676,GO:0003723,GO:0005488,GO:0005575,GO:0005622,GO:0005623,GO:0005634,GO:0005730,GO:0006139,GO:0006364,GO:0006396,GO:0006725,GO:0006807,GO:0008150,GO:0008152,GO:0009987,GO:0010467,GO:0016070,GO:0016072,GO:0019843,GO:0022613,GO:0030684,GO:0030687,GO:0031974,GO:0031981,GO:0032991,GO:0034470,GO:0034641,GO:0034660,GO:0042254,GO:0042273,GO:0043170,GO:0043226,GO:…	-	ko:K14837	-	-	-	-	ko00000,ko03009	-	-	-	RRM_1
279_MZR_7	mRNA_279_MZR_7	4922.CAY68346	5.79e-253	707	2BEGR@1|root,2S14R@2759|Eukaryota,38YFK@33154|Opisthokonta,3P0TZ@4751|Fungi,3QJH2@4890|Ascomycota,3RXNE@4891|Saccharomycetes	4751|Fungi	S	Sds3-like	-	GO:0000118,GO:0000122,GO:0000228,GO:0000785,GO:0000790,GO:0003674,GO:0005488,GO:0005515,GO:0005575,GO:0005622,GO:0005623,GO:0005634,GO:0005654,GO:0005694,GO:0006139,GO:0006325,GO:0006338,GO:0006351,GO:0006355,GO:0006357,GO:0006464,GO:0006476,GO:0006725,GO:0006807,GO:0006996,GO:0008150,GO:0008152,GO:0009058,GO:0009059,GO:0009889,GO:0009890,GO:0009892,GO:0009987,GO:0010467,GO:0010468,GO:0010556,GO:…	-	-	-	-	-	-	-	-	-	-	Sds3
280_MZR_7	mRNA_280_MZR_7	4922.CAY68345	4.09e-96	280	COG0185@1|root,KOG0898@2759|Eukaryota,39ZV8@33154|Opisthokonta,3NXXB@4751|Fungi,3QQ0H@4890|Ascomycota,3RUNQ@4891|Saccharomycetes	4751|Fungi	J	Belongs to the universal ribosomal protein uS19 family	RPS15	GO:0000028,GO:0000054,GO:0000056,GO:0002181,GO:0003674,GO:0003676,GO:0003723,GO:0003735,GO:0005198,GO:0005488,GO:0005575,GO:0005622,GO:0005623,GO:0005737,GO:0005829,GO:0005840,GO:0006403,GO:0006405,GO:0006407,GO:0006412,GO:0006518,GO:0006611,GO:0006807,GO:0006810,GO:0006886,GO:0006913,GO:0006996,GO:0008104,GO:0008150,GO:0008152,GO:0009058,GO:0009059,GO:0009987,GO:0010467,GO:0015031,GO:0015833,GO:…	-	ko:K02958	ko03010,map03010	M00177	-	-	br01610,ko00000,ko00001,ko00002,ko03011	-	-	-	Ribosomal_S19
281_MZR_7	mRNA_281_MZR_7	4922.CAY68344	6.52e-38	130	COG2058@1|root,KOG3449@2759|Eukaryota,3A5KC@33154|Opisthokonta,3P569@4751|Fungi,3QWDK@4890|Ascomycota,3RV2Y@4891|Saccharomycetes	4751|Fungi	J	Belongs to the eukaryotic ribosomal protein P1 P2 family	-	GO:0001932,GO:0001934,GO:0002181,GO:0002182,GO:0003674,GO:0003735,GO:0005198,GO:0005575,GO:0005622,GO:0005623,GO:0005737,GO:0005829,GO:0005840,GO:0006412,GO:0006414,GO:0006518,GO:0006807,GO:0008047,GO:0008150,GO:0008152,GO:0009058,GO:0009059,GO:0009893,GO:0009987,GO:0010467,GO:0010562,GO:0010604,GO:0015934,GO:0019207,GO:0019209,GO:0019220,GO:0019222,GO:0019538,GO:0019887,GO:0022625,GO:0022626,GO:…	-	ko:K02943	ko03010,map03010	M00177	-	-	br01610,ko00000,ko00001,ko00002,ko03011	-	-	-	Ribosomal_60s
282_MZR_7	mRNA_282_MZR_7	4922.CAY68343	7.19e-280	765	COG0626@1|root,KOG0053@2759|Eukaryota,38CST@33154|Opisthokonta,3NU9U@4751|Fungi,3QMB7@4890|Ascomycota,3RRK0@4891|Saccharomycetes	4751|Fungi	E	to Saccharomyces cerevisiae CYS3 (YAL012W)	CYS3	GO:0000096,GO:0000097,GO:0003674,GO:0003824,GO:0003962,GO:0004123,GO:0005488,GO:0005575,GO:0005622,GO:0005623,GO:0005634,GO:0005737,GO:0006082,GO:0006520,GO:0006534,GO:0006555,GO:0006790,GO:0006807,GO:0008144,GO:0008150,GO:0008152,GO:0008652,GO:0009058,GO:0009066,GO:0009067,GO:0009069,GO:0009070,GO:0009086,GO:0009092,GO:0009987,GO:0016053,GO:0016740,GO:0016765,GO:0016829,GO:0016846,GO:0017144,GO:…	4.4.1.1	ko:K01758	ko00260,ko00270,ko00450,ko01100,ko01130,ko01230,map00260,map00270,map00450,map01100,map01130,map01230	M00338	R00782,R01001,R02408,R04770,R04930,R09366	RC00056,RC00069,RC00348,RC00382,RC00710,RC01209,RC01210,RC01245,RC02303	ko00000,ko00001,ko00002,ko01000,ko04147	-	-	-	Cys_Met_Meta_PP
284_MZR_7	mRNA_284_MZR_7	4922.CAY68341	0	1221	2CNBM@1|root,2QV1E@2759|Eukaryota,38HVF@33154|Opisthokonta,3NUZE@4751|Fungi,3QJXJ@4890|Ascomycota,3RR8P@4891|Saccharomycetes	4751|Fungi	S	Altered inheritance of mitochondria protein 9, mitochondrial	AIM9	GO:0003674,GO:0005575,GO:0005622,GO:0005623,GO:0005737,GO:0005739,GO:0008150,GO:0043226,GO:0043227,GO:0043229,GO:0043231,GO:0044424,GO:0044444,GO:0044464	-	-	-	-	-	-	-	-	-	-	APH
285_MZR_7	mRNA_285_MZR_7	4922.CAY68340	7.74e-117	335	COG2009@1|root,KOG0449@2759|Eukaryota,3A54B@33154|Opisthokonta,3P4H8@4751|Fungi,3QV9U@4890|Ascomycota,3RUJJ@4891|Saccharomycetes	4751|Fungi	G	to Saccharomyces cerevisiae SDH3 (YKL141W) and YMR118C	SDH3	GO:0000104,GO:0003674,GO:0003824,GO:0005488,GO:0005575,GO:0005622,GO:0005623,GO:0005737,GO:0005739,GO:0005740,GO:0005743,GO:0005746,GO:0005749,GO:0006082,GO:0006091,GO:0006099,GO:0006101,GO:0006105,GO:0006119,GO:0006121,GO:0006139,GO:0006163,GO:0006605,GO:0006626,GO:0006725,GO:0006753,GO:0006793,GO:0006796,GO:0006807,GO:0006810,GO:0006839,GO:0006886,GO:0006996,GO:0007005,GO:0007006,GO:0007007,GO:…	-	ko:K00236	ko00020,ko00190,ko01100,ko01110,ko01120,ko01130,ko01200,ko04714,ko04932,ko05010,ko05012,ko05016,map00020,map00190,map01100,map01110,map01120,map01130,map01200,map04714,map04932,map05010,map05012,map05016	M00009,M00011,M00148	R02164	RC00045	ko00000,ko00001,ko00002	-	-	iMM904.YMR118C,iND750.YMR118C	Sdh_cyt
286_MZR_7	mRNA_286_MZR_7	4922.CAY68339	2.95e-219	607	2EUAU@1|root,2SWH9@2759|Eukaryota,3ASJN@33154|Opisthokonta,3PHQU@4751|Fungi,3R5PV@4890|Ascomycota,3RWMU@4891|Saccharomycetes	4751|Fungi	S	Minimal binding motif of Hap4 for binding to Hap2/3/5	-	-	-	-	-	-	-	-	-	-	-	-	Hap4_Hap_bind
287_MZR_7	mRNA_287_MZR_7	4922.CAY68336	1.22e-78	233	2E0MD@1|root,2S81F@2759|Eukaryota,3A3TQ@33154|Opisthokonta,3P4KD@4751|Fungi,3QW8H@4890|Ascomycota,3RUSP@4891|Saccharomycetes	4751|Fungi	J	54S ribosomal protein L31, mitochondrial	-	GO:0000313,GO:0000315,GO:0003674,GO:0003735,GO:0005198,GO:0005575,GO:0005622,GO:0005623,GO:0005737,GO:0005739,GO:0005759,GO:0005761,GO:0005762,GO:0005840,GO:0006412,GO:0006518,GO:0006807,GO:0008150,GO:0008152,GO:0009058,GO:0009059,GO:0009987,GO:0010467,GO:0015934,GO:0019538,GO:0031974,GO:0032543,GO:0032991,GO:0034641,GO:0034645,GO:0043043,GO:0043170,GO:0043226,GO:0043227,GO:0043228,GO:0043229,GO:…	-	-	-	-	-	-	-	-	-	-	L31
288_MZR_7	mRNA_288_MZR_7	4922.CAY68335	6.66e-88	263	2CSBQ@1|root,2RB6H@2759|Eukaryota,3AXMU@33154|Opisthokonta,3PQ8M@4751|Fungi,3R9PV@4890|Ascomycota,3RVXQ@4891|Saccharomycetes	4751|Fungi	S	Spc24 subunit of Ndc80	-	-	-	ko:K11557	-	-	-	-	ko00000,ko03036	-	-	-	Spc24
289_MZR_7	mRNA_289_MZR_7	4922.CAY68334	2.76e-87	256	KOG4624@1|root,KOG4624@2759|Eukaryota,3AA4P@33154|Opisthokonta,3P7FX@4751|Fungi,3RKSI@4890|Ascomycota,3RXQS@4891|Saccharomycetes	4751|Fungi	S	Required for mitochondrial cytochrome c oxidase (COX) assembly and respiration	-	-	-	ko:K18171	-	-	-	-	ko00000,ko03029	-	-	-	Cmc1
290_MZR_7	mRNA_290_MZR_7	4922.CAY68332	0	927	COG1779@1|root,KOG2703@2759|Eukaryota,38GCV@33154|Opisthokonta,3NWQE@4751|Fungi,3QMCQ@4890|Ascomycota,3RRFY@4891|Saccharomycetes	4751|Fungi	S	to uniprot P53303 Saccharomyces cerevisiae YGR211W ZPR1 Essential protein with two zinc fingers present in the nucleus of growing cells but relocates to the cytoplasm in starved cells via a process mediated by Cpr1p	ZPR1	GO:0000086,GO:0000278,GO:0002181,GO:0003674,GO:0005488,GO:0005515,GO:0005575,GO:0005622,GO:0005623,GO:0005634,GO:0005737,GO:0006412,GO:0006518,GO:0006807,GO:0006950,GO:0007049,GO:0007154,GO:0008150,GO:0008152,GO:0008270,GO:0009058,GO:0009059,GO:0009267,GO:0009605,GO:0009987,GO:0009991,GO:0010467,GO:0019538,GO:0022402,GO:0031667,GO:0031668,GO:0031669,GO:0033554,GO:0034641,GO:0034645,GO:0042594,GO:…	-	ko:K06874	-	-	-	-	ko00000	-	-	-	zf-ZPR1
291_MZR_7	mRNA_291_MZR_7	4922.CAY68331	0	1122	COG0531@1|root,KOG1286@2759|Eukaryota,38DMK@33154|Opisthokonta,3NUN0@4751|Fungi,3QMUE@4890|Ascomycota,3RSE6@4891|Saccharomycetes	4751|Fungi	E	general amino acid permease	GAP1	GO:0000322,GO:0000323,GO:0000324,GO:0000328,GO:0003333,GO:0003674,GO:0005215,GO:0005342,GO:0005575,GO:0005622,GO:0005623,GO:0005737,GO:0005768,GO:0005770,GO:0005771,GO:0005773,GO:0005775,GO:0005783,GO:0005789,GO:0005798,GO:0005886,GO:0005887,GO:0006810,GO:0006811,GO:0006812,GO:0006820,GO:0006855,GO:0006865,GO:0008150,GO:0008324,GO:0008509,GO:0008514,GO:0012505,GO:0015075,GO:0015171,GO:0015175,GO:…	-	ko:K16261	-	-	-	-	ko00000,ko02000	2.A.3.10	-	-	AA_permease
292_MZR_7	mRNA_292_MZR_7	4922.CAY68330	2.46e-94	282	COG0666@1|root,KOG4412@2759|Eukaryota,39VDP@33154|Opisthokonta,3NXYE@4751|Fungi,3QQ59@4890|Ascomycota,3RUNV@4891|Saccharomycetes	4751|Fungi	O	to Saccharomyces cerevisiae NAS6 (YGR232W)	NAS6	GO:0003674,GO:0005575,GO:0005622,GO:0005623,GO:0005634,GO:0005737,GO:0005829,GO:0006508,GO:0006807,GO:0008150,GO:0008152,GO:0009987,GO:0016043,GO:0019538,GO:0022607,GO:0032991,GO:0034622,GO:0043170,GO:0043226,GO:0043227,GO:0043229,GO:0043231,GO:0043248,GO:0043933,GO:0044085,GO:0044238,GO:0044424,GO:0044444,GO:0044464,GO:0065003,GO:0070682,GO:0071704,GO:0071840,GO:1901564	-	ko:K06694	-	-	-	-	ko00000,ko03051	-	-	-	Ank_2,Ank_3,Ank_4,Ank_5
293_MZR_7	mRNA_293_MZR_7	4922.CAY68329	2.7e-204	566	COG0330@1|root,KOG3090@2759|Eukaryota,38CCG@33154|Opisthokonta,3NVK6@4751|Fungi,3QM82@4890|Ascomycota,3RT1M@4891|Saccharomycetes	4751|Fungi	O	to Saccharomyces cerevisiae PHB2 (YGR231C)	PHB2	GO:0000001,GO:0001302,GO:0003674,GO:0005575,GO:0005622,GO:0005623,GO:0005737,GO:0005739,GO:0005740,GO:0005743,GO:0006457,GO:0006996,GO:0007005,GO:0007568,GO:0007569,GO:0008150,GO:0009892,GO:0009987,GO:0010605,GO:0016020,GO:0016021,GO:0016043,GO:0019222,GO:0019866,GO:0030162,GO:0031090,GO:0031224,GO:0031323,GO:0031324,GO:0031966,GO:0031967,GO:0031975,GO:0032268,GO:0032269,GO:0032502,GO:0043226,GO:…	-	ko:K17081	-	-	-	-	ko00000,ko03029,ko04147	-	-	-	Band_7
294_MZR_7	mRNA_294_MZR_7	4922.CAY68328	8.68e-256	701	COG4282@1|root,2QTAZ@2759|Eukaryota,38EZ3@33154|Opisthokonta,3NV8B@4751|Fungi,3QKJR@4890|Ascomycota,3RSRA@4891|Saccharomycetes	4751|Fungi	G	to Saccharomyces cerevisiae SMI1 (YGR229C)	SMI1	GO:0000131,GO:0003674,GO:0003676,GO:0003677,GO:0005488,GO:0005575,GO:0005622,GO:0005623,GO:0005634,GO:0005933,GO:0005935,GO:0005937,GO:0006139,GO:0006351,GO:0006355,GO:0006725,GO:0006807,GO:0007346,GO:0008150,GO:0008152,GO:0009058,GO:0009059,GO:0009889,GO:0009987,GO:0010467,GO:0010468,GO:0010556,GO:0016043,GO:0016070,GO:0018130,GO:0019219,GO:0019222,GO:0019438,GO:0030427,GO:0031323,GO:0031326,GO:…	2.4.1.34	ko:K00706	ko00500,ko04011,map00500,map04011	-	R03118	RC00005	ko00000,ko00001,ko01000,ko01003	-	GT48	-	SMI1_KNR4
295_MZR_7	mRNA_295_MZR_7	4922.CAY68327	0	929	KOG2642@1|root,KOG2642@2759|Eukaryota,39INY@33154|Opisthokonta,3NXZQ@4751|Fungi,3QQ6M@4890|Ascomycota,3RR47@4891|Saccharomycetes	4751|Fungi	IKOT	Adds the third glucose residue to the lipid-linked oligosaccharide precursor for N-linked glycosylation. Transfers glucose from dolichyl phosphate glucose (Dol-P-Glc) onto the lipid-linked oligosaccharide Glc(2)Man(9)GlcNAc(2)-PP-Dol	ALG10	GO:0003674,GO:0003824,GO:0004583,GO:0005575,GO:0005622,GO:0005623,GO:0005737,GO:0005783,GO:0005789,GO:0006464,GO:0006486,GO:0006487,GO:0006488,GO:0006490,GO:0006629,GO:0006807,GO:0008150,GO:0008152,GO:0009058,GO:0009059,GO:0009100,GO:0009101,GO:0009987,GO:0012505,GO:0016020,GO:0016021,GO:0016740,GO:0016757,GO:0016758,GO:0019538,GO:0031224,GO:0031984,GO:0034645,GO:0036211,GO:0042175,GO:0043170,GO:…	2.4.1.256	ko:K03850	ko00510,ko01100,map00510,map01100	M00055	R06264	-	ko00000,ko00001,ko00002,ko01000,ko01003	-	GT59	-	DIE2_ALG10
296_MZR_7	mRNA_296_MZR_7	4922.CAY68326	0	1051	28NVQ@1|root,2QVFP@2759|Eukaryota,39WTH@33154|Opisthokonta,3NUWT@4751|Fungi,3QS6X@4890|Ascomycota,3RTFU@4891|Saccharomycetes	4751|Fungi	S	Maintenance of telomere capping protein 6	MTC6	GO:0000322,GO:0000323,GO:0000324,GO:0003674,GO:0005575,GO:0005622,GO:0005623,GO:0005737,GO:0005773,GO:0008150,GO:0016020,GO:0016021,GO:0031224,GO:0043226,GO:0043227,GO:0043229,GO:0043231,GO:0044424,GO:0044425,GO:0044444,GO:0044464	-	-	-	-	-	-	-	-	-	-	-
297_MZR_7	mRNA_297_MZR_7	4922.CAY68324	0	1566	KOG0039@1|root,KOG0039@2759|Eukaryota,39R1N@33154|Opisthokonta,3NYF7@4751|Fungi,3RJBA@4890|Ascomycota,3RR71@4891|Saccharomycetes	4751|Fungi	PQ	to Saccharomyces cerevisiae FRE8 (YLR047C)	FRE8	GO:0000293,GO:0000322,GO:0000323,GO:0000324,GO:0000329,GO:0003674,GO:0003824,GO:0005575,GO:0005622,GO:0005623,GO:0005737,GO:0005773,GO:0005774,GO:0005783,GO:0006810,GO:0006811,GO:0006873,GO:0006875,GO:0008150,GO:0008152,GO:0009987,GO:0012505,GO:0016020,GO:0016021,GO:0016491,GO:0016722,GO:0016723,GO:0019725,GO:0030003,GO:0031090,GO:0031224,GO:0042592,GO:0043226,GO:0043227,GO:0043229,GO:0043231,GO:…	-	-	-	-	-	-	-	-	-	-	FAD_binding_8,Ferric_reduct,NAD_binding_6
298_MZR_7	mRNA_298_MZR_7	4922.CAY68323	4.46e-183	509	COG0052@1|root,KOG0830@2759|Eukaryota,38E10@33154|Opisthokonta,3NUJI@4751|Fungi,3QJC8@4890|Ascomycota,3RSX9@4891|Saccharomycetes	4751|Fungi	J	Required for the assembly and or stability of the 40S ribosomal subunit. Required for the processing of the 20S rRNA- precursor to mature 18S rRNA in a late step of the maturation of 40S ribosomal subunits	RPS0	GO:0000028,GO:0000447,GO:0000460,GO:0000461,GO:0000462,GO:0000466,GO:0000469,GO:0000478,GO:0000479,GO:0002181,GO:0003674,GO:0003735,GO:0005198,GO:0005575,GO:0005622,GO:0005623,GO:0005737,GO:0005829,GO:0005840,GO:0006139,GO:0006364,GO:0006396,GO:0006403,GO:0006405,GO:0006407,GO:0006412,GO:0006518,GO:0006611,GO:0006725,GO:0006807,GO:0006810,GO:0006886,GO:0006913,GO:0006996,GO:0008104,GO:0008150,GO:…	-	ko:K02998	ko03010,map03010	M00177	-	-	br01610,ko00000,ko00001,ko00002,ko03011	-	-	-	40S_SA_C,Ribosomal_S2
299_MZR_7	mRNA_299_MZR_7	4922.CAY68322	0	1201	KOG1183@1|root,KOG1183@2759|Eukaryota,39UWG@33154|Opisthokonta,3NXZC@4751|Fungi,3QMC9@4890|Ascomycota,3RR4H@4891|Saccharomycetes	4751|Fungi	MO	to Saccharomyces cerevisiae GPI1 (YGR216C)	gpi1	GO:0000506,GO:0003674,GO:0003824,GO:0005575,GO:0005622,GO:0005623,GO:0005737,GO:0005783,GO:0005789,GO:0006464,GO:0006497,GO:0006505,GO:0006506,GO:0006629,GO:0006643,GO:0006644,GO:0006650,GO:0006661,GO:0006664,GO:0006793,GO:0006796,GO:0006807,GO:0008150,GO:0008152,GO:0008194,GO:0008375,GO:0008610,GO:0008654,GO:0009058,GO:0009059,GO:0009247,GO:0009987,GO:0012505,GO:0016020,GO:0016021,GO:0016740,GO:…	-	ko:K03860	ko00563,ko01100,map00563,map01100	-	R05916	-	ko00000,ko00001	-	-	-	Gpi1,UPF0203
300_MZR_7	mRNA_300_MZR_7	4922.CAY68321	4.52e-58	181	KOG4844@1|root,KOG4844@2759|Eukaryota,3A6VI@33154|Opisthokonta,3P731@4751|Fungi,3RJTS@4890|Ascomycota,3RV02@4891|Saccharomycetes	4751|Fungi	J	to Saccharomyces cerevisiae RSM27 (YGR215W)	RSM27	GO:0000313,GO:0000314,GO:0003674,GO:0003735,GO:0005198,GO:0005575,GO:0005622,GO:0005623,GO:0005737,GO:0005739,GO:0005759,GO:0005761,GO:0005763,GO:0005840,GO:0006412,GO:0006518,GO:0006807,GO:0008150,GO:0008152,GO:0009058,GO:0009059,GO:0009987,GO:0010467,GO:0015935,GO:0019538,GO:0031974,GO:0032543,GO:0032991,GO:0034641,GO:0034645,GO:0043043,GO:0043170,GO:0043226,GO:0043227,GO:0043228,GO:0043229,GO:…	-	ko:K17411	-	-	-	-	br01610,ko00000,ko03011	-	-	-	MRP-S33
301_MZR_7	mRNA_301_MZR_7	4922.CAY68320	0	932	COG0006@1|root,KOG2414@2759|Eukaryota,38E9V@33154|Opisthokonta,3NTYX@4751|Fungi,3QQ9Z@4890|Ascomycota,3RSGX@4891|Saccharomycetes	4751|Fungi	E	Saccharomyces cerevisiae YER078c	ICP55	GO:0003674,GO:0003824,GO:0004177,GO:0005488,GO:0005575,GO:0005622,GO:0005623,GO:0005634,GO:0005737,GO:0005739,GO:0005740,GO:0005743,GO:0006508,GO:0006807,GO:0006996,GO:0007005,GO:0008150,GO:0008152,GO:0008233,GO:0008235,GO:0008237,GO:0008238,GO:0009987,GO:0010467,GO:0016020,GO:0016043,GO:0016485,GO:0016787,GO:0019538,GO:0019866,GO:0019898,GO:0030145,GO:0031090,GO:0031312,GO:0031314,GO:0031647,GO:…	3.4.11.26	ko:K18573	-	-	-	-	ko00000,ko01000,ko01002	-	-	-	AMP_N,Peptidase_M24
302_MZR_7	mRNA_302_MZR_7	4932.YIL071C	2.38e-13	80.1	29D07@1|root,2RK42@2759|Eukaryota,39SA9@33154|Opisthokonta,3P0ZI@4751|Fungi,3QSWA@4890|Ascomycota,3RTVG@4891|Saccharomycetes,3S0TM@4893|Saccharomycetaceae	4751|Fungi	A	Component of the COP9 signalosome (CSN) complex that acts as an regulator of the ubiquitin (Ubl) conjugation pathway by mediating the deneddylation of the cullin subunit of SCF-type E3 ubiquitin-protein ligase complexes The CSN complex is involved in the regulation of the mating pheromone response. PCI8 may also be involved in transcriptional and translational control (By similarity)	PCI8	GO:0000338,GO:0003674,GO:0005575,GO:0005622,GO:0005623,GO:0005634,GO:0005737,GO:0006464,GO:0006508,GO:0006807,GO:0008150,GO:0008152,GO:0008180,GO:0009987,GO:0019538,GO:0032991,GO:0036211,GO:0043170,GO:0043226,GO:0043227,GO:0043229,GO:0043231,GO:0043412,GO:0044237,GO:0044238,GO:0044260,GO:0044267,GO:0044422,GO:0044424,GO:0044428,GO:0044446,GO:0044464,GO:0070646,GO:0070647,GO:0071704,GO:1901564	-	-	-	-	-	-	-	-	-	-	-
303_MZR_7	mRNA_303_MZR_7	4922.CAY68318	3.93e-270	740	28KGX@1|root,2QSY4@2759|Eukaryota,38C6M@33154|Opisthokonta,3NYAQ@4751|Fungi,3RF6K@4890|Ascomycota,3RTF3@4891|Saccharomycetes	4751|Fungi	S	Saccharomyces cerevisiae YER077C	-	GO:0003674,GO:0003676,GO:0003723,GO:0003824,GO:0004518,GO:0004519,GO:0005488,GO:0005575,GO:0005622,GO:0005623,GO:0005737,GO:0005739,GO:0006139,GO:0006725,GO:0006807,GO:0008150,GO:0008152,GO:0009451,GO:0009987,GO:0016070,GO:0016787,GO:0016788,GO:0034641,GO:0043170,GO:0043226,GO:0043227,GO:0043229,GO:0043231,GO:0043412,GO:0044237,GO:0044238,GO:0044424,GO:0044444,GO:0044464,GO:0046483,GO:0071704,GO:…	-	-	-	-	-	-	-	-	-	-	PPR_2
304_MZR_7	mRNA_304_MZR_7	4922.CAY68317	9.34e-175	489	COG0224@1|root,KOG1531@2759|Eukaryota,38C4S@33154|Opisthokonta,3NYDF@4751|Fungi,3QMZB@4890|Ascomycota,3RTN8@4891|Saccharomycetes	4751|Fungi	C	ATP synthase subunit gamma	ATP3	GO:0000275,GO:0003674,GO:0003824,GO:0005215,GO:0005575,GO:0005622,GO:0005623,GO:0005737,GO:0005739,GO:0005740,GO:0005743,GO:0005753,GO:0005756,GO:0006091,GO:0006119,GO:0006139,GO:0006163,GO:0006164,GO:0006725,GO:0006753,GO:0006754,GO:0006793,GO:0006796,GO:0006807,GO:0006810,GO:0006811,GO:0006812,GO:0006839,GO:0008150,GO:0008152,GO:0008324,GO:0009058,GO:0009117,GO:0009123,GO:0009124,GO:0009126,GO:…	-	ko:K02136	ko00190,ko01100,ko04714,ko05010,ko05012,ko05016,map00190,map01100,map04714,map05010,map05012,map05016	M00158	-	-	ko00000,ko00001,ko00002	3.A.2.1	-	-	ATP-synt
305_MZR_7	mRNA_305_MZR_7	4922.CAY68316	5.43e-294	804	2F51C@1|root,2SG69@2759|Eukaryota,3ADQX@33154|Opisthokonta,3P9TN@4751|Fungi,3R0B3@4890|Ascomycota,3RVV3@4891|Saccharomycetes	4751|Fungi	-	-	-	-	-	-	-	-	-	-	-	-	-	-	-
306_MZR_7	mRNA_306_MZR_7	4922.CAY68315	0	913	COG0172@1|root,KOG2509@2759|Eukaryota,38CFZ@33154|Opisthokonta,3NX0Y@4751|Fungi,3QNVQ@4890|Ascomycota,3RSG8@4891|Saccharomycetes	4751|Fungi	J	seryl-tRNA synthetase	SES1	GO:0000166,GO:0002181,GO:0003674,GO:0003824,GO:0004812,GO:0004828,GO:0005488,GO:0005524,GO:0005575,GO:0005622,GO:0005623,GO:0005737,GO:0006082,GO:0006139,GO:0006399,GO:0006412,GO:0006418,GO:0006434,GO:0006518,GO:0006520,GO:0006725,GO:0006807,GO:0008144,GO:0008150,GO:0008152,GO:0009058,GO:0009059,GO:0009987,GO:0010467,GO:0010494,GO:0016070,GO:0016874,GO:0016875,GO:0017076,GO:0018130,GO:0019438,GO:…	6.1.1.11	ko:K01875	ko00970,map00970	M00359,M00360	R03662,R08218	RC00055,RC00523	ko00000,ko00001,ko00002,ko01000,ko01007,ko03016	-	-	-	Seryl_tRNA_N,tRNA-synt_2b
307_MZR_7	mRNA_307_MZR_7	4922.CAY68314	1.96e-197	552	2E0FV@1|root,2S7WD@2759|Eukaryota,39XIV@33154|Opisthokonta,3NXYN@4751|Fungi,3QM3U@4890|Ascomycota,3RSWK@4891|Saccharomycetes	4751|Fungi	U	to Saccharomyces cerevisiae SEC20 (YDR498C)	SEC20	GO:0003674,GO:0005484,GO:0005488,GO:0005515,GO:0005575,GO:0005622,GO:0005623,GO:0005737,GO:0005783,GO:0005789,GO:0006810,GO:0006886,GO:0006890,GO:0006906,GO:0006996,GO:0008104,GO:0008150,GO:0009987,GO:0012505,GO:0015031,GO:0015833,GO:0016020,GO:0016021,GO:0016043,GO:0016050,GO:0016192,GO:0031201,GO:0031224,GO:0031984,GO:0032991,GO:0033036,GO:0034613,GO:0042175,GO:0042886,GO:0043226,GO:0043227,GO:…	-	ko:K08497	ko04130,map04130	-	-	-	ko00000,ko00001,ko04131	-	-	-	Sec20
309_MZR_7	mRNA_309_MZR_7	4922.CAY68313	1.45e-259	713	COG0513@1|root,KOG0328@2759|Eukaryota,39J7A@33154|Opisthokonta,3NWJ1@4751|Fungi,3QKPE@4890|Ascomycota,3RRUY@4891|Saccharomycetes	4751|Fungi	A	Belongs to the DEAD box helicase family	FAL1	GO:0000166,GO:0000462,GO:0003674,GO:0003676,GO:0003723,GO:0003724,GO:0003824,GO:0004004,GO:0004386,GO:0005488,GO:0005524,GO:0005575,GO:0005622,GO:0005623,GO:0005634,GO:0005681,GO:0005730,GO:0005737,GO:0006139,GO:0006364,GO:0006396,GO:0006725,GO:0006807,GO:0008026,GO:0008144,GO:0008150,GO:0008152,GO:0008186,GO:0008380,GO:0009987,GO:0010467,GO:0010468,GO:0010501,GO:0016070,GO:0016072,GO:0016462,GO:…	3.6.4.13	ko:K13025	ko03013,ko03015,ko03040,map03013,map03015,map03040	M00430	-	-	ko00000,ko00001,ko00002,ko01000,ko03009,ko03012,ko03019,ko03041	-	-	-	DEAD,Helicase_C
310_MZR_7	mRNA_310_MZR_7	4922.CAY68312	2.3e-135	386	COG0572@1|root,KOG4203@2759|Eukaryota,3A2FG@33154|Opisthokonta,3P3Q4@4751|Fungi,3QUYZ@4890|Ascomycota,3RUND@4891|Saccharomycetes	4751|Fungi	TZ	Saccharomyces cerevisiae YDR020C	-	GO:0000166,GO:0003674,GO:0003824,GO:0004849,GO:0005488,GO:0005524,GO:0005575,GO:0005622,GO:0005623,GO:0005634,GO:0005737,GO:0005829,GO:0006139,GO:0006206,GO:0006213,GO:0006220,GO:0006221,GO:0006222,GO:0006241,GO:0006725,GO:0006753,GO:0006793,GO:0006796,GO:0006807,GO:0008144,GO:0008150,GO:0008152,GO:0008655,GO:0009058,GO:0009112,GO:0009116,GO:0009117,GO:0009119,GO:0009123,GO:0009124,GO:0009129,GO:…	2.7.1.48	ko:K00876	ko00240,ko00983,ko01100,map00240,map00983,map01100	-	R00513,R00516,R00517,R00962,R00964,R00967,R00968,R00970,R01548,R01549,R01880,R02091,R02096,R02097,R02327,R02332,R02371,R02372,R08232	RC00002,RC00017	ko00000,ko00001,ko01000	-	-	-	PRK
311_MZR_7	mRNA_311_MZR_7	4922.CAY68311	0	845	COG2225@1|root,KOG1261@2759|Eukaryota,38GR5@33154|Opisthokonta,3NX6Q@4751|Fungi,3QJIK@4890|Ascomycota,3RS87@4891|Saccharomycetes	2759|Eukaryota	H	Belongs to the malate synthase family	MS	GO:0003674,GO:0003824,GO:0004451,GO:0004474,GO:0005575,GO:0005622,GO:0005623,GO:0005737,GO:0005777,GO:0005975,GO:0006081,GO:0006082,GO:0006091,GO:0006097,GO:0006099,GO:0006101,GO:0007275,GO:0007568,GO:0008150,GO:0008152,GO:0008340,GO:0009060,GO:0009514,GO:0009987,GO:0010259,GO:0015980,GO:0016740,GO:0016746,GO:0016829,GO:0016830,GO:0016833,GO:0016999,GO:0017144,GO:0019752,GO:0032501,GO:0032502,GO:…	2.3.3.9,4.1.3.1	ko:K01637,ko:K01638	ko00620,ko00630,ko01100,ko01110,ko01120,ko01200,map00620,map00630,map01100,map01110,map01120,map01200	M00012	R00472,R00479	RC00004,RC00308,RC00311,RC00313,RC02747	ko00000,ko00001,ko00002,ko01000	-	-	-	ICL,Malate_synthase
312_MZR_7	mRNA_312_MZR_7	4922.CAY68310	0	1207	COG0129@1|root,KOG2448@2759|Eukaryota,38F28@33154|Opisthokonta,3NUBR@4751|Fungi,3QK1W@4890|Ascomycota,3RW84@4891|Saccharomycetes	4751|Fungi	E	Dehydratase family	ILV3	GO:0003674,GO:0003824,GO:0004160,GO:0005488,GO:0005575,GO:0005622,GO:0005623,GO:0005737,GO:0005739,GO:0006082,GO:0006520,GO:0006549,GO:0006551,GO:0006573,GO:0006807,GO:0008150,GO:0008152,GO:0008652,GO:0009058,GO:0009081,GO:0009082,GO:0009097,GO:0009099,GO:0009987,GO:0016053,GO:0016829,GO:0016835,GO:0016836,GO:0019752,GO:0043167,GO:0043169,GO:0043226,GO:0043227,GO:0043229,GO:0043231,GO:0043436,GO:…	4.2.1.9	ko:K01687	ko00290,ko00770,ko01100,ko01110,ko01130,ko01210,ko01230,map00290,map00770,map01100,map01110,map01130,map01210,map01230	M00019,M00570	R01209,R04441,R05070	RC00468,RC01714	ko00000,ko00001,ko00002,ko01000	-	-	-	ILVD_EDD
313_MZR_7	mRNA_313_MZR_7	4922.CAY68309	0	1340	KOG2918@1|root,KOG2918@2759|Eukaryota,39RWQ@33154|Opisthokonta,3NTVT@4751|Fungi,3QKWC@4890|Ascomycota,3RTSN@4891|Saccharomycetes	4751|Fungi	O	S-adenosyl-L-methionine-dependent methyltransferase that acts as a component of the wybutosine biosynthesis pathway. Wybutosine is a hyper modified guanosine with a tricyclic base found at the 3'-position adjacent to the anticodon of eukaryotic phenylalanine tRNA. May methylate the carboxyl group of leucine residues to form alpha-leucine ester residues (By similarity)	PPM2	GO:0001510,GO:0003674,GO:0003824,GO:0005575,GO:0005622,GO:0005623,GO:0005737,GO:0005739,GO:0005773,GO:0005774,GO:0005829,GO:0006139,GO:0006396,GO:0006399,GO:0006400,GO:0006725,GO:0006807,GO:0006810,GO:0008033,GO:0008150,GO:0008152,GO:0008168,GO:0008173,GO:0008175,GO:0008757,GO:0009058,GO:0009451,GO:0009987,GO:0010467,GO:0016020,GO:0016021,GO:0016070,GO:0016740,GO:0016741,GO:0030488,GO:0031090,GO:…	2.1.1.290,2.3.1.231	ko:K15451	-	-	R10586,R10587	RC00003,RC00460,RC00745	ko00000,ko01000,ko03016	-	-	-	Cupin_8,Kelch_4,Kelch_5,LCM
314_MZR_7	mRNA_314_MZR_7	4922.CAY68308	0	1840	COG5329@1|root,KOG1888@2759|Eukaryota,38FHY@33154|Opisthokonta,3NVR3@4751|Fungi,3QNRM@4890|Ascomycota,3RT24@4891|Saccharomycetes	4751|Fungi	I	to Saccharomyces cerevisiae FIG4 (YNL325C)	FIG4	GO:0000322,GO:0000323,GO:0000324,GO:0000329,GO:0003674,GO:0003824,GO:0005575,GO:0005622,GO:0005623,GO:0005634,GO:0005737,GO:0005773,GO:0005774,GO:0005942,GO:0006629,GO:0006644,GO:0006650,GO:0006661,GO:0006793,GO:0006796,GO:0008150,GO:0008152,GO:0008610,GO:0008654,GO:0009058,GO:0009987,GO:0016020,GO:0016311,GO:0016787,GO:0016788,GO:0016791,GO:0019637,GO:0019898,GO:0023052,GO:0030258,GO:0031090,GO:…	-	-	-	-	-	-	-	-	-	-	Syja_N
315_MZR_7	mRNA_315_MZR_7	4922.CAY68307	1.19e-167	468	COG1097@1|root,KOG1004@2759|Eukaryota,38D9X@33154|Opisthokonta,3P0K7@4751|Fungi,3QRJG@4890|Ascomycota,3RUI0@4891|Saccharomycetes	4751|Fungi	J	to Saccharomyces cerevisiae RRP40 (YOL142W)	RRP40	GO:0000176,GO:0000177,GO:0000178,GO:0000184,GO:0000288,GO:0000291,GO:0000459,GO:0000460,GO:0000466,GO:0000467,GO:0000469,GO:0000956,GO:0003674,GO:0003676,GO:0003723,GO:0005488,GO:0005575,GO:0005622,GO:0005623,GO:0005634,GO:0005730,GO:0005737,GO:0006139,GO:0006364,GO:0006396,GO:0006399,GO:0006401,GO:0006402,GO:0006403,GO:0006725,GO:0006807,GO:0008150,GO:0008152,GO:0008298,GO:0009056,GO:0009057,GO:…	-	ko:K03681	ko03018,map03018	M00391	-	-	ko00000,ko00001,ko00002,ko03019	-	-	-	KH_6
317_MZR_7	mRNA_317_MZR_7	4922.CAY68305	0	1114	COG5159@1|root,KOG1464@2759|Eukaryota,38GQV@33154|Opisthokonta,3NZ5W@4751|Fungi,3QMRI@4890|Ascomycota,3RUS3@4891|Saccharomycetes	4751|Fungi	OT	COP9 signalosome complex subunit 2	csnB	GO:0000003,GO:0000338,GO:0000909,GO:0003006,GO:0003674,GO:0003712,GO:0003714,GO:0005575,GO:0005622,GO:0005623,GO:0005634,GO:0005737,GO:0006355,GO:0006464,GO:0006508,GO:0006807,GO:0006950,GO:0006974,GO:0007275,GO:0008150,GO:0008152,GO:0008180,GO:0009889,GO:0009890,GO:0009892,GO:0009987,GO:0010468,GO:0010556,GO:0010558,GO:0010605,GO:0010629,GO:0019219,GO:0019222,GO:0019538,GO:0019953,GO:0022414,GO:…	-	ko:K12176	-	-	-	-	ko00000,ko04121	-	-	-	PCI
318_MZR_7	mRNA_318_MZR_7	4924.XP_001382869.2	2.39e-05	52.8	2E8SM@1|root,2SF7T@2759|Eukaryota,3ADIY@33154|Opisthokonta,3P9Q9@4751|Fungi,3QZSV@4890|Ascomycota,3RVR6@4891|Saccharomycetes,47D6A@766764|Debaryomycetaceae	4751|Fungi	S	CENP-Q, a CENPA-CAD centromere complex subunit	-	-	-	-	-	-	-	-	-	-	-	-	CENP-Q
319_MZR_7	mRNA_319_MZR_7	4922.CAY68303	0	1355	COG5173@1|root,KOG2286@2759|Eukaryota,391VH@33154|Opisthokonta,3NUSF@4751|Fungi,3QKN8@4890|Ascomycota,3RRYV@4891|Saccharomycetes	4751|Fungi	U	to Saccharomyces cerevisiae SEC6 (YIL068C)	SEC6	GO:0000145,GO:0000149,GO:0000920,GO:0000922,GO:0003674,GO:0005488,GO:0005515,GO:0005575,GO:0005622,GO:0005623,GO:0005628,GO:0005737,GO:0005819,GO:0005856,GO:0005933,GO:0005934,GO:0005935,GO:0005937,GO:0005938,GO:0006810,GO:0006886,GO:0006887,GO:0006892,GO:0006893,GO:0006903,GO:0008104,GO:0008150,GO:0009987,GO:0010639,GO:0015031,GO:0015630,GO:0015833,GO:0016020,GO:0016043,GO:0016192,GO:0030427,GO:…	-	ko:K06110	-	-	-	-	ko00000,ko04131	-	-	-	Sec6
320_MZR_7	mRNA_320_MZR_7	4922.CAY68302	5.61e-308	842	KOG0591@1|root,KOG0591@2759|Eukaryota,38DGQ@33154|Opisthokonta,3NU17@4751|Fungi,3QPX8@4890|Ascomycota,3RS4S@4891|Saccharomycetes	4751|Fungi	D	Belongs to the protein kinase superfamily	KIN3	GO:0000166,GO:0000226,GO:0000278,GO:0000280,GO:0000910,GO:0003674,GO:0003824,GO:0004672,GO:0004674,GO:0005488,GO:0005524,GO:0005575,GO:0005622,GO:0005623,GO:0005634,GO:0005815,GO:0005816,GO:0005856,GO:0006464,GO:0006468,GO:0006793,GO:0006796,GO:0006807,GO:0006996,GO:0007010,GO:0007017,GO:0007049,GO:0007051,GO:0007052,GO:0007059,GO:0007088,GO:0007096,GO:0007154,GO:0007165,GO:0007264,GO:0007265,GO:…	2.7.11.1	ko:K20872	-	-	-	-	ko00000,ko01000,ko01001,ko01009,ko03036	-	-	-	Pkinase
321_MZR_7	mRNA_321_MZR_7	4922.CAY68301	1.53e-215	595	COG0152@1|root,KOG2835@2759|Eukaryota,38BXP@33154|Opisthokonta,3NVQW@4751|Fungi,3QJN7@4890|Ascomycota,3RT6M@4891|Saccharomycetes	4751|Fungi	F	to Saccharomyces cerevisiae ADE1 (YAR015W)	ADE1	GO:0000166,GO:0003674,GO:0003824,GO:0004639,GO:0005488,GO:0005524,GO:0005575,GO:0005622,GO:0005623,GO:0005634,GO:0005737,GO:0006082,GO:0006106,GO:0006139,GO:0006144,GO:0006163,GO:0006164,GO:0006188,GO:0006189,GO:0006725,GO:0006753,GO:0006793,GO:0006796,GO:0006807,GO:0008144,GO:0008150,GO:0008152,GO:0009058,GO:0009112,GO:0009113,GO:0009117,GO:0009123,GO:0009124,GO:0009126,GO:0009127,GO:0009150,GO:…	6.3.2.6	ko:K01923	ko00230,ko01100,ko01110,ko01130,map00230,map01100,map01110,map01130	M00048	R04591	RC00064,RC00162	ko00000,ko00001,ko00002,ko01000	-	-	-	SAICAR_synt
322_MZR_7	mRNA_322_MZR_7	1041607.K0KTH1	5.32e-12	77	2CVHB@1|root,2RS1H@2759|Eukaryota,3AX4W@33154|Opisthokonta,3PXVN@4751|Fungi,3RQTE@4890|Ascomycota,3RWHM@4891|Saccharomycetes	4751|Fungi	-	-	-	-	-	-	-	-	-	-	-	-	-	-	-
323_MZR_7	mRNA_323_MZR_7	4922.CAY68299	2.75e-131	373	COG5017@1|root,KOG3349@2759|Eukaryota,3A88H@33154|Opisthokonta,3P3K1@4751|Fungi,3QX85@4890|Ascomycota,3RUMW@4891|Saccharomycetes	4751|Fungi	S	Involved in protein N-glycosylation. Essential for the second step of the dolichol-linked oligosaccharide pathway	ALG13	GO:0003674,GO:0003824,GO:0004577,GO:0005488,GO:0005515,GO:0005575,GO:0005622,GO:0005623,GO:0005634,GO:0005737,GO:0005783,GO:0005789,GO:0005829,GO:0006464,GO:0006486,GO:0006487,GO:0006488,GO:0006490,GO:0006629,GO:0006807,GO:0008150,GO:0008152,GO:0008194,GO:0008375,GO:0009058,GO:0009059,GO:0009100,GO:0009101,GO:0009987,GO:0012505,GO:0016020,GO:0016740,GO:0016757,GO:0016758,GO:0019538,GO:0019898,GO:…	2.4.1.141	ko:K07432	ko00510,ko00513,ko01100,map00510,map00513,map01100	M00055	R05970	-	ko00000,ko00001,ko00002,ko01000,ko01003	-	GT1	-	Glyco_tran_28_C
324_MZR_7	mRNA_324_MZR_7	4922.CAY68298	0	929	COG5026@1|root,KOG1369@2759|Eukaryota,38DV5@33154|Opisthokonta,3NXKB@4751|Fungi,3QP0Y@4890|Ascomycota,3RUDI@4891|Saccharomycetes	4751|Fungi	G	Belongs to the hexokinase family	NAG5	GO:0000166,GO:0001678,GO:0003674,GO:0003824,GO:0004340,GO:0004396,GO:0005488,GO:0005524,GO:0005536,GO:0005575,GO:0005622,GO:0005623,GO:0005634,GO:0005737,GO:0005739,GO:0005829,GO:0005975,GO:0005996,GO:0006040,GO:0006041,GO:0006043,GO:0006044,GO:0006046,GO:0006082,GO:0006090,GO:0006091,GO:0006096,GO:0006139,GO:0006163,GO:0006164,GO:0006165,GO:0006725,GO:0006732,GO:0006733,GO:0006753,GO:0006754,GO:…	2.7.1.1	ko:K00844	ko00010,ko00051,ko00052,ko00500,ko00520,ko00521,ko00524,ko01100,ko01110,ko01120,ko01130,ko01200,ko04066,ko04910,ko04930,ko04973,ko05230,map00010,map00051,map00052,map00500,map00520,map00521,map00524,map01100,map01110,map01120,map01130,map01200,map04066,map04910,map04930,map04973,map05230	M00001,M00549	R00299,R00760,R00867,R01326,R01600,R01786,R01961,R03920	RC00002,RC00017	ko00000,ko00001,ko00002,ko01000,ko04131	-	-	-	Hexokinase_1,Hexokinase_2
326_MZR_7	mRNA_326_MZR_7	4922.CAY68296	2.44e-98	287	COG0355@1|root,KOG1758@2759|Eukaryota,3A5WF@33154|Opisthokonta,3P4C9@4751|Fungi,3QNXE@4890|Ascomycota,3RU9V@4891|Saccharomycetes	4751|Fungi	C	Mitochondrial membrane ATP synthase (F(1)F(0) ATP synthase or Complex V) produces ATP from ADP in the presence of a proton gradient across the membrane which is generated by electron transport complexes of the respiratory chain. F-type ATPases consist of two structural domains, F(1) - containing the extramembraneous catalytic core, and F(0) - containing the membrane proton channel, linked togethe…	ATP16	GO:0000275,GO:0003674,GO:0003824,GO:0005215,GO:0005575,GO:0005622,GO:0005623,GO:0005737,GO:0005739,GO:0005740,GO:0005743,GO:0005753,GO:0005756,GO:0006091,GO:0006119,GO:0006139,GO:0006163,GO:0006164,GO:0006725,GO:0006753,GO:0006754,GO:0006793,GO:0006796,GO:0006807,GO:0006810,GO:0006811,GO:0006812,GO:0006839,GO:0008150,GO:0008152,GO:0008324,GO:0009058,GO:0009117,GO:0009123,GO:0009124,GO:0009126,GO:…	-	ko:K02134	ko00190,ko01100,ko04714,ko05010,ko05012,ko05016,map00190,map01100,map04714,map05010,map05012,map05016	M00158	-	-	ko00000,ko00001,ko00002	3.A.2.1	-	iMM904.YDL004W,iND750.YDL004W	ATP-synt_DE_N
327_MZR_7	mRNA_327_MZR_7	4922.CAY68295	1.6e-149	422	COG5086@1|root,KOG3176@2759|Eukaryota,39KTC@33154|Opisthokonta,3NXNA@4751|Fungi,3QNHI@4890|Ascomycota,3RV4C@4891|Saccharomycetes	4751|Fungi	L	The GINS complex plays an essential role in the initiation of DNA replication	SLD5	GO:0000228,GO:0000278,GO:0000724,GO:0000725,GO:0000727,GO:0000811,GO:0003674,GO:0005575,GO:0005622,GO:0005623,GO:0005634,GO:0005654,GO:0005657,GO:0005694,GO:0006139,GO:0006259,GO:0006260,GO:0006261,GO:0006270,GO:0006281,GO:0006302,GO:0006310,GO:0006725,GO:0006807,GO:0006950,GO:0006974,GO:0006996,GO:0007049,GO:0007059,GO:0008104,GO:0008150,GO:0008152,GO:0009058,GO:0009059,GO:0009987,GO:0016043,GO:…	-	ko:K10735	-	M00286	-	-	ko00000,ko00002,ko03032	-	-	-	SLD5_C,Sld5
328_MZR_7	mRNA_328_MZR_7	4922.CAY68294	0	1193	KOG1587@1|root,KOG1587@2759|Eukaryota,38GZ7@33154|Opisthokonta,3NWED@4751|Fungi,3QKNC@4890|Ascomycota,3RVXB@4891|Saccharomycetes	4751|Fungi	Z	intermediate chain	-	GO:0000003,GO:0000280,GO:0003674,GO:0005488,GO:0005515,GO:0005575,GO:0005622,GO:0005623,GO:0005737,GO:0005815,GO:0005816,GO:0005856,GO:0005868,GO:0005875,GO:0005938,GO:0006810,GO:0006928,GO:0006996,GO:0007017,GO:0007018,GO:0007049,GO:0007097,GO:0007127,GO:0008150,GO:0009987,GO:0010970,GO:0015630,GO:0016043,GO:0022402,GO:0022414,GO:0030286,GO:0030473,GO:0030705,GO:0030863,GO:0030981,GO:0030989,GO:…	-	ko:K10415	ko04145,ko04962,ko05132,map04145,map04962,map05132	-	-	-	ko00000,ko00001,ko03036,ko04812	-	-	-	WD40
329_MZR_7	mRNA_329_MZR_7	4922.CAY68293	0	1891	KOG0269@1|root,KOG0269@2759|Eukaryota,38HMY@33154|Opisthokonta,3NWBI@4751|Fungi,3QQIR@4890|Ascomycota,3RSIY@4891|Saccharomycetes	4751|Fungi	S	May be involved in a process influencing telomere capping	RTC1	GO:0000306,GO:0000322,GO:0000323,GO:0000324,GO:0000329,GO:0003674,GO:0003824,GO:0005488,GO:0005575,GO:0005622,GO:0005623,GO:0005737,GO:0005773,GO:0005774,GO:0005829,GO:0006464,GO:0006807,GO:0006810,GO:0008104,GO:0008150,GO:0008152,GO:0009966,GO:0009967,GO:0009987,GO:0010646,GO:0010647,GO:0015031,GO:0015833,GO:0016020,GO:0016740,GO:0019538,GO:0019787,GO:0019898,GO:0023051,GO:0023056,GO:0031090,GO:…	-	ko:K20408	ko04150,map04150	-	-	-	ko00000,ko00001	-	-	-	WD40,Zn_ribbon_17
330_MZR_7	mRNA_330_MZR_7	4922.CAY68292	0	1430	COG3733@1|root,KOG1186@2759|Eukaryota,38EP0@33154|Opisthokonta,3NTVH@4751|Fungi,3QMPW@4890|Ascomycota,3RT9A@4891|Saccharomycetes	4751|Fungi	Q	amine oxidase	AMO1	GO:0003674,GO:0003824,GO:0005488,GO:0005507,GO:0005575,GO:0005622,GO:0005623,GO:0005737,GO:0006807,GO:0006873,GO:0006875,GO:0006878,GO:0008131,GO:0008150,GO:0008152,GO:0009056,GO:0009308,GO:0009310,GO:0009636,GO:0009987,GO:0016491,GO:0016638,GO:0016641,GO:0019725,GO:0030003,GO:0042221,GO:0042592,GO:0042763,GO:0042764,GO:0043167,GO:0043169,GO:0044424,GO:0044464,GO:0046872,GO:0046914,GO:0046916,GO:…	1.4.3.21	ko:K00276	ko00260,ko00350,ko00360,ko00410,ko00950,ko00960,ko01100,ko01110,map00260,map00350,map00360,map00410,map00950,map00960,map01100,map01110	-	R02382,R02529,R02613,R03139,R04027,R04300,R06154,R06740	RC00062,RC00189,RC00676,RC01052	ko00000,ko00001,ko01000	-	-	-	Cu_amine_oxid,Cu_amine_oxidN2,Cu_amine_oxidN3
331_MZR_7	mRNA_331_MZR_7	4922.CAY68291	0	1009	COG5024@1|root,KOG0653@2759|Eukaryota,39V2P@33154|Opisthokonta,3NVG0@4751|Fungi,3QR4D@4890|Ascomycota,3RUIF@4891|Saccharomycetes	4751|Fungi	D	Belongs to the cyclin family	-	GO:0000079,GO:0000082,GO:0000278,GO:0001932,GO:0002831,GO:0002833,GO:0003674,GO:0005575,GO:0005622,GO:0005623,GO:0005634,GO:0007049,GO:0007163,GO:0007346,GO:0008150,GO:0009268,GO:0009607,GO:0009628,GO:0009987,GO:0010564,GO:0010570,GO:0016538,GO:0019207,GO:0019220,GO:0019222,GO:0019887,GO:0022402,GO:0030011,GO:0030234,GO:0030447,GO:0030448,GO:0031323,GO:0031399,GO:0032268,GO:0035690,GO:0036176,GO:…	-	-	-	-	-	-	-	-	-	-	Cyclin_C,Cyclin_N
332_MZR_7	mRNA_332_MZR_7	4922.CAY68290	0	1258	KOG1396@1|root,KOG1396@2759|Eukaryota,38DPJ@33154|Opisthokonta,3NUAE@4751|Fungi,3QR4M@4890|Ascomycota,3RTV2@4891|Saccharomycetes	4751|Fungi	S	to Saccharomyces cerevisiae SLP1 (YOR154W)	-	GO:0003674,GO:0005575,GO:0005622,GO:0005623,GO:0005737,GO:0005783,GO:0005789,GO:0006457,GO:0008150,GO:0009987,GO:0012505,GO:0016020,GO:0016021,GO:0030176,GO:0031224,GO:0031227,GO:0031984,GO:0034975,GO:0042175,GO:0043226,GO:0043227,GO:0043229,GO:0043231,GO:0044422,GO:0044424,GO:0044425,GO:0044432,GO:0044444,GO:0044446,GO:0044464,GO:0071944,GO:0098827	-	-	-	-	-	-	-	-	-	-	Sad1_UNC
333_MZR_7	mRNA_333_MZR_7	588726.J7S1Y2	3.83e-08	66.2	28I82@1|root,2QQID@2759|Eukaryota,39TMN@33154|Opisthokonta,3NYTY@4751|Fungi,3QRFI@4890|Ascomycota,3RT4S@4891|Saccharomycetes,3RZN5@4893|Saccharomycetaceae	4751|Fungi	O	to Saccharomyces cerevisiae STE5 (YDR103W)	-	GO:0000749,GO:0000750,GO:0001403,GO:0001932,GO:0001933,GO:0001934,GO:0003674,GO:0005078,GO:0005198,GO:0005488,GO:0005515,GO:0005543,GO:0005546,GO:0005575,GO:0005622,GO:0005623,GO:0005634,GO:0005737,GO:0005886,GO:0005937,GO:0007154,GO:0007165,GO:0007186,GO:0008150,GO:0008289,GO:0009892,GO:0009893,GO:0009966,GO:0009967,GO:0009968,GO:0009987,GO:0010033,GO:0010525,GO:0010528,GO:0010562,GO:0010563,GO:…	-	ko:K11239	ko04011,map04011	-	-	-	ko00000,ko00001	-	-	-	Ste5_C
334_MZR_7	mRNA_334_MZR_7	4922.CAY68288	0	981	COG2141@1|root,2QSR6@2759|Eukaryota,38D4H@33154|Opisthokonta,3NWAI@4751|Fungi,3QM3E@4890|Ascomycota,3RSWQ@4891|Saccharomycetes	4751|Fungi	E	Luciferase-like monooxygenase	-	-	1.14.14.5	ko:K04091	ko00920,map00920	-	R07210,R10206	RC01779,RC02556	ko00000,ko00001,ko01000	-	-	-	Bac_luciferase
335_MZR_7	mRNA_335_MZR_7	4922.CAY68287	0	986	COG2141@1|root,2QSR6@2759|Eukaryota,38D4H@33154|Opisthokonta,3NWAI@4751|Fungi,3QM3E@4890|Ascomycota,3RSWQ@4891|Saccharomycetes	4751|Fungi	E	Luciferase-like monooxygenase	-	-	1.14.14.5	ko:K04091	ko00920,map00920	-	R07210,R10206	RC01779,RC02556	ko00000,ko00001,ko01000	-	-	-	Bac_luciferase
336_MZR_7	mRNA_336_MZR_7	4922.CAY68286	1.1e-295	807	COG0604@1|root,KOG1198@2759|Eukaryota,39UVS@33154|Opisthokonta,3NWM9@4751|Fungi,3QMGB@4890|Ascomycota,3RRWQ@4891|Saccharomycetes	4751|Fungi	C	Zinc-binding dehydrogenase	-	-	-	-	-	-	-	-	-	-	-	-	ADH_N,ADH_zinc_N
337_MZR_7	mRNA_337_MZR_7	4922.CAY68285	0	2148	28IZ1@1|root,2QRAT@2759|Eukaryota,39SY9@33154|Opisthokonta,3NX5S@4751|Fungi,3QKTP@4890|Ascomycota,3RTJ0@4891|Saccharomycetes	4751|Fungi	S	to Saccharomyces cerevisiae SPO71 (YDR104C)	-	GO:0000003,GO:0003006,GO:0003674,GO:0005575,GO:0005618,GO:0005619,GO:0005623,GO:0005628,GO:0005886,GO:0007049,GO:0008104,GO:0008150,GO:0009272,GO:0009277,GO:0009653,GO:0009987,GO:0010927,GO:0016020,GO:0016043,GO:0019953,GO:0022402,GO:0022413,GO:0022414,GO:0022607,GO:0030154,GO:0030312,GO:0030435,GO:0030437,GO:0030476,GO:0031160,GO:0031321,GO:0031505,GO:0032120,GO:0032502,GO:0032505,GO:0032989,GO:…	-	-	-	-	-	-	-	-	-	-	PH_4,Spo7_2_N
338_MZR_7	mRNA_338_MZR_7	4922.CAY68284	0	1171	2E2I3@1|root,2S9RP@2759|Eukaryota,3AAIT@33154|Opisthokonta,3P7WI@4751|Fungi,3RPQP@4890|Ascomycota,3RVIS@4891|Saccharomycetes	4751|Fungi	-	-	-	-	-	-	-	-	-	-	-	-	-	-	-
339_MZR_7	mRNA_339_MZR_7	4922.CAY68283	2.9e-254	699	KOG0277@1|root,KOG0277@2759|Eukaryota,38BPW@33154|Opisthokonta,3NXHS@4751|Fungi,3QN83@4890|Ascomycota,3RSI2@4891|Saccharomycetes	4751|Fungi	U	to Saccharomyces cerevisiae PEX7 (YDR142C)	PEX7	GO:0000268,GO:0003674,GO:0005048,GO:0005053,GO:0005488,GO:0005575,GO:0005622,GO:0005623,GO:0005737,GO:0005777,GO:0005782,GO:0005829,GO:0006605,GO:0006625,GO:0006810,GO:0006886,GO:0006996,GO:0007031,GO:0008104,GO:0008150,GO:0009987,GO:0015031,GO:0015833,GO:0015919,GO:0016043,GO:0016558,GO:0016560,GO:0017038,GO:0031907,GO:0031974,GO:0032991,GO:0033036,GO:0033218,GO:0033365,GO:0034613,GO:0042277,GO:…	-	ko:K13341	ko04146,map04146	-	-	-	ko00000,ko00001	3.A.20.1	-	-	WD40
340_MZR_7	mRNA_340_MZR_7	4922.CAY68282	0	2941	COG5307@1|root,KOG0928@2759|Eukaryota,38ENA@33154|Opisthokonta,3NU9D@4751|Fungi,3QND0@4890|Ascomycota,3RS5D@4891|Saccharomycetes	4751|Fungi	U	to Saccharomyces cerevisiae GEA2 (YEL022W) and GEA1 (YJR031C)	GEA2	GO:0000137,GO:0000139,GO:0003674,GO:0005085,GO:0005086,GO:0005488,GO:0005515,GO:0005575,GO:0005622,GO:0005623,GO:0005737,GO:0005794,GO:0005795,GO:0005798,GO:0005802,GO:0005829,GO:0005933,GO:0006810,GO:0006888,GO:0006890,GO:0006891,GO:0006892,GO:0006893,GO:0006914,GO:0006996,GO:0007010,GO:0008104,GO:0008150,GO:0008152,GO:0009056,GO:0009966,GO:0009987,GO:0010256,GO:0010646,GO:0012505,GO:0015031,GO:…	-	ko:K18443	ko04144,map04144	-	-	-	ko00000,ko00001,ko04131	-	-	-	Sec7,Sec7_N
341_MZR_7	mRNA_341_MZR_7	4922.CAY68281	0	1092	KOG0255@1|root,KOG0255@2759|Eukaryota,38GQF@33154|Opisthokonta,3NUJK@4751|Fungi,3QKXP@4890|Ascomycota,3RRTH@4891|Saccharomycetes	4751|Fungi	S	resistance protein	MDR1	GO:0000296,GO:0000297,GO:0003674,GO:0005215,GO:0005575,GO:0005622,GO:0005623,GO:0005634,GO:0005737,GO:0005886,GO:0005887,GO:0006810,GO:0006811,GO:0006812,GO:0006855,GO:0006950,GO:0006979,GO:0008150,GO:0008324,GO:0008519,GO:0009405,GO:0009636,GO:0009987,GO:0010033,GO:0010243,GO:0014070,GO:0015075,GO:0015203,GO:0015238,GO:0015244,GO:0015318,GO:0015665,GO:0015696,GO:0015846,GO:0015850,GO:0015893,GO:…	-	ko:K08158	-	-	-	-	ko00000,ko02000	2.A.1.2.17,2.A.1.2.35,2.A.1.2.6	-	-	MFS_1
342_MZR_7	mRNA_342_MZR_7	4922.CAY68280	3.17e-264	727	KOG1546@1|root,KOG1546@2759|Eukaryota,38EI0@33154|Opisthokonta,3NW3X@4751|Fungi,3QKCB@4890|Ascomycota,3RS6R@4891|Saccharomycetes	4751|Fungi	DO	to Saccharomyces cerevisiae MCA1 (YOR197W)	MCA1	GO:0003674,GO:0003824,GO:0004175,GO:0004197,GO:0004198,GO:0005575,GO:0005622,GO:0005623,GO:0005634,GO:0005737,GO:0005829,GO:0006508,GO:0006515,GO:0006807,GO:0006915,GO:0008150,GO:0008152,GO:0008219,GO:0008233,GO:0008234,GO:0009056,GO:0009057,GO:0009987,GO:0012501,GO:0016787,GO:0019538,GO:0030163,GO:0043170,GO:0043226,GO:0043227,GO:0043229,GO:0043231,GO:0044237,GO:0044238,GO:0044248,GO:0044257,GO:…	-	-	-	-	-	-	-	-	-	-	Peptidase_C14
343_MZR_7	mRNA_343_MZR_7	4922.CAY68279	3.48e-210	580	COG1443@1|root,KOG0142@2759|Eukaryota,38DS6@33154|Opisthokonta,3NU8E@4751|Fungi,3QKP4@4890|Ascomycota,3RSU6@4891|Saccharomycetes	4751|Fungi	Q	to Saccharomyces cerevisiae IDI1 (YPL117C)	IDI1	GO:0003674,GO:0003824,GO:0004452,GO:0005488,GO:0005575,GO:0005622,GO:0005623,GO:0005634,GO:0005737,GO:0005829,GO:0006629,GO:0006644,GO:0006694,GO:0006720,GO:0006721,GO:0006793,GO:0006796,GO:0008150,GO:0008152,GO:0008202,GO:0008299,GO:0008610,GO:0008654,GO:0009058,GO:0009240,GO:0009987,GO:0016114,GO:0016125,GO:0016126,GO:0016787,GO:0016853,GO:0016860,GO:0016863,GO:0019637,GO:0043167,GO:0043169,GO:…	5.3.3.2	ko:K01823	ko00900,ko01100,ko01110,ko01130,map00900,map01100,map01110,map01130	M00095,M00096,M00364,M00365,M00366,M00367	R01123	RC00455	ko00000,ko00001,ko00002,ko01000	-	-	-	NUDIX
344_MZR_7	mRNA_344_MZR_7	4922.CAY68278	1.79e-260	723	28J88@1|root,2QRKP@2759|Eukaryota,38EF2@33154|Opisthokonta,3NY6E@4751|Fungi,3QP9D@4890|Ascomycota,3RW0V@4891|Saccharomycetes	4751|Fungi	S	Nuclear segregation protein	BFR1	GO:0000003,GO:0003674,GO:0003676,GO:0003723,GO:0003729,GO:0005488,GO:0005575,GO:0005622,GO:0005623,GO:0005737,GO:0005783,GO:0005844,GO:0006139,GO:0006403,GO:0006725,GO:0006807,GO:0007049,GO:0007088,GO:0007346,GO:0008150,GO:0008152,GO:0008298,GO:0009987,GO:0010564,GO:0012505,GO:0016020,GO:0016070,GO:0016071,GO:0022414,GO:0032991,GO:0033036,GO:0033043,GO:0034641,GO:0042175,GO:0043170,GO:0043226,GO:…	-	-	-	-	-	-	-	-	-	-	-
345_MZR_7	mRNA_345_MZR_7	4922.CAY68277	3.78e-270	739	COG2106@1|root,KOG3925@2759|Eukaryota,38ENH@33154|Opisthokonta,3NWCN@4751|Fungi,3QN8B@4890|Ascomycota,3RTEQ@4891|Saccharomycetes	4751|Fungi	S	to Saccharomyces cerevisiae YGR283C and YMR310C	-	GO:0000070,GO:0000278,GO:0000280,GO:0000819,GO:0003674,GO:0003824,GO:0005575,GO:0005622,GO:0005623,GO:0005634,GO:0005730,GO:0006996,GO:0007049,GO:0007059,GO:0008150,GO:0008152,GO:0008168,GO:0009987,GO:0016043,GO:0016740,GO:0016741,GO:0022402,GO:0031974,GO:0031981,GO:0032259,GO:0043226,GO:0043227,GO:0043228,GO:0043229,GO:0043231,GO:0043232,GO:0043233,GO:0044422,GO:0044424,GO:0044428,GO:0044446,GO:…	-	ko:K09142	-	-	-	-	ko00000	-	-	-	Methyltrn_RNA_3
346_MZR_7	mRNA_346_MZR_7	4922.CAY68276	1.38e-226	624	COG5309@1|root,2QQE6@2759|Eukaryota,38HGU@33154|Opisthokonta,3NW21@4751|Fungi,3QNSF@4890|Ascomycota,3RSSK@4891|Saccharomycetes	4751|Fungi	G	Belongs to the glycosyl hydrolase 17 family	BGL2	GO:0000322,GO:0000323,GO:0000324,GO:0003674,GO:0003824,GO:0004338,GO:0004553,GO:0005488,GO:0005575,GO:0005576,GO:0005618,GO:0005622,GO:0005623,GO:0005737,GO:0005773,GO:0005975,GO:0005976,GO:0006073,GO:0008061,GO:0008144,GO:0008150,GO:0008152,GO:0008422,GO:0009272,GO:0009277,GO:0009405,GO:0009986,GO:0009987,GO:0010383,GO:0015926,GO:0016043,GO:0016740,GO:0016787,GO:0016798,GO:0022610,GO:0030312,GO:…	3.2.1.58	ko:K01210	ko00500,map00500	-	R00308,R03115	RC00467	ko00000,ko00001,ko01000	-	-	-	Glyco_hydro_17
347_MZR_7	mRNA_347_MZR_7	4922.CAY68275	3.38e-292	798	COG0320@1|root,KOG2672@2759|Eukaryota,38EBV@33154|Opisthokonta,3NWHD@4751|Fungi,3QMC3@4890|Ascomycota,3RTNV@4891|Saccharomycetes	4751|Fungi	H	Catalyzes the radical-mediated insertion of two sulfur atoms into the C-6 and C-8 positions of the octanoyl moiety bound to the lipoyl domains of lipoate-dependent enzymes, thereby converting the octanoylated domains into lipoylated derivatives	-	GO:0003674,GO:0003824,GO:0005488,GO:0005575,GO:0005622,GO:0005623,GO:0005737,GO:0005739,GO:0006082,GO:0006464,GO:0006629,GO:0006631,GO:0006633,GO:0006732,GO:0006790,GO:0006807,GO:0008150,GO:0008152,GO:0008610,GO:0009058,GO:0009106,GO:0009107,GO:0009108,GO:0009249,GO:0009987,GO:0010467,GO:0016053,GO:0016740,GO:0016782,GO:0016783,GO:0016992,GO:0018065,GO:0018130,GO:0018193,GO:0018205,GO:0019538,GO:…	2.8.1.8	ko:K03644	ko00785,ko01100,map00785,map01100	-	R07767,R07768	RC01978	ko00000,ko00001,ko01000	-	-	-	LIAS_N,Radical_SAM
348_MZR_7	mRNA_348_MZR_7	4922.CAY68274	0	1840	KOG4269@1|root,KOG4269@2759|Eukaryota,38FSR@33154|Opisthokonta,3NVRI@4751|Fungi,3QNDN@4890|Ascomycota,3RS2C@4891|Saccharomycetes	4751|Fungi	T	to Saccharomyces cerevisiae BEM3 (YPL115C)	BEM3	GO:0000131,GO:0003674,GO:0005096,GO:0005488,GO:0005543,GO:0005575,GO:0005622,GO:0005623,GO:0005634,GO:0005737,GO:0005826,GO:0005856,GO:0005933,GO:0005934,GO:0005937,GO:0005938,GO:0006996,GO:0007010,GO:0007154,GO:0007163,GO:0007165,GO:0008047,GO:0008150,GO:0008289,GO:0009966,GO:0009968,GO:0009987,GO:0010646,GO:0010648,GO:0015629,GO:0016043,GO:0023051,GO:0023052,GO:0023057,GO:0030010,GO:0030234,GO:…	-	ko:K08773,ko:K19840	ko04011,ko04014,ko05200,ko05212,map04011,map04014,map05200,map05212	-	-	-	ko00000,ko00001,ko04131	-	-	-	PH,PX,RhoGAP
349_MZR_7	mRNA_349_MZR_7	4922.CAY68273	2.32e-259	711	COG4266@1|root,KOG0757@2759|Eukaryota,39PYS@33154|Opisthokonta,3NV2Q@4751|Fungi,3QKH5@4890|Ascomycota,3RSP2@4891|Saccharomycetes	4751|Fungi	C	Belongs to the mitochondrial carrier (TC 2.A.29) family	RIM2	GO:0000002,GO:0003674,GO:0005215,GO:0005575,GO:0005622,GO:0005623,GO:0005737,GO:0005739,GO:0005740,GO:0005743,GO:0006810,GO:0006811,GO:0006812,GO:0006839,GO:0006862,GO:0006864,GO:0006996,GO:0007005,GO:0008150,GO:0009987,GO:0015215,GO:0015218,GO:0015605,GO:0015748,GO:0015931,GO:0015932,GO:0016020,GO:0016021,GO:0016043,GO:0019866,GO:0022857,GO:0030001,GO:0031090,GO:0031224,GO:0031966,GO:0031967,GO:…	-	ko:K15116	-	-	-	-	ko00000,ko02000	2.A.29.10.4	-	-	Mito_carr
350_MZR_7	mRNA_350_MZR_7	4922.CAY68272	6.08e-131	371	COG2139@1|root,KOG1732@2759|Eukaryota,39YIF@33154|Opisthokonta,3P285@4751|Fungi,3QM2X@4890|Ascomycota,3RTCV@4891|Saccharomycetes	4751|Fungi	J	to Saccharomyces cerevisiae RPL21A (YBR191W) and RPL21B (YPL079W)	RPL21A	GO:0002181,GO:0003674,GO:0003735,GO:0005198,GO:0005575,GO:0005622,GO:0005623,GO:0005737,GO:0005829,GO:0005840,GO:0006412,GO:0006518,GO:0006807,GO:0008150,GO:0008152,GO:0009058,GO:0009059,GO:0009987,GO:0010467,GO:0015934,GO:0019538,GO:0022625,GO:0022626,GO:0032991,GO:0034641,GO:0034645,GO:0043043,GO:0043170,GO:0043226,GO:0043228,GO:0043229,GO:0043232,GO:0043603,GO:0043604,GO:0044237,GO:0044238,GO:…	-	ko:K02889	ko03010,map03010	M00177,M00179	-	-	br01610,ko00000,ko00001,ko00002,ko03011	-	-	-	Ribosomal_L21e
351_MZR_7	mRNA_351_MZR_7	4922.CAY68271	5.48e-122	349	COG0522@1|root,KOG3301@2759|Eukaryota,38B77@33154|Opisthokonta,3NU1W@4751|Fungi,3QN05@4890|Ascomycota,3RSRX@4891|Saccharomycetes	4751|Fungi	J	to Saccharomyces cerevisiae RPS9B (YBR189W) and RPS9A (YPL081W)	RPS9B	GO:0000462,GO:0002181,GO:0003674,GO:0003676,GO:0003723,GO:0003735,GO:0005198,GO:0005488,GO:0005575,GO:0005622,GO:0005623,GO:0005634,GO:0005730,GO:0005737,GO:0005829,GO:0005840,GO:0006139,GO:0006364,GO:0006396,GO:0006412,GO:0006417,GO:0006450,GO:0006518,GO:0006725,GO:0006807,GO:0008150,GO:0008152,GO:0009058,GO:0009059,GO:0009889,GO:0009891,GO:0009893,GO:0009987,GO:0010467,GO:0010468,GO:0010556,GO:…	-	ko:K02997	ko03010,map03010	M00177	-	-	br01610,ko00000,ko00001,ko00002,ko03011	-	-	-	Ribosomal_S4,S4
352_MZR_7	mRNA_352_MZR_7	4922.CAY68270	0	845	COG0119@1|root,KOG2367@2759|Eukaryota,38E9U@33154|Opisthokonta,3NUMJ@4751|Fungi,3QM1I@4890|Ascomycota,3RS3Z@4891|Saccharomycetes	4751|Fungi	H	Belongs to the alpha-IPM synthase homocitrate synthase family	LYS22	GO:0001207,GO:0003674,GO:0003824,GO:0004410,GO:0005575,GO:0005622,GO:0005623,GO:0005634,GO:0005737,GO:0005739,GO:0006082,GO:0006139,GO:0006259,GO:0006281,GO:0006325,GO:0006520,GO:0006553,GO:0006725,GO:0006807,GO:0006950,GO:0006974,GO:0006996,GO:0008150,GO:0008152,GO:0008652,GO:0009058,GO:0009066,GO:0009067,GO:0009085,GO:0009987,GO:0016043,GO:0016053,GO:0016740,GO:0016746,GO:0019752,GO:0019878,GO:…	2.3.3.14	ko:K01655	ko00300,ko00620,ko01100,ko01120,ko01130,ko01210,ko01230,map00300,map00620,map01100,map01120,map01130,map01210,map01230	M00030,M00433	R00271	RC00004,RC00067,RC02754	br01601,ko00000,ko00001,ko00002,ko01000	-	-	-	HMGL-like
353_MZR_7	mRNA_353_MZR_7	4922.CAY68269	1.17e-214	592	KOG0758@1|root,KOG0758@2759|Eukaryota,38CMF@33154|Opisthokonta,3NVWZ@4751|Fungi,3QJDE@4890|Ascomycota,3RS57@4891|Saccharomycetes	4751|Fungi	C	Belongs to the mitochondrial carrier (TC 2.A.29) family	YMC1	-	-	ko:K15109	ko04714,map04714	-	-	-	ko00000,ko00001,ko02000	2.A.29.8	-	-	Mito_carr
354_MZR_7	mRNA_354_MZR_7	4922.CAY68268	1.63e-189	526	KOG0440@1|root,KOG0440@2759|Eukaryota,38BAN@33154|Opisthokonta,3NYK1@4751|Fungi,3QKBM@4890|Ascomycota,3RUD1@4891|Saccharomycetes	4751|Fungi	D	to Saccharomyces cerevisiae MOB1 (YIL106W)	MOB1	GO:0000278,GO:0000281,GO:0000775,GO:0000910,GO:0000917,GO:0001932,GO:0001934,GO:0003674,GO:0005488,GO:0005575,GO:0005622,GO:0005623,GO:0005634,GO:0005694,GO:0005737,GO:0005815,GO:0005816,GO:0005856,GO:0005933,GO:0005935,GO:0005938,GO:0006464,GO:0006468,GO:0006793,GO:0006796,GO:0006807,GO:0007049,GO:0007088,GO:0007096,GO:0007346,GO:0008047,GO:0008104,GO:0008150,GO:0008152,GO:0009893,GO:0009966,GO:…	-	ko:K06685	ko04111,ko04390,ko04391,ko04392,map04111,map04390,map04391,map04392	M00683	-	-	ko00000,ko00001,ko00002	-	-	-	Mob1_phocein
355_MZR_7	mRNA_355_MZR_7	4922.CAY68267	0	1270	2C5MI@1|root,2QRAF@2759|Eukaryota,38FAW@33154|Opisthokonta,3NVCW@4751|Fungi,3QK41@4890|Ascomycota,3RSXD@4891|Saccharomycetes	4751|Fungi	U	to Saccharomyces cerevisiae SLM1 (YIL105C) and SLM2 (YNL047C)	SLM2	GO:0001558,GO:0003674,GO:0005488,GO:0005543,GO:0005546,GO:0005575,GO:0005622,GO:0005623,GO:0005737,GO:0005739,GO:0005886,GO:0006810,GO:0006996,GO:0007010,GO:0007015,GO:0007154,GO:0007163,GO:0007165,GO:0008104,GO:0008150,GO:0008289,GO:0009987,GO:0016020,GO:0016043,GO:0016192,GO:0016197,GO:0022607,GO:0023052,GO:0030029,GO:0030036,GO:0030950,GO:0030952,GO:0031929,GO:0031932,GO:0032991,GO:0033036,GO:…	-	-	-	-	-	-	-	-	-	-	PH
356_MZR_7	mRNA_356_MZR_7	4922.CAY68266	0	1047	COG0438@1|root,KOG1387@2759|Eukaryota,38HCD@33154|Opisthokonta,3NV7J@4751|Fungi,3QJR3@4890|Ascomycota,3RR5I@4891|Saccharomycetes	4751|Fungi	M	Required for N-linked oligosaccharide assembly. Has a role in the last step of the synthesis of the Man(5)GlcNAc(2)-PP- dolichol core oligosaccharide on the cytoplasmic face of the endoplasmic reticulum (By similarity)	ALG11	GO:0000026,GO:0000030,GO:0003674,GO:0003824,GO:0004376,GO:0004377,GO:0005575,GO:0005622,GO:0005623,GO:0005737,GO:0005783,GO:0005789,GO:0006464,GO:0006486,GO:0006487,GO:0006488,GO:0006490,GO:0006629,GO:0006807,GO:0008150,GO:0008152,GO:0009058,GO:0009059,GO:0009100,GO:0009101,GO:0009987,GO:0012505,GO:0016020,GO:0016021,GO:0016740,GO:0016757,GO:0016758,GO:0019538,GO:0031224,GO:0031984,GO:0033577,GO:…	2.4.1.131	ko:K03844	ko00510,ko00513,ko01100,map00510,map00513,map01100	M00055	R06127,R06128	-	ko00000,ko00001,ko00002,ko01000,ko01003	-	GT4	-	ALG11_N,Glycos_transf_1
357_MZR_7	mRNA_357_MZR_7	4922.CAY68265	5.92e-245	676	KOG4157@1|root,KOG4157@2759|Eukaryota,3ASN4@33154|Opisthokonta,3PH6N@4751|Fungi	4751|Fungi	S	WSC domain	-	-	-	-	-	-	-	-	-	-	-	-	WSC
358_MZR_7	mRNA_358_MZR_7	4922.CAY68264	2.68e-145	423	KOG4157@1|root,KOG4157@2759|Eukaryota,39T36@33154|Opisthokonta,3NX60@4751|Fungi,3QS38@4890|Ascomycota,3RSCD@4891|Saccharomycetes	4751|Fungi	GO	to Saccharomyces cerevisiae WSC2 (YNL283C) and WSC3 (YOL105C)	WSC2	GO:0000322,GO:0000323,GO:0000324,GO:0003674,GO:0004888,GO:0005575,GO:0005622,GO:0005623,GO:0005737,GO:0005773,GO:0005886,GO:0005933,GO:0005937,GO:0006914,GO:0006950,GO:0007154,GO:0007165,GO:0007264,GO:0007265,GO:0007266,GO:0008150,GO:0008152,GO:0009056,GO:0009266,GO:0009408,GO:0009628,GO:0009987,GO:0016020,GO:0016021,GO:0016043,GO:0023052,GO:0030242,GO:0030427,GO:0031224,GO:0031505,GO:0035556,GO:…	-	ko:K11244	ko04011,ko04139,map04011,map04139	-	-	-	ko00000,ko00001	-	-	-	WSC
359_MZR_7	mRNA_359_MZR_7	4922.CAY68263	7.77e-172	482	KOG2808@1|root,KOG2808@2759|Eukaryota,38C8S@33154|Opisthokonta,3NXF3@4751|Fungi,3QM3G@4890|Ascomycota,3RUD8@4891|Saccharomycetes	4751|Fungi	A	uniprot P33411 Saccharomyces cerevisiae YGR006W PRP18 Splicing factor involved in the positioning of the 3' splice site during the second catalytic step of splicing	-	GO:0000350,GO:0000375,GO:0000377,GO:0000393,GO:0000398,GO:0000956,GO:0005575,GO:0005622,GO:0005623,GO:0005634,GO:0005681,GO:0005682,GO:0005684,GO:0006139,GO:0006396,GO:0006397,GO:0006401,GO:0006402,GO:0006403,GO:0006725,GO:0006807,GO:0008150,GO:0008152,GO:0008298,GO:0008380,GO:0009056,GO:0009057,GO:0009892,GO:0009987,GO:0010467,GO:0010468,GO:0010605,GO:0010629,GO:0016043,GO:0016070,GO:0016071,GO:…	-	ko:K12817	ko03040,map03040	-	-	-	ko00000,ko00001,ko03041	-	-	-	PRP4,Prp18
360_MZR_7	mRNA_360_MZR_7	4922.CAY68262	8.07e-259	710	COG5090@1|root,KOG2905@2759|Eukaryota,38F4W@33154|Opisthokonta,3P3UN@4751|Fungi,3QM52@4890|Ascomycota,3RS88@4891|Saccharomycetes	4751|Fungi	K	to Saccharomyces cerevisiae TFG2 (YGR005C)	-	GO:0000166,GO:0000428,GO:0000988,GO:0000990,GO:0000991,GO:0001109,GO:0001111,GO:0001173,GO:0001174,GO:0003674,GO:0003676,GO:0003677,GO:0003678,GO:0003824,GO:0004003,GO:0004386,GO:0005488,GO:0005524,GO:0005575,GO:0005622,GO:0005623,GO:0005634,GO:0005654,GO:0005667,GO:0005674,GO:0006139,GO:0006351,GO:0006352,GO:0006354,GO:0006355,GO:0006357,GO:0006366,GO:0006367,GO:0006368,GO:0006725,GO:0006807,GO:…	3.6.4.12	ko:K03139	ko03022,map03022	-	-	-	ko00000,ko00001,ko01000,ko03021	-	-	-	TFIIF_beta
361_MZR_7	mRNA_361_MZR_7	4922.CAY68261	0	955	2CN0Z@1|root,2QT80@2759|Eukaryota,3943N@33154|Opisthokonta,3NY3S@4751|Fungi,3QJFI@4890|Ascomycota,3RRII@4891|Saccharomycetes	4751|Fungi	S	to Saccharomyces cerevisiae PEX31 (YGR004W) and PEX30 (YLR324W)	-	GO:0003674,GO:0005575,GO:0005622,GO:0005623,GO:0005737,GO:0005777,GO:0005778,GO:0005779,GO:0005783,GO:0005933,GO:0006996,GO:0007031,GO:0008150,GO:0009987,GO:0012505,GO:0016020,GO:0016021,GO:0016043,GO:0031090,GO:0031224,GO:0031231,GO:0031300,GO:0031301,GO:0031903,GO:0032581,GO:0042579,GO:0043226,GO:0043227,GO:0043229,GO:0043231,GO:0044422,GO:0044424,GO:0044425,GO:0044438,GO:0044439,GO:0044444,GO:…	-	-	-	-	-	-	-	-	-	-	Pex24p
362_MZR_7	mRNA_362_MZR_7	4922.CAY68258	0	1538	28J29@1|root,2QREF@2759|Eukaryota,39RSW@33154|Opisthokonta,3NUSZ@4751|Fungi,3QSIS@4890|Ascomycota,3RW7W@4891|Saccharomycetes	4751|Fungi	S	LicD family	-	GO:0003674,GO:0005575,GO:0006464,GO:0006486,GO:0006487,GO:0006493,GO:0006807,GO:0006950,GO:0006970,GO:0008047,GO:0008150,GO:0008152,GO:0009058,GO:0009059,GO:0009100,GO:0009101,GO:0009628,GO:0009987,GO:0016020,GO:0016021,GO:0019538,GO:0030234,GO:0031224,GO:0033554,GO:0034645,GO:0036211,GO:0043085,GO:0043170,GO:0043412,GO:0043413,GO:0044093,GO:0044237,GO:0044238,GO:0044249,GO:0044260,GO:0044267,GO:…	-	-	-	-	-	-	-	-	-	-	LicD
363_MZR_7	mRNA_363_MZR_7	4922.CAY68257	0	1539	28J29@1|root,2QREF@2759|Eukaryota,39RSW@33154|Opisthokonta,3NUSZ@4751|Fungi,3QSIS@4890|Ascomycota,3RR37@4891|Saccharomycetes	4751|Fungi	S	to Saccharomyces cerevisiae MNN4 (YKL201C) and YJR061W	MNN4	GO:0003674,GO:0005575,GO:0006464,GO:0006486,GO:0006487,GO:0006493,GO:0006807,GO:0006950,GO:0006970,GO:0008047,GO:0008150,GO:0008152,GO:0009058,GO:0009059,GO:0009100,GO:0009101,GO:0009628,GO:0009987,GO:0016020,GO:0016021,GO:0019538,GO:0030234,GO:0031224,GO:0033554,GO:0034645,GO:0036211,GO:0043085,GO:0043170,GO:0043412,GO:0043413,GO:0044093,GO:0044237,GO:0044238,GO:0044249,GO:0044260,GO:0044267,GO:…	-	-	-	-	-	-	-	-	-	-	LicD
364_MZR_7	mRNA_364_MZR_7	4922.CAY68256	2.84e-265	725	COG0388@1|root,2QVBD@2759|Eukaryota,39JB4@33154|Opisthokonta,3Q3MY@4751|Fungi,3RKPT@4890|Ascomycota,3RRVJ@4891|Saccharomycetes	4751|Fungi	E	to Saccharomyces cerevisiae NTA1 (YJR062C)	NTA1	GO:0003674,GO:0003824,GO:0005575,GO:0005622,GO:0005623,GO:0005737,GO:0005739,GO:0006464,GO:0006807,GO:0008150,GO:0008152,GO:0008418,GO:0009056,GO:0009057,GO:0009987,GO:0016787,GO:0016810,GO:0016811,GO:0019538,GO:0030163,GO:0036211,GO:0043170,GO:0043226,GO:0043227,GO:0043229,GO:0043231,GO:0043412,GO:0044237,GO:0044238,GO:0044260,GO:0044267,GO:0044424,GO:0044444,GO:0044464,GO:0070773,GO:0071704,GO:…	-	ko:K14663	-	-	-	-	ko00000,ko01000	-	-	-	CN_hydrolase
365_MZR_7	mRNA_365_MZR_7	4922.CAY68255	5.71e-176	493	KOG1318@1|root,KOG1318@2759|Eukaryota,39WVI@33154|Opisthokonta,3P143@4751|Fungi,3QTRY@4890|Ascomycota,3RUDV@4891|Saccharomycetes	4751|Fungi	K	to Saccharomyces cerevisiae CBF1 (YJR060W)	CBF1	GO:0000096,GO:0000097,GO:0000103,GO:0000122,GO:0000228,GO:0000429,GO:0000430,GO:0000432,GO:0000436,GO:0000775,GO:0000776,GO:0000785,GO:0000790,GO:0000976,GO:0000977,GO:0000978,GO:0000981,GO:0000982,GO:0000987,GO:0000988,GO:0000989,GO:0001012,GO:0001067,GO:0001076,GO:0001077,GO:0001078,GO:0001085,GO:0001101,GO:0001102,GO:0001103,GO:0001227,GO:0001228,GO:0001666,GO:0003674,GO:0003676,GO:0003677,GO:…	-	ko:K22484	-	-	-	-	ko00000,ko03000	-	-	-	HLH
366_MZR_7	mRNA_366_MZR_7	4922.CAY68254	9.47e-164	460	COG5590@1|root,KOG2969@2759|Eukaryota,3A0N2@33154|Opisthokonta,3P1VM@4751|Fungi,3QU1Q@4890|Ascomycota,3RUZ1@4891|Saccharomycetes	4751|Fungi	S	to Saccharomyces cerevisiae COQ9 (YLR201C)	COQ9	GO:0003674,GO:0005488,GO:0005575,GO:0005622,GO:0005623,GO:0005737,GO:0005739,GO:0005740,GO:0005743,GO:0006732,GO:0006733,GO:0006743,GO:0006744,GO:0008150,GO:0008152,GO:0008289,GO:0009058,GO:0009108,GO:0009987,GO:0016020,GO:0019866,GO:0031090,GO:0031966,GO:0031967,GO:0031975,GO:0042180,GO:0042181,GO:0043226,GO:0043227,GO:0043229,GO:0043231,GO:0044237,GO:0044249,GO:0044281,GO:0044283,GO:0044422,GO:…	-	ko:K18587	-	-	-	-	ko00000	-	-	iMM904.YLR201C	COQ9
367_MZR_7	mRNA_367_MZR_7	4922.CAY68253	1.03e-68	208	COG1382@1|root,KOG3478@2759|Eukaryota,3A8ES@33154|Opisthokonta,3P59T@4751|Fungi,3QYWU@4890|Ascomycota,3RV1Y@4891|Saccharomycetes	4751|Fungi	O	to Saccharomyces cerevisiae YKE2 (YLR200W)	YKE2	GO:0003674,GO:0005488,GO:0005515,GO:0005575,GO:0005622,GO:0005623,GO:0005634,GO:0005737,GO:0006355,GO:0006357,GO:0006457,GO:0007021,GO:0008092,GO:0008150,GO:0009889,GO:0009891,GO:0009893,GO:0009987,GO:0010468,GO:0010556,GO:0010557,GO:0010604,GO:0010628,GO:0015631,GO:0016043,GO:0016272,GO:0019219,GO:0019222,GO:0022607,GO:0031323,GO:0031325,GO:0031326,GO:0031328,GO:0032784,GO:0032786,GO:0032968,GO:…	-	ko:K04798	-	-	-	-	ko00000,ko03110	-	-	-	Prefoldin_2
368_MZR_7	mRNA_368_MZR_7	4924.XP_001387636.2	7.25e-11	68.9	2A5CT@1|root,2RY9B@2759|Eukaryota,3A049@33154|Opisthokonta,3P239@4751|Fungi,3QU7C@4890|Ascomycota,3RU67@4891|Saccharomycetes,47D35@766764|Debaryomycetaceae	4751|Fungi	S	POC1 chaperone	-	GO:0003674,GO:0005575,GO:0005622,GO:0005623,GO:0005737,GO:0008150,GO:0009987,GO:0016043,GO:0022607,GO:0034622,GO:0043248,GO:0043933,GO:0044085,GO:0044424,GO:0044464,GO:0065003,GO:0071840	-	ko:K11879	-	-	-	-	ko00000,ko03051	-	-	-	POC1
369_MZR_7	mRNA_369_MZR_7	4922.CAY68251	0	874	COG1498@1|root,KOG2573@2759|Eukaryota,38D7R@33154|Opisthokonta,3NWPQ@4751|Fungi,3QM0H@4890|Ascomycota,3RSM6@4891|Saccharomycetes	4751|Fungi	AJ	to Saccharomyces cerevisiae SIK1 (YLR197W)	nop56	GO:0000154,GO:0003674,GO:0003676,GO:0003723,GO:0003729,GO:0005488,GO:0005575,GO:0005622,GO:0005623,GO:0005634,GO:0005730,GO:0005732,GO:0006139,GO:0006364,GO:0006396,GO:0006725,GO:0006807,GO:0008150,GO:0008152,GO:0009451,GO:0009987,GO:0010467,GO:0016070,GO:0016072,GO:0022613,GO:0030515,GO:0030532,GO:0030684,GO:0030686,GO:0031428,GO:0031974,GO:0031981,GO:0032040,GO:0032991,GO:0034470,GO:0034641,GO:…	-	ko:K14564	ko03008,map03008	-	-	-	ko00000,ko00001,ko03009	-	-	-	NOP5NT,Nop
370_MZR_7	mRNA_370_MZR_7	4922.CAY68250	4.32e-122	348	2E7F9@1|root,2SE1D@2759|Eukaryota,3ADCK@33154|Opisthokonta,3P9VW@4751|Fungi,3QZXA@4890|Ascomycota,3RVSD@4891|Saccharomycetes	4751|Fungi	-	-	-	-	-	-	-	-	-	-	-	-	-	-	-
371_MZR_7	mRNA_371_MZR_7	4922.CAY68249	0	1380	29BUA@1|root,2RIXM@2759|Eukaryota,39Z7C@33154|Opisthokonta,3P06W@4751|Fungi,3QSGE@4890|Ascomycota,3RR4M@4891|Saccharomycetes	4751|Fungi	K	transcription factor of the Zn(2)-Cys(6) binuclear cluster domain type	-	GO:0000976,GO:0000977,GO:0000978,GO:0000981,GO:0000982,GO:0000987,GO:0000988,GO:0000989,GO:0001010,GO:0001012,GO:0001067,GO:0001077,GO:0001079,GO:0001080,GO:0001134,GO:0001228,GO:0001505,GO:0003674,GO:0003676,GO:0003677,GO:0003690,GO:0003700,GO:0005488,GO:0005575,GO:0005622,GO:0005623,GO:0005634,GO:0006082,GO:0006139,GO:0006351,GO:0006355,GO:0006357,GO:0006366,GO:0006520,GO:0006725,GO:0006807,GO:…	-	ko:K09245	-	-	-	-	ko00000,ko03000	-	-	-	Fungal_trans_2,Zn_clus
372_MZR_7	mRNA_372_MZR_7	4922.CAY68248	1.39e-129	367	KOG3337@1|root,KOG3337@2759|Eukaryota,38FY3@33154|Opisthokonta,3P1UB@4751|Fungi,3QJG1@4890|Ascomycota,3RU9P@4891|Saccharomycetes	4751|Fungi	U	Saccharomyces cerevisiae	-	GO:0003674,GO:0005215,GO:0005319,GO:0005488,GO:0005515,GO:0005548,GO:0005575,GO:0005622,GO:0005623,GO:0005737,GO:0005739,GO:0005740,GO:0005743,GO:0005758,GO:0006629,GO:0006644,GO:0006650,GO:0006793,GO:0006796,GO:0006810,GO:0006811,GO:0006820,GO:0006869,GO:0006996,GO:0007005,GO:0007006,GO:0008150,GO:0008152,GO:0008289,GO:0009889,GO:0009891,GO:0009893,GO:0009987,GO:0010562,GO:0010876,GO:0015711,GO:…	4.1.3.38	ko:K02619	ko00790,map00790	-	R05553	RC01843,RC02148	ko00000,ko00001,ko01000	-	-	-	PRELI
373_MZR_7	mRNA_373_MZR_7	4922.CAY68247	0	881	COG0391@1|root,2QUXN@2759|Eukaryota,38GWW@33154|Opisthokonta,3NXK8@4751|Fungi,3QKGR@4890|Ascomycota,3RSYS@4891|Saccharomycetes	4751|Fungi	S	Saccharomyces cerevisiae YNL011c	-	GO:0003674,GO:0005575,GO:0008150	-	-	-	-	-	-	-	-	-	-	UPF0052
374_MZR_7	mRNA_374_MZR_7	4922.CAY68246	4.06e-152	436	2CZI8@1|root,2SAH4@2759|Eukaryota,3A67B@33154|Opisthokonta,3P7C2@4751|Fungi,3QZ8Y@4890|Ascomycota,3RVPA@4891|Saccharomycetes	4751|Fungi	-	-	-	-	-	-	-	-	-	-	-	-	-	-	-
375_MZR_7	mRNA_375_MZR_7	4922.CAY68244	3.29e-234	644	COG0589@1|root,2RYEB@2759|Eukaryota,38HQI@33154|Opisthokonta,3P0U8@4751|Fungi,3QRXS@4890|Ascomycota,3RVHG@4891|Saccharomycetes	4751|Fungi	T	Universal stress protein family	-	GO:0000935,GO:0003674,GO:0003824,GO:0005575,GO:0005622,GO:0005623,GO:0005737,GO:0005938,GO:0006950,GO:0008150,GO:0030428,GO:0032153,GO:0032155,GO:0044424,GO:0044444,GO:0044464,GO:0050896,GO:0071944,GO:0099568	-	-	-	-	-	-	-	-	-	-	Usp
376_MZR_7	mRNA_376_MZR_7	4922.CAY68243	5.32e-267	730	COG0449@1|root,KOG1268@2759|Eukaryota,38BHP@33154|Opisthokonta,3NWKE@4751|Fungi,3QQ7A@4890|Ascomycota,3RR9Y@4891|Saccharomycetes	4751|Fungi	M	to Saccharomyces cerevisiae DUG3 (YNL191W)	DUG3	GO:0003674,GO:0003824,GO:0004044,GO:0005575,GO:0005622,GO:0005623,GO:0005737,GO:0006082,GO:0006508,GO:0006518,GO:0006520,GO:0006541,GO:0006575,GO:0006749,GO:0006751,GO:0006790,GO:0006807,GO:0008150,GO:0008152,GO:0008233,GO:0008238,GO:0008242,GO:0009056,GO:0009064,GO:0009987,GO:0016740,GO:0016757,GO:0016763,GO:0016787,GO:0019538,GO:0019752,GO:0032991,GO:0034641,GO:0042219,GO:0043170,GO:0043171,GO:…	-	ko:K18802	-	-	-	-	ko00000	-	-	-	GATase_4
377_MZR_7	mRNA_377_MZR_7	4922.CAY68242	1.33e-129	368	COG5596@1|root,KOG3225@2759|Eukaryota,399KS@33154|Opisthokonta,3P30H@4751|Fungi,3QUEJ@4890|Ascomycota,3RSKX@4891|Saccharomycetes	4751|Fungi	U	Essential core component of the TIM22 complex, a complex that mediates the import and insertion of multi-pass transmembrane proteins into the mitochondrial inner membrane. In the TIM22 complex, it constitutes the voltage-activated and signal-gated channel. Forms a twin-pore translocase that uses the membrane potential as external driving force in 2 voltage-dependent steps (By similarity)	TIM22	GO:0003674,GO:0005048,GO:0005215,GO:0005488,GO:0005575,GO:0005622,GO:0005623,GO:0005737,GO:0005739,GO:0005740,GO:0005743,GO:0005886,GO:0006605,GO:0006626,GO:0006810,GO:0006839,GO:0006886,GO:0006996,GO:0007005,GO:0007006,GO:0007007,GO:0008104,GO:0008150,GO:0008320,GO:0008565,GO:0009987,GO:0015031,GO:0015833,GO:0016020,GO:0016021,GO:0016043,GO:0017038,GO:0019866,GO:0022857,GO:0022884,GO:0030943,GO:…	-	ko:K17790	-	-	-	-	ko00000,ko02000,ko03029	3.A.8.1	-	-	Tim17
379_MZR_7	mRNA_379_MZR_7	4922.CAY68240	1.91e-237	653	COG5641@1|root,KOG1601@2759|Eukaryota,38NNU@33154|Opisthokonta,3P025@4751|Fungi,3QM31@4890|Ascomycota,3RUNF@4891|Saccharomycetes	4751|Fungi	K	zinc finger binding to DNA consensus sequence [AT]GATA[AG]	SFU1	GO:0000122,GO:0000228,GO:0000785,GO:0000790,GO:0000976,GO:0000977,GO:0000978,GO:0000981,GO:0000982,GO:0000987,GO:0001012,GO:0001067,GO:0001078,GO:0001085,GO:0001227,GO:0001228,GO:0003674,GO:0003676,GO:0003677,GO:0003682,GO:0003690,GO:0003700,GO:0005488,GO:0005506,GO:0005515,GO:0005575,GO:0005622,GO:0005623,GO:0005634,GO:0005667,GO:0005694,GO:0005737,GO:0006139,GO:0006351,GO:0006355,GO:0006357,GO:…	-	-	-	-	-	-	-	-	-	-	GATA
380_MZR_7	mRNA_380_MZR_7	4922.CAY68239	0	1000	COG0004@1|root,KOG0682@2759|Eukaryota,38CNU@33154|Opisthokonta,3NVB7@4751|Fungi,3QP4B@4890|Ascomycota,3RSZ4@4891|Saccharomycetes	4751|Fungi	P	ammonium transporter	MEP2	GO:0003674,GO:0005215,GO:0005575,GO:0005623,GO:0005886,GO:0006810,GO:0006811,GO:0006812,GO:0007124,GO:0008150,GO:0008324,GO:0008519,GO:0009987,GO:0015075,GO:0015696,GO:0016020,GO:0016021,GO:0016049,GO:0019740,GO:0022857,GO:0030447,GO:0031224,GO:0034220,GO:0040007,GO:0044182,GO:0044425,GO:0044464,GO:0051179,GO:0051234,GO:0055085,GO:0070783,GO:0071705,GO:0071944,GO:0072488,GO:0098655	-	ko:K03320	-	-	-	-	ko00000,ko02000	1.A.11	-	-	Ammonium_transp
381_MZR_7	mRNA_381_MZR_7	4922.CAY68238	0	934	COG2175@1|root,KOG3888@2759|Eukaryota,39RY8@33154|Opisthokonta,3NX7E@4751|Fungi,3QRRZ@4890|Ascomycota,3RS83@4891|Saccharomycetes	4751|Fungi	I	Saccharomyces cerevisiae YHL021c	-	GO:0003674,GO:0003824,GO:0005488,GO:0005575,GO:0005622,GO:0005623,GO:0005737,GO:0005739,GO:0006996,GO:0007005,GO:0008150,GO:0008152,GO:0009987,GO:0016043,GO:0016491,GO:0043167,GO:0043169,GO:0043226,GO:0043227,GO:0043229,GO:0043231,GO:0044424,GO:0044444,GO:0044464,GO:0046872,GO:0051213,GO:0055114,GO:0071840	1.14.11.1	ko:K00471	ko00310,map00310	-	R02397	RC00709	ko00000,ko00001,ko01000	-	-	-	DUF971,TauD
382_MZR_7	mRNA_382_MZR_7	4922.CAY68237	1.03e-209	580	COG0214@1|root,KOG1606@2759|Eukaryota,38HZF@33154|Opisthokonta,3NVDT@4751|Fungi,3QPJ0@4890|Ascomycota,3RSMD@4891|Saccharomycetes	4751|Fungi	H	Belongs to the PdxS SNZ family	SNZ1	GO:0000096,GO:0000097,GO:0003674,GO:0003824,GO:0003922,GO:0005575,GO:0005576,GO:0006081,GO:0006082,GO:0006520,GO:0006534,GO:0006535,GO:0006563,GO:0006725,GO:0006732,GO:0006766,GO:0006767,GO:0006790,GO:0006793,GO:0006796,GO:0006807,GO:0008150,GO:0008152,GO:0008614,GO:0008615,GO:0008652,GO:0009058,GO:0009069,GO:0009070,GO:0009108,GO:0009110,GO:0009987,GO:0016053,GO:0016829,GO:0016840,GO:0016843,GO:…	4.3.3.6	ko:K06215	ko00750,map00750	-	R07456	RC00010,RC01783,RC03043	ko00000,ko00001,ko01000	-	-	-	SOR_SNZ
383_MZR_7	mRNA_383_MZR_7	4922.CAY68236	3.28e-157	441	COG0311@1|root,KOG3210@2759|Eukaryota,38C2M@33154|Opisthokonta,3NZ52@4751|Fungi,3QPFU@4890|Ascomycota,3RTFP@4891|Saccharomycetes	4751|Fungi	H	expression is induced before the diauxic shift and also in the absence of thiamin	SNO1	GO:0003674,GO:0003824,GO:0004359,GO:0005575,GO:0005622,GO:0005623,GO:0005737,GO:0005829,GO:0006081,GO:0006082,GO:0006520,GO:0006541,GO:0006725,GO:0006732,GO:0006766,GO:0006767,GO:0006772,GO:0006790,GO:0006793,GO:0006796,GO:0006807,GO:0008150,GO:0008152,GO:0008614,GO:0008615,GO:0009058,GO:0009064,GO:0009108,GO:0009110,GO:0009228,GO:0009987,GO:0010941,GO:0016787,GO:0016810,GO:0016811,GO:0016829,GO:…	4.3.3.6	ko:K08681	ko00750,map00750	-	R07456	RC00010,RC01783,RC03043	ko00000,ko00001,ko01000	-	-	-	SNO
384_MZR_7	mRNA_384_MZR_7	4922.CAY68235	0	1558	KOG2262@1|root,KOG2262@2759|Eukaryota,38D6E@33154|Opisthokonta,3NUA6@4751|Fungi,3QPPH@4890|Ascomycota,3RTUQ@4891|Saccharomycetes	4751|Fungi	T	OPT oligopeptide transporter protein	OPT7	-	-	-	-	-	-	-	-	-	-	-	OPT
385_MZR_7	mRNA_385_MZR_7	4922.CAY68234	0	1112	COG0510@1|root,KOG2686@2759|Eukaryota,38HR7@33154|Opisthokonta,3NW1Y@4751|Fungi,3QMQM@4890|Ascomycota,3RRVK@4891|Saccharomycetes	4751|Fungi	M	to Saccharomyces cerevisiae EKI1 (YDR147W) and CKI1 (YLR133W)	-	GO:0000166,GO:0003674,GO:0003824,GO:0004103,GO:0004305,GO:0005488,GO:0005524,GO:0005575,GO:0005622,GO:0005623,GO:0005737,GO:0006629,GO:0006644,GO:0006646,GO:0006650,GO:0006656,GO:0006657,GO:0006793,GO:0006796,GO:0006807,GO:0008144,GO:0008150,GO:0008152,GO:0008610,GO:0008654,GO:0009058,GO:0009987,GO:0016301,GO:0016310,GO:0016740,GO:0016772,GO:0016773,GO:0017076,GO:0019637,GO:0030554,GO:0032553,GO:…	2.7.1.32,2.7.1.82	ko:K00866,ko:K00894	ko00564,ko01100,map00564,map01100	M00090,M00092	R01021,R01468	RC00002,RC00017	ko00000,ko00001,ko00002,ko01000	-	-	-	Choline_kin_N,Choline_kinase
386_MZR_7	mRNA_386_MZR_7	4922.CAY68233	0	1672	KOG2208@1|root,KOG2208@2759|Eukaryota,38GK3@33154|Opisthokonta,3NVGC@4751|Fungi,3QPDG@4890|Ascomycota,3RTP4@4891|Saccharomycetes	4751|Fungi	I	Saccharomyces cerevisiae YLL032C	-	GO:0000003,GO:0003674,GO:0003676,GO:0003723,GO:0003729,GO:0005488,GO:0005575,GO:0005622,GO:0005623,GO:0005737,GO:0005815,GO:0005816,GO:0005856,GO:0007049,GO:0008150,GO:0009987,GO:0015630,GO:0022414,GO:0043226,GO:0043228,GO:0043229,GO:0043232,GO:0044422,GO:0044424,GO:0044430,GO:0044446,GO:0044464,GO:0051321,GO:0097159,GO:1901363	-	-	-	-	-	-	-	-	-	-	KH_1
387_MZR_7	mRNA_387_MZR_7	4922.CAY68232	0	870	2CJ5R@1|root,2SWQV@2759|Eukaryota,3AVSE@33154|Opisthokonta,3PHNT@4751|Fungi,3R5JD@4890|Ascomycota,3RWH7@4891|Saccharomycetes	4751|Fungi	-	-	-	-	-	-	-	-	-	-	-	-	-	-	-
388_MZR_7	mRNA_388_MZR_7	4922.CAY68231	0	1428	COG3938@1|root,2QW35@2759|Eukaryota,39J2F@33154|Opisthokonta,3Q3F1@4751|Fungi,3RKGA@4890|Ascomycota,3RSDS@4891|Saccharomycetes	4751|Fungi	E	Mediates inactivation of the TORC1 complex in response to amino acid starvation. Required for meiotic nuclear division (By similarity)	NPR3	GO:0000003,GO:0000306,GO:0000322,GO:0000323,GO:0000324,GO:0000329,GO:0003674,GO:0005575,GO:0005622,GO:0005623,GO:0005737,GO:0005773,GO:0005774,GO:0006810,GO:0006950,GO:0007049,GO:0007124,GO:0007154,GO:0007165,GO:0008104,GO:0008150,GO:0009267,GO:0009605,GO:0009893,GO:0009894,GO:0009896,GO:0009966,GO:0009968,GO:0009987,GO:0009991,GO:0010506,GO:0010508,GO:0010646,GO:0010647,GO:0010648,GO:0015031,GO:…	-	ko:K20406	ko04150,map04150	-	-	-	ko00000,ko00001	-	-	-	NPR3
389_MZR_7	mRNA_389_MZR_7	4922.CAY68230	0	1067	KOG0590@1|root,KOG0590@2759|Eukaryota,38GAY@33154|Opisthokonta,3NV7I@4751|Fungi,3QNA2@4890|Ascomycota,3RR0T@4891|Saccharomycetes	4751|Fungi	D	to Saccharomyces cerevisiae SAT4 (YCR008W)	SAT4	GO:0000082,GO:0000166,GO:0000278,GO:0003674,GO:0003824,GO:0004672,GO:0004674,GO:0005488,GO:0005524,GO:0005575,GO:0005622,GO:0005623,GO:0005634,GO:0005737,GO:0005739,GO:0006464,GO:0006468,GO:0006470,GO:0006793,GO:0006796,GO:0006807,GO:0006873,GO:0006875,GO:0007049,GO:0007154,GO:0007165,GO:0008104,GO:0008144,GO:0008150,GO:0008152,GO:0009249,GO:0009987,GO:0010467,GO:0016301,GO:0016310,GO:0016311,GO:…	-	ko:K08286	-	-	-	-	ko00000,ko01000	-	-	-	Pkinase
390_MZR_7	mRNA_390_MZR_7	4922.CAY68229	3.86e-179	500	KOG3771@1|root,KOG3771@2759|Eukaryota,38E8T@33154|Opisthokonta,3NV9C@4751|Fungi,3QK7W@4890|Ascomycota,3RT6T@4891|Saccharomycetes	4751|Fungi	U	to Saccharomyces cerevisiae RVS161 (YCR009C)	hob3	GO:0000003,GO:0000278,GO:0000281,GO:0000746,GO:0000747,GO:0000910,GO:0000912,GO:0000915,GO:0000917,GO:0003674,GO:0005085,GO:0005088,GO:0005089,GO:0005488,GO:0005515,GO:0005575,GO:0005622,GO:0005623,GO:0005737,GO:0005829,GO:0005856,GO:0005937,GO:0005938,GO:0006810,GO:0006897,GO:0006950,GO:0006970,GO:0006996,GO:0007009,GO:0007010,GO:0007015,GO:0007049,GO:0007154,GO:0007165,GO:0007264,GO:0008092,GO:…	-	ko:K20120	-	-	-	-	ko00000,ko04131	-	-	-	BAR
391_MZR_7	mRNA_391_MZR_7	4922.CAY68228	0	2536	KOG1933@1|root,KOG1933@2759|Eukaryota,38GNM@33154|Opisthokonta,3P095@4751|Fungi,3QR6S@4890|Ascomycota,3RRFK@4891|Saccharomycetes	4751|Fungi	I	cleavage activating protein	-	GO:0000139,GO:0003674,GO:0005488,GO:0005496,GO:0005575,GO:0005622,GO:0005623,GO:0005737,GO:0005783,GO:0005789,GO:0005794,GO:0006355,GO:0006357,GO:0006508,GO:0006629,GO:0006807,GO:0006950,GO:0006984,GO:0006991,GO:0007154,GO:0007165,GO:0008150,GO:0008152,GO:0008202,GO:0008289,GO:0009889,GO:0009891,GO:0009893,GO:0009987,GO:0010467,GO:0010468,GO:0010556,GO:0010557,GO:0010562,GO:0010604,GO:0010628,GO:…	-	-	-	-	-	-	-	-	-	-	Sterol-sensing
392_MZR_7	mRNA_392_MZR_7	4922.CAY68227	1.33e-234	648	2EQ3E@1|root,2ST6B@2759|Eukaryota,3AE8U@33154|Opisthokonta,3PG1K@4751|Fungi,3R4PV@4890|Ascomycota,3RWE0@4891|Saccharomycetes	4751|Fungi	-	-	-	-	-	-	-	-	-	-	-	-	-	-	SWI-SNF_Ssr4
393_MZR_7	mRNA_393_MZR_7	4922.CAY68226	0	1963	COG1524@1|root,KOG2126@2759|Eukaryota,38C76@33154|Opisthokonta,3NU7J@4751|Fungi,3QMZ8@4890|Ascomycota,3RR3F@4891|Saccharomycetes	4751|Fungi	T	to Saccharomyces cerevisiae GPI13 (YLL031C)	GPI13	GO:0003674,GO:0003824,GO:0005575,GO:0005622,GO:0005623,GO:0005737,GO:0005783,GO:0005789,GO:0006464,GO:0006497,GO:0006505,GO:0006506,GO:0006629,GO:0006643,GO:0006644,GO:0006650,GO:0006661,GO:0006664,GO:0006793,GO:0006796,GO:0006807,GO:0008150,GO:0008152,GO:0008610,GO:0008654,GO:0009058,GO:0009059,GO:0009247,GO:0009987,GO:0012505,GO:0016020,GO:0016021,GO:0016043,GO:0016740,GO:0016772,GO:0016780,GO:…	-	ko:K05288	ko00563,ko01100,map00563,map01100	-	R05923,R08107	RC00017	ko00000,ko00001	-	-	-	Phosphodiest
394_MZR_7	mRNA_394_MZR_7	4922.CAY68225	0	1939	COG5032@1|root,KOG0903@2759|Eukaryota,38CDM@33154|Opisthokonta,3NTYJ@4751|Fungi,3QNQB@4890|Ascomycota,3RR83@4891|Saccharomycetes	4751|Fungi	G	Belongs to the PI3 PI4-kinase family	PIK1	GO:0000166,GO:0003674,GO:0003824,GO:0004430,GO:0005488,GO:0005524,GO:0005575,GO:0005622,GO:0005623,GO:0005634,GO:0005737,GO:0005794,GO:0005802,GO:0006629,GO:0006644,GO:0006650,GO:0006793,GO:0006796,GO:0007154,GO:0007165,GO:0008144,GO:0008150,GO:0008152,GO:0009987,GO:0012505,GO:0016020,GO:0016301,GO:0016310,GO:0016740,GO:0016772,GO:0016773,GO:0017076,GO:0019637,GO:0023052,GO:0030258,GO:0030554,GO:…	2.7.1.67	ko:K19801	ko00562,ko01100,ko04070,map00562,map01100,map04070	M00130	R03361	RC00002,RC00078	ko00000,ko00001,ko00002,ko01000	-	-	-	PI3Ka,PI3_PI4_kinase,Pik1
395_MZR_7	mRNA_395_MZR_7	4922.CAY68224	3.76e-263	723	KOG0037@1|root,KOG0037@2759|Eukaryota,38DBU@33154|Opisthokonta,3NX54@4751|Fungi,3QKUB@4890|Ascomycota,3RRVG@4891|Saccharomycetes	4751|Fungi	T	to Saccharomyces cerevisiae PEF1 (YGR058W)	-	GO:0000003,GO:0000278,GO:0000281,GO:0000282,GO:0000910,GO:0003400,GO:0003674,GO:0003824,GO:0004175,GO:0004197,GO:0004198,GO:0005488,GO:0005509,GO:0005575,GO:0005622,GO:0005623,GO:0005634,GO:0005737,GO:0005829,GO:0005933,GO:0005934,GO:0005935,GO:0006508,GO:0006807,GO:0007049,GO:0007114,GO:0007120,GO:0007121,GO:0007163,GO:0008150,GO:0008152,GO:0008233,GO:0008234,GO:0008270,GO:0009987,GO:0016787,GO:…	-	-	-	-	-	-	-	-	-	-	EF-hand_1,EF-hand_5,EF-hand_6,EF-hand_7,EF-hand_8
397_MZR_7	mRNA_397_MZR_7	4922.CAY68222	3.12e-111	321	KOG1869@1|root,KOG1869@2759|Eukaryota,3A2AZ@33154|Opisthokonta,3P6YF@4751|Fungi,3RK1E@4890|Ascomycota	4751|Fungi	A	Pre-mRNA-splicing factor CWC21	-	-	-	-	-	-	-	-	-	-	-	-	cwf21
398_MZR_7	mRNA_398_MZR_7	4922.CAY68221	0	1923	COG0249@1|root,KOG0218@2759|Eukaryota,3APFN@33154|Opisthokonta,3NUIG@4751|Fungi,3QKW1@4890|Ascomycota,3RT7B@4891|Saccharomycetes	4751|Fungi	L	Component of the post-replicative DNA mismatch repair system (MMR). Heterodimerizes with MSH2 to form MutS beta, which binds to DNA mismatches thereby initiating DNA repair. MSH3 provides substrate-binding and substrate specificity to the complex. When bound, the MutS beta heterodimer bends the DNA helix and shields approximately 20 base pairs. Acts mainly to repair insertion-deletion loops (IDLs…	MSH3	GO:0000003,GO:0000166,GO:0000217,GO:0000228,GO:0000280,GO:0000403,GO:0000404,GO:0000406,GO:0000710,GO:0000735,GO:0003006,GO:0003674,GO:0003676,GO:0003677,GO:0003684,GO:0003690,GO:0003824,GO:0005488,GO:0005524,GO:0005575,GO:0005622,GO:0005623,GO:0005634,GO:0005694,GO:0005737,GO:0006139,GO:0006259,GO:0006260,GO:0006261,GO:0006274,GO:0006275,GO:0006281,GO:0006298,GO:0006310,GO:0006312,GO:0006725,GO:…	-	ko:K08736	ko01524,ko03430,ko05200,ko05210,map01524,map03430,map05200,map05210	-	-	-	ko00000,ko00001,ko03400	-	-	-	MutS_I,MutS_II,MutS_III,MutS_IV,MutS_V
399_MZR_7	mRNA_399_MZR_7	4922.CAY68220	0	1431	KOG0610@1|root,KOG0610@2759|Eukaryota,38ERQ@33154|Opisthokonta,3NUP7@4751|Fungi,3QMER@4890|Ascomycota,3RRQ4@4891|Saccharomycetes	4751|Fungi	T	to Saccharomyces cerevisiae KIN82 (YCR091W) and YNR047W	NRC2	GO:0000003,GO:0000166,GO:0000749,GO:0003674,GO:0003824,GO:0004672,GO:0004674,GO:0005488,GO:0005524,GO:0005575,GO:0005622,GO:0005623,GO:0005634,GO:0005737,GO:0005886,GO:0005937,GO:0006464,GO:0006468,GO:0006793,GO:0006796,GO:0006807,GO:0006810,GO:0006811,GO:0006820,GO:0006869,GO:0007154,GO:0007165,GO:0008144,GO:0008150,GO:0008152,GO:0009653,GO:0009987,GO:0010033,GO:0010876,GO:0015711,GO:0015748,GO:…	-	ko:K08286	-	-	-	-	ko00000,ko01000	-	-	-	Pkinase
400_MZR_7	mRNA_400_MZR_7	4922.CAY68219	2.69e-91	266	KOG1088@1|root,KOG1088@2759|Eukaryota,3A3KG@33154|Opisthokonta,3P44N@4751|Fungi,3QWN0@4890|Ascomycota,3RXM1@4891|Saccharomycetes	4751|Fungi	S	Trm112p-like protein	-	-	-	ko:K15448	-	-	-	-	ko00000,ko03012,ko03016	-	-	-	Trm112p
402_MZR_7	mRNA_402_MZR_7	4922.CAY68217	1.57e-107	310	KOG1296@1|root,KOG1296@2759|Eukaryota,39TNN@33154|Opisthokonta,3P2GP@4751|Fungi,3QU4F@4890|Ascomycota,3RV7G@4891|Saccharomycetes	4751|Fungi	S	Saccharomyces cerevisiae YCR090C	-	GO:0003674,GO:0005575,GO:0005622,GO:0005623,GO:0005634,GO:0005737,GO:0008150,GO:0043226,GO:0043227,GO:0043229,GO:0043231,GO:0044424,GO:0044464	-	-	-	-	-	-	-	-	-	-	DUF866
403_MZR_7	mRNA_403_MZR_7	4929.XP_001486070.1	1.07e-19	103	28JAT@1|root,2QRPQ@2759|Eukaryota,3A0FE@33154|Opisthokonta,3P2JE@4751|Fungi,3QUHI@4890|Ascomycota,3RU91@4891|Saccharomycetes,47BAB@766764|Debaryomycetaceae	4751|Fungi	K	Transcription factor	MRR1	GO:0000981,GO:0000982,GO:0003674,GO:0003676,GO:0003677,GO:0003700,GO:0005488,GO:0005575,GO:0005622,GO:0005623,GO:0005634,GO:0006139,GO:0006351,GO:0006355,GO:0006357,GO:0006725,GO:0006807,GO:0008150,GO:0008152,GO:0008270,GO:0009058,GO:0009059,GO:0009889,GO:0009891,GO:0009893,GO:0009987,GO:0010467,GO:0010468,GO:0010556,GO:0010557,GO:0010604,GO:0010628,GO:0016070,GO:0018130,GO:0019219,GO:0019222,GO:…	-	-	-	-	-	-	-	-	-	-	Fungal_trans,Zn_clus
404_MZR_7	mRNA_404_MZR_7	4922.CAY68215	1.59e-90	265	KOG3365@1|root,KOG3365@2759|Eukaryota,3A65M@33154|Opisthokonta,3P4PN@4751|Fungi,3QWQ9@4890|Ascomycota,3RUVT@4891|Saccharomycetes	4751|Fungi	C	ETC complex I subunit conserved region	-	-	-	ko:K03949	ko00190,ko01100,ko04714,ko04723,ko04932,ko05010,ko05012,ko05016,map00190,map01100,map04714,map04723,map04932,map05010,map05012,map05016	M00146	-	-	ko00000,ko00001,ko00002	3.D.1.6	-	-	ETC_C1_NDUFA5
405_MZR_7	mRNA_405_MZR_7	4922.CAY68213	1.15e-109	315	2CYXY@1|root,2S75H@2759|Eukaryota,3A9FJ@33154|Opisthokonta,3P6Z9@4751|Fungi,3QYJG@4890|Ascomycota,3RVCC@4891|Saccharomycetes	4751|Fungi	S	membrane	-	GO:0003674,GO:0005575,GO:0005622,GO:0005623,GO:0005737,GO:0005783,GO:0005789,GO:0008150,GO:0012505,GO:0016020,GO:0016021,GO:0031224,GO:0031984,GO:0042175,GO:0043226,GO:0043227,GO:0043229,GO:0043231,GO:0044422,GO:0044424,GO:0044425,GO:0044432,GO:0044444,GO:0044446,GO:0044464,GO:0098827	-	-	-	-	-	-	-	-	-	-	DUF2781
406_MZR_7	mRNA_406_MZR_7	4922.CAY68211	8.59e-293	798	COG0515@1|root,KOG0658@2759|Eukaryota,38D5S@33154|Opisthokonta,3NU1R@4751|Fungi,3QNNZ@4890|Ascomycota,3RS7D@4891|Saccharomycetes	4751|Fungi	G	Belongs to the protein kinase superfamily	gsk3	GO:0000003,GO:0000166,GO:0003006,GO:0003674,GO:0003824,GO:0004672,GO:0004674,GO:0004712,GO:0004713,GO:0005488,GO:0005524,GO:0005575,GO:0005622,GO:0005623,GO:0005737,GO:0006464,GO:0006468,GO:0006508,GO:0006793,GO:0006796,GO:0006807,GO:0006950,GO:0006970,GO:0007049,GO:0007088,GO:0007346,GO:0008144,GO:0008150,GO:0008152,GO:0009056,GO:0009057,GO:0009266,GO:0009408,GO:0009628,GO:0009651,GO:0009653,GO:…	2.7.11.1,2.7.11.26	ko:K03083,ko:K08282,ko:K12766	ko01521,ko04012,ko04062,ko04110,ko04113,ko04150,ko04151,ko04310,ko04340,ko04341,ko04360,ko04390,ko04510,ko04550,ko04657,ko04660,ko04662,ko04711,ko04722,ko04728,ko04910,ko04916,ko04917,ko04919,ko04931,ko04932,ko04934,ko05010,ko05160,ko05162,ko05164,ko05165,ko05166,ko05167,ko05169,ko05200,ko05210,ko05213,ko05215,ko05217,ko05224,ko05225,ko05226,map01521,map04012,map04062,map04110,map04113,map04150,m…	M00677	-	-	ko00000,ko00001,ko00002,ko01000,ko01001,ko03036	-	-	-	Pkinase
407_MZR_7	mRNA_407_MZR_7	4922.CAY68210	2.98e-292	796	COG3000@1|root,KOG0872@2759|Eukaryota,38JRU@33154|Opisthokonta,3NVB3@4751|Fungi,3QN3X@4890|Ascomycota,3RRBI@4891|Saccharomycetes	4751|Fungi	I	Belongs to the sterol desaturase family	ERG3	GO:0000139,GO:0000248,GO:0003674,GO:0003824,GO:0005488,GO:0005506,GO:0005575,GO:0005622,GO:0005623,GO:0005737,GO:0005783,GO:0005788,GO:0005789,GO:0005794,GO:0006066,GO:0006629,GO:0006694,GO:0006696,GO:0008150,GO:0008152,GO:0008202,GO:0008204,GO:0008610,GO:0009058,GO:0009987,GO:0012505,GO:0016020,GO:0016021,GO:0016125,GO:0016126,GO:0016128,GO:0016129,GO:0016491,GO:0016705,GO:0016717,GO:0030176,GO:…	1.14.19.20	ko:K00227	ko00100,ko01100,ko01110,ko01130,map00100,map01100,map01110,map01130	M00101,M00102	R07215,R07486,R07491,R07505	RC00904	ko00000,ko00001,ko00002,ko01000	-	-	-	FA_hydroxylase
408_MZR_7	mRNA_408_MZR_7	4922.CAY68209	4.28e-225	620	COG4586@1|root,KOG2355@2759|Eukaryota,38IHY@33154|Opisthokonta,3NV4A@4751|Fungi,3QM1J@4890|Ascomycota,3RSCS@4891|Saccharomycetes	4751|Fungi	Q	to Saccharomyces cerevisiae CAF16 (YFL028C)	CAF16	GO:0000166,GO:0000288,GO:0000289,GO:0000956,GO:0003674,GO:0003824,GO:0005488,GO:0005524,GO:0005575,GO:0005622,GO:0005623,GO:0005634,GO:0005737,GO:0006139,GO:0006351,GO:0006352,GO:0006354,GO:0006355,GO:0006357,GO:0006366,GO:0006367,GO:0006368,GO:0006401,GO:0006402,GO:0006725,GO:0006807,GO:0008144,GO:0008150,GO:0008152,GO:0009056,GO:0009057,GO:0009058,GO:0009059,GO:0009889,GO:0009892,GO:0009987,GO:…	-	ko:K12608	ko03018,map03018	-	-	-	ko00000,ko00001,ko03019	-	-	-	ABC_tran
409_MZR_7	mRNA_409_MZR_7	4922.CAY68208	0	1023	28JUH@1|root,2QS8F@2759|Eukaryota,38H8Y@33154|Opisthokonta,3NUEF@4751|Fungi,3QM83@4890|Ascomycota,3RSDT@4891|Saccharomycetes	4751|Fungi	S	subunit of the SAGA transcriptional regulatory complex but not present in	SPT8	GO:0000122,GO:0000123,GO:0000124,GO:0000228,GO:0000785,GO:0000790,GO:0003674,GO:0003712,GO:0005488,GO:0005515,GO:0005575,GO:0005622,GO:0005623,GO:0005634,GO:0005654,GO:0005694,GO:0006139,GO:0006325,GO:0006338,GO:0006351,GO:0006355,GO:0006357,GO:0006464,GO:0006473,GO:0006475,GO:0006725,GO:0006807,GO:0006996,GO:0008134,GO:0008150,GO:0008152,GO:0009058,GO:0009059,GO:0009889,GO:0009890,GO:0009891,GO:…	-	ko:K11360	-	-	-	-	ko00000,ko03021,ko03036	-	-	-	WD40
410_MZR_7	mRNA_410_MZR_7	4922.CAY68207	1.28e-246	682	KOG2595@1|root,KOG2595@2759|Eukaryota,38EWW@33154|Opisthokonta,3NYCP@4751|Fungi,3QK34@4890|Ascomycota	4751|Fungi	T	GTPase-activating protein	GYP8	GO:0000920,GO:0003674,GO:0005096,GO:0005488,GO:0005515,GO:0005575,GO:0005622,GO:0005623,GO:0005737,GO:0005783,GO:0005789,GO:0006810,GO:0006888,GO:0008047,GO:0008150,GO:0009966,GO:0009987,GO:0010646,GO:0012505,GO:0016020,GO:0016021,GO:0016192,GO:0017016,GO:0017137,GO:0019899,GO:0023051,GO:0030234,GO:0030695,GO:0031224,GO:0031267,GO:0031984,GO:0035023,GO:0042175,GO:0043085,GO:0043087,GO:0043226,GO:…	-	ko:K20372	-	-	-	-	ko00000,ko04131	-	-	-	RabGAP-TBC
411_MZR_7	mRNA_411_MZR_7	4922.CAY68206	9.75e-228	626	KOG0594@1|root,KOG0594@2759|Eukaryota,39XKK@33154|Opisthokonta,3P0UB@4751|Fungi,3QUVX@4890|Ascomycota,3RTFT@4891|Saccharomycetes	4751|Fungi	G	to Saccharomyces cerevisiae CAK1 (YFL029C)	-	GO:0000003,GO:0000086,GO:0000122,GO:0000166,GO:0000226,GO:0000278,GO:0001932,GO:0001934,GO:0003674,GO:0003824,GO:0004672,GO:0004674,GO:0004693,GO:0005488,GO:0005524,GO:0005575,GO:0005622,GO:0005623,GO:0005634,GO:0005737,GO:0005819,GO:0005856,GO:0006139,GO:0006259,GO:0006281,GO:0006325,GO:0006355,GO:0006357,GO:0006464,GO:0006468,GO:0006725,GO:0006793,GO:0006796,GO:0006807,GO:0006950,GO:0006974,GO:…	2.7.11.22	ko:K06667,ko:K07760	ko04111,map04111	M00693	-	-	ko00000,ko00001,ko00002,ko01000,ko01001	-	-	-	Pkinase
412_MZR_7	mRNA_412_MZR_7	4922.CAY68205	0	1299	KOG4525@1|root,KOG4525@2759|Eukaryota,38E4B@33154|Opisthokonta,3NV0R@4751|Fungi,3QJZN@4890|Ascomycota,3RS1P@4891|Saccharomycetes	4751|Fungi	S	Saccharomyces cerevisiae YIL108W	-	GO:0003674,GO:0003824,GO:0005488,GO:0005575,GO:0005622,GO:0005623,GO:0005737,GO:0006508,GO:0006807,GO:0008150,GO:0008152,GO:0008233,GO:0008237,GO:0016787,GO:0019538,GO:0030246,GO:0043167,GO:0043169,GO:0043170,GO:0044238,GO:0044424,GO:0044464,GO:0046872,GO:0070011,GO:0071704,GO:0140096,GO:1901564	-	-	-	-	-	-	-	-	-	-	Jacalin,Metallopep
413_MZR_7	mRNA_413_MZR_7	4922.CAY68204	1.03e-206	578	KOG4818@1|root,KOG4818@2759|Eukaryota,39XN9@33154|Opisthokonta,3NUK5@4751|Fungi,3QS1Q@4890|Ascomycota,3RS5F@4891|Saccharomycetes	4751|Fungi	K	to Saccharomyces cerevisiae AFT1 (YGL071W) and AFT2 (YPL202C)	AFT1	GO:0000003,GO:0000070,GO:0000122,GO:0000278,GO:0000280,GO:0000819,GO:0000976,GO:0000981,GO:0000982,GO:0000987,GO:0001067,GO:0002831,GO:0002833,GO:0003674,GO:0003676,GO:0003677,GO:0003690,GO:0003700,GO:0005488,GO:0005575,GO:0005622,GO:0005623,GO:0005634,GO:0005737,GO:0006139,GO:0006351,GO:0006355,GO:0006357,GO:0006629,GO:0006644,GO:0006650,GO:0006725,GO:0006793,GO:0006796,GO:0006807,GO:0006873,GO:…	-	-	-	-	-	-	-	-	-	-	AFT
414_MZR_7	mRNA_414_MZR_7	4922.CAY68203	0	1735	COG1241@1|root,KOG0480@2759|Eukaryota,38C40@33154|Opisthokonta,3NVZM@4751|Fungi,3QMX2@4890|Ascomycota,3RT7N@4891|Saccharomycetes	4751|Fungi	L	Belongs to the MCM family	MCM6	GO:0000003,GO:0000166,GO:0000228,GO:0000278,GO:0000724,GO:0000725,GO:0000727,GO:0000785,GO:0000790,GO:0003674,GO:0003676,GO:0003677,GO:0003678,GO:0003688,GO:0003690,GO:0003824,GO:0004386,GO:0005488,GO:0005524,GO:0005575,GO:0005622,GO:0005623,GO:0005634,GO:0005654,GO:0005656,GO:0005657,GO:0005694,GO:0005737,GO:0006139,GO:0006259,GO:0006260,GO:0006261,GO:0006267,GO:0006268,GO:0006270,GO:0006271,GO:…	3.6.4.12	ko:K02542	ko03030,ko04110,ko04111,ko04113,map03030,map04110,map04111,map04113	M00285	-	-	ko00000,ko00001,ko00002,ko01000,ko03032	-	-	-	MCM,MCM_N,MCM_OB
415_MZR_7	mRNA_415_MZR_7	4922.CAY68202	3.9e-81	239	COG1594@1|root,KOG2691@2759|Eukaryota,3A5Y2@33154|Opisthokonta,3P5CS@4751|Fungi,3QXJX@4890|Ascomycota,3RUT7@4891|Saccharomycetes	4751|Fungi	K	DNA-dependent RNA polymerase catalyzes the transcription of DNA into RNA using the four ribonucleoside triphosphates as substrates	RPB9	GO:0000428,GO:0001172,GO:0001192,GO:0001193,GO:0003674,GO:0003676,GO:0003824,GO:0003899,GO:0003968,GO:0005488,GO:0005575,GO:0005622,GO:0005623,GO:0005634,GO:0005654,GO:0005665,GO:0005730,GO:0006139,GO:0006259,GO:0006281,GO:0006283,GO:0006289,GO:0006351,GO:0006352,GO:0006354,GO:0006366,GO:0006367,GO:0006368,GO:0006379,GO:0006725,GO:0006807,GO:0006950,GO:0006974,GO:0008150,GO:0008152,GO:0008270,GO:…	-	ko:K03017	ko00230,ko00240,ko01100,ko03020,ko05016,ko05169,map00230,map00240,map01100,map03020,map05016,map05169	M00180	R00435,R00441,R00442,R00443	RC02795	br01611,ko00000,ko00001,ko00002,ko03021,ko03400	-	-	-	RNA_POL_M_15KD,TFIIS_C
416_MZR_7	mRNA_416_MZR_7	4922.CAY68201	2.07e-93	274	COG0222@1|root,KOG1715@2759|Eukaryota,3A5P9@33154|Opisthokonta,3P1TG@4751|Fungi,3QU3U@4890|Ascomycota,3RUIT@4891|Saccharomycetes	4751|Fungi	J	to Saccharomyces cerevisiae MNP1 (YGL068W)	MNP1	GO:0000313,GO:0000315,GO:0003674,GO:0003735,GO:0005198,GO:0005575,GO:0005622,GO:0005623,GO:0005737,GO:0005739,GO:0005759,GO:0005761,GO:0005762,GO:0005840,GO:0006412,GO:0006518,GO:0006807,GO:0008150,GO:0008152,GO:0009058,GO:0009059,GO:0009295,GO:0009987,GO:0010467,GO:0015934,GO:0019538,GO:0031974,GO:0032543,GO:0032991,GO:0034641,GO:0034645,GO:0042645,GO:0043043,GO:0043170,GO:0043226,GO:0043227,GO:…	-	ko:K02935	ko03010,map03010	M00178	-	-	br01610,ko00000,ko00001,ko00002,ko03011	-	-	-	Ribosomal_L12,Ribosomal_L12_N
417_MZR_7	mRNA_417_MZR_7	4922.CAY68200	3.34e-303	828	KOG0616@1|root,KOG0616@2759|Eukaryota,38C4N@33154|Opisthokonta,3NU4K@4751|Fungi,3QJK0@4890|Ascomycota,3RT17@4891|Saccharomycetes	4751|Fungi	T	Camp-dependent protein kinase	TPK2	GO:0000166,GO:0000228,GO:0000322,GO:0000323,GO:0000324,GO:0000785,GO:0000790,GO:0001403,GO:0001678,GO:0003674,GO:0003824,GO:0004672,GO:0004674,GO:0004690,GO:0004691,GO:0005488,GO:0005524,GO:0005575,GO:0005622,GO:0005623,GO:0005634,GO:0005694,GO:0005737,GO:0005773,GO:0005829,GO:0005952,GO:0006355,GO:0006464,GO:0006468,GO:0006793,GO:0006796,GO:0006807,GO:0007154,GO:0007165,GO:0007186,GO:0007187,GO:…	2.7.11.11	ko:K04345	ko01522,ko04010,ko04014,ko04020,ko04024,ko04062,ko04113,ko04114,ko04138,ko04140,ko04211,ko04213,ko04261,ko04270,ko04310,ko04340,ko04341,ko04371,ko04530,ko04540,ko04611,ko04713,ko04714,ko04720,ko04723,ko04724,ko04725,ko04726,ko04727,ko04728,ko04740,ko04742,ko04750,ko04910,ko04911,ko04912,ko04913,ko04914,ko04915,ko04916,ko04918,ko04919,ko04921,ko04922,ko04923,ko04924,ko04925,ko04926,ko04927,ko04934…	M00695	-	-	ko00000,ko00001,ko00002,ko01000,ko01001,ko03019,ko03036	-	-	-	Pkinase
418_MZR_7	mRNA_418_MZR_7	4922.CAY68199	0	1812	COG0513@1|root,KOG0337@2759|Eukaryota,38DZ2@33154|Opisthokonta,3NVXB@4751|Fungi,3QRVW@4890|Ascomycota	4751|Fungi	A	atp-dependent rna helicase dbp10	DBP10	GO:0000166,GO:0000460,GO:0000463,GO:0000466,GO:0000470,GO:0003674,GO:0003676,GO:0003723,GO:0003724,GO:0003824,GO:0004004,GO:0004386,GO:0005488,GO:0005515,GO:0005524,GO:0005575,GO:0005622,GO:0005623,GO:0005634,GO:0005730,GO:0005737,GO:0006139,GO:0006364,GO:0006396,GO:0006725,GO:0006807,GO:0008026,GO:0008144,GO:0008150,GO:0008152,GO:0008186,GO:0009987,GO:0010467,GO:0010501,GO:0016043,GO:0016070,GO:…	3.6.4.13	ko:K14808	-	-	-	-	ko00000,ko01000,ko03009	-	-	-	DBP10CT,DEAD,Helicase_C
419_MZR_7	mRNA_419_MZR_7	4922.CAY68198	4.3e-186	517	KOG1640@1|root,KOG1640@2759|Eukaryota,39G0Y@33154|Opisthokonta,3P4ZZ@4751|Fungi,3QZAJ@4890|Ascomycota,3RU10@4891|Saccharomycetes	4751|Fungi	I	to uniprot P40526 Saccharomyces cerevisiae YIL049W DFG10	DFG10	-	1.3.1.22,1.3.1.94	ko:K12345	ko00140,map00140	-	R02208,R02497,R08954,R10242	RC00145	ko00000,ko00001,ko01000	-	-	-	Steroid_dh
420_MZR_7	mRNA_420_MZR_7	4922.CAY68197	1.01e-249	695	KOG4205@1|root,KOG4205@2759|Eukaryota,38H1X@33154|Opisthokonta,3NXXZ@4751|Fungi,3QJZ6@4890|Ascomycota,3RRB2@4891|Saccharomycetes	4751|Fungi	A	to Saccharomyces cerevisiae HRP1 (YOL123W)	-	GO:0000184,GO:0000956,GO:0003674,GO:0003676,GO:0003723,GO:0003729,GO:0003730,GO:0005488,GO:0005575,GO:0005622,GO:0005623,GO:0005634,GO:0005654,GO:0005737,GO:0005849,GO:0006139,GO:0006378,GO:0006379,GO:0006396,GO:0006397,GO:0006401,GO:0006402,GO:0006725,GO:0006807,GO:0008150,GO:0008152,GO:0009056,GO:0009057,GO:0009607,GO:0009719,GO:0009892,GO:0009987,GO:0010467,GO:0010468,GO:0010494,GO:0010605,GO:…	-	ko:K14411	ko03015,map03015	-	-	-	ko00000,ko00001,ko03019	-	-	-	RRM_1
421_MZR_7	mRNA_421_MZR_7	4922.CAY68196	0	900	COG1041@1|root,KOG2671@2759|Eukaryota,38G3V@33154|Opisthokonta,3NW55@4751|Fungi,3QM9A@4890|Ascomycota,3RRH2@4891|Saccharomycetes	4751|Fungi	L	to Saccharomyces cerevisiae TRM11 (YOL124C)	-	GO:0000049,GO:0001510,GO:0002940,GO:0003674,GO:0003676,GO:0003723,GO:0003824,GO:0004809,GO:0005488,GO:0005575,GO:0005622,GO:0005623,GO:0005737,GO:0006139,GO:0006396,GO:0006399,GO:0006400,GO:0006725,GO:0006807,GO:0008033,GO:0008150,GO:0008152,GO:0008168,GO:0008170,GO:0008173,GO:0008175,GO:0008757,GO:0009451,GO:0009987,GO:0010467,GO:0016070,GO:0016423,GO:0016740,GO:0016741,GO:0030488,GO:0032259,GO:…	2.1.1.214	ko:K15430	-	-	-	-	ko00000,ko01000,ko03016	-	-	-	UPF0020
422_MZR_7	mRNA_422_MZR_7	4922.CAY68194	5.62e-117	344	COG1727@1|root,KOG1714@2759|Eukaryota,38CM6@33154|Opisthokonta,3NXGM@4751|Fungi,3QKG8@4890|Ascomycota,3RRNF@4891|Saccharomycetes	4751|Fungi	J	to Saccharomyces cerevisiae RPL18B (YNL301C) and RPL18A (YOL120C)	-	GO:0002181,GO:0003674,GO:0003676,GO:0003723,GO:0003735,GO:0005198,GO:0005488,GO:0005575,GO:0005622,GO:0005623,GO:0005737,GO:0005829,GO:0005840,GO:0006412,GO:0006518,GO:0006807,GO:0008150,GO:0008152,GO:0009058,GO:0009059,GO:0009987,GO:0010467,GO:0015934,GO:0019538,GO:0022625,GO:0022626,GO:0032991,GO:0034641,GO:0034645,GO:0043043,GO:0043170,GO:0043226,GO:0043228,GO:0043229,GO:0043232,GO:0043603,GO:…	-	ko:K02883	ko03010,map03010	M00177,M00179	-	-	br01610,ko00000,ko00001,ko00002,ko03011	-	-	-	Ribosomal_L18
423_MZR_7	mRNA_423_MZR_7	4922.CAY68193	4.25e-128	364	KOG3313@1|root,KOG3313@2759|Eukaryota,38DQ2@33154|Opisthokonta,3NX0J@4751|Fungi,3QNC4@4890|Ascomycota,3RT0U@4891|Saccharomycetes	4751|Fungi	O	Binds specifically to cytosolic chaperonin (c-CPN) and transfers target proteins to it. Binds to nascent polypeptide chain and promotes folding in an environment in which there are many competing pathways for nonnative proteins	-	GO:0003674,GO:0005488,GO:0005515,GO:0005575,GO:0005622,GO:0005623,GO:0005737,GO:0005844,GO:0006457,GO:0007017,GO:0007021,GO:0008092,GO:0008150,GO:0009987,GO:0015631,GO:0016043,GO:0016272,GO:0022607,GO:0032991,GO:0034622,GO:0043933,GO:0044085,GO:0044424,GO:0044464,GO:0065003,GO:0071840,GO:1990904	-	-	-	-	-	-	-	-	-	-	Prefoldin
424_MZR_7	mRNA_424_MZR_7	4922.CAY68192	1.09e-185	517	KOG4463@1|root,KOG4463@2759|Eukaryota,38D7S@33154|Opisthokonta,3NX88@4751|Fungi,3QPH0@4890|Ascomycota,3RTYT@4891|Saccharomycetes	4751|Fungi	S	Saccharomyces cerevisiae YOL073C	-	GO:0000139,GO:0000151,GO:0003674,GO:0003824,GO:0005488,GO:0005515,GO:0005575,GO:0005622,GO:0005623,GO:0005737,GO:0005783,GO:0005794,GO:0006355,GO:0006357,GO:0006464,GO:0006508,GO:0006807,GO:0006950,GO:0006984,GO:0006991,GO:0007154,GO:0007165,GO:0008150,GO:0008152,GO:0009889,GO:0009891,GO:0009893,GO:0009987,GO:0010467,GO:0010468,GO:0010556,GO:0010557,GO:0010559,GO:0010604,GO:0010628,GO:0012505,GO:…	-	-	-	-	-	-	-	-	-	-	CUE,DUF1751,Rhomboid
425_MZR_7	mRNA_425_MZR_7	4922.CAY68191	0	1396	2CE3K@1|root,2S88F@2759|Eukaryota,39JDD@33154|Opisthokonta,3Q3Q4@4751|Fungi,3RKSH@4890|Ascomycota,3RXQR@4891|Saccharomycetes	4751|Fungi	S	Peroxisomal membrane protein Pex17	-	-	-	-	-	-	-	-	-	-	-	-	-
426_MZR_7	mRNA_426_MZR_7	4922.CAY68190	0	1758	KOG1128@1|root,KOG1128@2759|Eukaryota,38BIC@33154|Opisthokonta,3NU02@4751|Fungi,3QMS3@4890|Ascomycota,3RT54@4891|Saccharomycetes	4751|Fungi	S	Saccharomyces cerevisiae YNL313c	-	GO:0003674,GO:0005575,GO:0005622,GO:0005623,GO:0005634,GO:0005737,GO:0008150,GO:0009987,GO:0016043,GO:0031505,GO:0032991,GO:0043226,GO:0043227,GO:0043229,GO:0043231,GO:0044424,GO:0044464,GO:0045229,GO:0071554,GO:0071555,GO:0071840,GO:0071852	-	-	-	-	-	-	-	-	-	-	TPR_16,TPR_2,TPR_8
427_MZR_7	mRNA_427_MZR_7	1005962.W1Q9S4	2.45e-23	103	2ETCK@1|root,2SVQW@2759|Eukaryota,3AQGF@33154|Opisthokonta,3PG80@4751|Fungi,3R4K5@4890|Ascomycota,3RWFX@4891|Saccharomycetes	4751|Fungi	-	-	-	-	-	-	-	-	-	-	-	-	-	-	UPF0121
428_MZR_7	mRNA_428_MZR_7	4922.CAY68189	0	1374	KOG3675@1|root,KOG3675@2759|Eukaryota,38E6G@33154|Opisthokonta,3NWHP@4751|Fungi,3QMR7@4890|Ascomycota,3RT7K@4891|Saccharomycetes	4751|Fungi	O	Belongs to the peptidase M49 family	YOL057W	GO:0003674,GO:0003824,GO:0004177,GO:0005488,GO:0005575,GO:0005622,GO:0005623,GO:0005634,GO:0005737,GO:0006508,GO:0006807,GO:0008150,GO:0008152,GO:0008233,GO:0008237,GO:0008238,GO:0008239,GO:0016787,GO:0019538,GO:0043167,GO:0043169,GO:0043170,GO:0043226,GO:0043227,GO:0043229,GO:0043231,GO:0044238,GO:0044424,GO:0044464,GO:0046872,GO:0070011,GO:0071704,GO:0140096,GO:1901564	3.4.14.4	ko:K01277	-	-	-	-	ko00000,ko01000,ko01002	-	-	-	Peptidase_M49
429_MZR_7	mRNA_429_MZR_7	4922.CAY68188	0	1242	2EUAQ@1|root,2SWH6@2759|Eukaryota,3AVKQ@33154|Opisthokonta,3PIBF@4751|Fungi,3R59B@4890|Ascomycota,3RWJH@4891|Saccharomycetes	4751|Fungi	-	-	-	-	-	-	-	-	-	-	-	-	-	-	-
431_MZR_7	mRNA_431_MZR_7	4922.CAY68187	0	1309	KOG2321@1|root,KOG2321@2759|Eukaryota,38HX8@33154|Opisthokonta,3NUV8@4751|Fungi,3QMIS@4890|Ascomycota,3RR6V@4891|Saccharomycetes	4751|Fungi	S	to Saccharomyces cerevisiae ENP2 (YGR145W)	ENP2	GO:0000462,GO:0003674,GO:0005575,GO:0005622,GO:0005623,GO:0005634,GO:0005730,GO:0006139,GO:0006364,GO:0006396,GO:0006725,GO:0006807,GO:0008150,GO:0008152,GO:0009987,GO:0010467,GO:0016070,GO:0016072,GO:0022613,GO:0030490,GO:0030684,GO:0030686,GO:0031974,GO:0031981,GO:0032040,GO:0032991,GO:0034470,GO:0034641,GO:0034660,GO:0042254,GO:0042274,GO:0043170,GO:0043226,GO:0043227,GO:0043228,GO:0043229,GO:…	-	ko:K14788	-	-	-	-	ko00000,ko03009	-	-	-	NUC153,WD40
432_MZR_7	mRNA_432_MZR_7	4922.CAY68186	0	959	KOG2140@1|root,KOG2140@2759|Eukaryota,38ENJ@33154|Opisthokonta,3NU93@4751|Fungi,3QP0Q@4890|Ascomycota,3RR52@4891|Saccharomycetes	4751|Fungi	S	to Saccharomyces cerevisiae CWC22 (YGR278W)	CWC22	GO:0000375,GO:0000377,GO:0000398,GO:0003674,GO:0003676,GO:0003723,GO:0005488,GO:0005575,GO:0005622,GO:0005623,GO:0005634,GO:0005681,GO:0005684,GO:0005737,GO:0006139,GO:0006396,GO:0006397,GO:0006725,GO:0006807,GO:0008150,GO:0008152,GO:0008380,GO:0009987,GO:0010467,GO:0016070,GO:0016071,GO:0032991,GO:0034641,GO:0043170,GO:0043226,GO:0043227,GO:0043229,GO:0043231,GO:0044237,GO:0044238,GO:0044422,GO:…	-	ko:K13100	-	-	-	-	ko00000,ko03041	-	-	-	MA3,MIF4G
433_MZR_7	mRNA_433_MZR_7	4922.CAY68185	2.11e-172	482	KOG3170@1|root,KOG3170@2759|Eukaryota,39UCF@33154|Opisthokonta,3NYDG@4751|Fungi,3QRY4@4890|Ascomycota,3RT0M@4891|Saccharomycetes	4751|Fungi	T	to Saccharomyces cerevisiae PLP2 (YOR281C)	PLP2	GO:0003674,GO:0003779,GO:0005488,GO:0005515,GO:0005575,GO:0005622,GO:0005623,GO:0005737,GO:0006139,GO:0006355,GO:0006357,GO:0006457,GO:0006725,GO:0006807,GO:0007329,GO:0008092,GO:0008150,GO:0008152,GO:0008616,GO:0009058,GO:0009116,GO:0009119,GO:0009163,GO:0009371,GO:0009373,GO:0009889,GO:0009891,GO:0009893,GO:0009966,GO:0009968,GO:0009987,GO:0010033,GO:0010468,GO:0010556,GO:0010557,GO:0010604,GO:…	-	-	-	-	-	-	-	-	-	-	Phosducin
434_MZR_7	mRNA_434_MZR_7	4922.CAY68184	4.57e-308	843	KOG1867@1|root,KOG1867@2759|Eukaryota,38F3Z@33154|Opisthokonta,3NWIY@4751|Fungi,3QKBG@4890|Ascomycota,3RRQU@4891|Saccharomycetes	4751|Fungi	O	Ubiquitinyl hydrolase 1	-	GO:0000123,GO:0000124,GO:0003674,GO:0003824,GO:0004843,GO:0005198,GO:0005488,GO:0005515,GO:0005575,GO:0005622,GO:0005623,GO:0005634,GO:0005654,GO:0006139,GO:0006325,GO:0006338,GO:0006351,GO:0006355,GO:0006357,GO:0006396,GO:0006464,GO:0006473,GO:0006475,GO:0006479,GO:0006508,GO:0006511,GO:0006725,GO:0006807,GO:0006996,GO:0008150,GO:0008152,GO:0008213,GO:0008233,GO:0008234,GO:0008270,GO:0008380,GO:…	3.4.19.12	ko:K11366	-	-	-	-	ko00000,ko01000,ko01002,ko03021,ko03036,ko04121	-	-	-	UCH,zf-UBP
435_MZR_7	mRNA_435_MZR_7	4922.CAY68183	3.03e-189	526	COG5347@1|root,KOG0703@2759|Eukaryota,38IKR@33154|Opisthokonta,3NZDI@4751|Fungi,3QNV9@4890|Ascomycota,3RU8T@4891|Saccharomycetes	4751|Fungi	T	to Saccharomyces cerevisiae AGE2 (YIL044C)	AGE2	GO:0003674,GO:0005096,GO:0005488,GO:0005575,GO:0005622,GO:0005623,GO:0005737,GO:0005794,GO:0005829,GO:0006810,GO:0006888,GO:0006891,GO:0008047,GO:0008150,GO:0009966,GO:0010646,GO:0012505,GO:0016192,GO:0023051,GO:0030135,GO:0030136,GO:0030234,GO:0030695,GO:0031410,GO:0031982,GO:0043085,GO:0043087,GO:0043167,GO:0043169,GO:0043226,GO:0043227,GO:0043229,GO:0043231,GO:0043547,GO:0044093,GO:0044424,GO:…	-	ko:K12486	ko04144,map04144	-	-	-	ko00000,ko00001,ko04131	-	-	-	ArfGap
436_MZR_7	mRNA_436_MZR_7	4922.CAY68182	1.36e-91	268	COG5274@1|root,KOG0537@2759|Eukaryota,3AR56@33154|Opisthokonta,3Q2ZY@4751|Fungi,3RK1D@4890|Ascomycota,3RXJ5@4891|Saccharomycetes	4751|Fungi	C	Belongs to the cytochrome b5 family	-	-	-	-	-	-	-	-	-	-	-	-	Cyt-b5
437_MZR_7	mRNA_437_MZR_7	4922.CAY68181	1.08e-174	488	KOG0837@1|root,KOG0837@2759|Eukaryota,3A1WZ@33154|Opisthokonta,3P3HM@4751|Fungi,3QK8S@4890|Ascomycota,3RUHM@4891|Saccharomycetes	4751|Fungi	K	to Saccharomyces cerevisiae GCN4 (YEL009C)	GCN4	GO:0000122,GO:0000228,GO:0000785,GO:0000790,GO:0000976,GO:0000977,GO:0000978,GO:0000981,GO:0000987,GO:0000988,GO:0000989,GO:0001012,GO:0001067,GO:0001076,GO:0001079,GO:0001080,GO:0001134,GO:0001135,GO:0001190,GO:0001191,GO:0003674,GO:0003676,GO:0003677,GO:0003682,GO:0003690,GO:0003700,GO:0005488,GO:0005575,GO:0005622,GO:0005623,GO:0005634,GO:0005667,GO:0005694,GO:0006082,GO:0006139,GO:0006351,GO:…	-	ko:K09464	ko04138,map04138	-	-	-	ko00000,ko00001,ko03000	-	-	-	bZIP_1,bZIP_2
438_MZR_7	mRNA_438_MZR_7	4922.CAY68180	0	1093	COG2513@1|root,KOG1260@2759|Eukaryota,38CWA@33154|Opisthokonta,3NUMX@4751|Fungi,3QKES@4890|Ascomycota,3RS39@4891|Saccharomycetes	4751|Fungi	C	Belongs to the isocitrate lyase PEP mutase superfamily. Isocitrate lyase family	ICL1	GO:0003674,GO:0003824,GO:0004451,GO:0005488,GO:0005575,GO:0005576,GO:0005622,GO:0005623,GO:0005737,GO:0005773,GO:0005777,GO:0005782,GO:0005975,GO:0006081,GO:0006082,GO:0006083,GO:0006091,GO:0006097,GO:0006099,GO:0006101,GO:0006629,GO:0006631,GO:0008150,GO:0008152,GO:0009056,GO:0009060,GO:0009062,GO:0009514,GO:0009987,GO:0015976,GO:0015980,GO:0016042,GO:0016054,GO:0016829,GO:0016830,GO:0016833,GO:…	4.1.3.1	ko:K01637	ko00630,ko01100,ko01110,ko01120,ko01200,map00630,map01100,map01110,map01120,map01200	M00012	R00479	RC00311,RC00313	ko00000,ko00001,ko00002,ko01000	-	-	-	ICL
439_MZR_7	mRNA_439_MZR_7	4922.CAY68179	0	1149	28NU2@1|root,2QVE1@2759|Eukaryota,39WBH@33154|Opisthokonta,3NVIN@4751|Fungi,3QRYG@4890|Ascomycota,3RR46@4891|Saccharomycetes	4751|Fungi	K	to Saccharomyces cerevisiae YER064C and VHR1 (YIL056W)	-	GO:0000976,GO:0000977,GO:0001012,GO:0001067,GO:0001300,GO:0003674,GO:0003676,GO:0003677,GO:0003690,GO:0005488,GO:0005575,GO:0005622,GO:0005623,GO:0005634,GO:0005737,GO:0006139,GO:0006351,GO:0006355,GO:0006357,GO:0006725,GO:0006807,GO:0006950,GO:0006979,GO:0007154,GO:0007568,GO:0007569,GO:0008150,GO:0008152,GO:0009058,GO:0009059,GO:0009267,GO:0009605,GO:0009889,GO:0009891,GO:0009893,GO:0009987,GO:…	-	-	-	-	-	-	-	-	-	-	Vhr1
440_MZR_7	mRNA_440_MZR_7	4922.CAY68178	4.28e-122	350	2E3R0@1|root,2SARN@2759|Eukaryota,3A91N@33154|Opisthokonta,3P6X9@4751|Fungi,3QZA5@4890|Ascomycota,3RVCJ@4891|Saccharomycetes	4751|Fungi	S	to Saccharomyces cerevisiae THO1 (YER063W)	-	GO:0003674,GO:0003676,GO:0003677,GO:0003682,GO:0003690,GO:0003723,GO:0005488,GO:0005575,GO:0005622,GO:0005623,GO:0005634,GO:0006139,GO:0006351,GO:0006403,GO:0006405,GO:0006406,GO:0006611,GO:0006725,GO:0006807,GO:0006810,GO:0006886,GO:0006913,GO:0008104,GO:0008150,GO:0008152,GO:0009058,GO:0009059,GO:0009987,GO:0010467,GO:0015031,GO:0015833,GO:0015931,GO:0016043,GO:0016070,GO:0016973,GO:0018130,GO:…	-	ko:K18732	-	-	-	-	ko00000,ko03019	-	-	-	SAP
441_MZR_7	mRNA_441_MZR_7	4922.CAY68177	0	1424	KOG3745@1|root,KOG3745@2759|Eukaryota,38C8R@33154|Opisthokonta,3NUB1@4751|Fungi,3QKPK@4890|Ascomycota,3RS4G@4891|Saccharomycetes	4751|Fungi	U	to Saccharomyces cerevisiae SEC10 (YLR166C)	SEC10	GO:0000145,GO:0000920,GO:0003674,GO:0005575,GO:0005622,GO:0005623,GO:0005737,GO:0005933,GO:0005935,GO:0005937,GO:0005938,GO:0006810,GO:0006886,GO:0006887,GO:0006892,GO:0006893,GO:0006903,GO:0008104,GO:0008150,GO:0009987,GO:0015031,GO:0015833,GO:0016043,GO:0016192,GO:0022406,GO:0030427,GO:0032153,GO:0032940,GO:0032991,GO:0033036,GO:0034613,GO:0042886,GO:0042995,GO:0043332,GO:0044424,GO:0044444,GO:…	-	ko:K19984	-	-	-	-	ko00000,ko04131	-	-	-	Sec10
442_MZR_7	mRNA_442_MZR_7	4922.CAY68176	4.33e-304	827	KOG3662@1|root,KOG3662@2759|Eukaryota,38HZ0@33154|Opisthokonta,3NYM7@4751|Fungi,3QPYW@4890|Ascomycota,3RT69@4891|Saccharomycetes	4751|Fungi	L	to Saccharomyces cerevisiae CDC1 (YDR182W)	-	GO:0003674,GO:0003824,GO:0005488,GO:0005575,GO:0005622,GO:0005623,GO:0005737,GO:0005783,GO:0005789,GO:0006139,GO:0006259,GO:0006281,GO:0006464,GO:0006497,GO:0006505,GO:0006506,GO:0006629,GO:0006643,GO:0006644,GO:0006650,GO:0006661,GO:0006664,GO:0006725,GO:0006793,GO:0006796,GO:0006807,GO:0006810,GO:0006888,GO:0006950,GO:0006974,GO:0007049,GO:0008150,GO:0008152,GO:0008610,GO:0008654,GO:0009058,GO:…	-	-	-	-	-	-	-	-	-	-	Metallophos
443_MZR_7	mRNA_443_MZR_7	4920.XP_004200585.1	1.13e-08	63.2	2CXMK@1|root,2RYH0@2759|Eukaryota,3A0GE@33154|Opisthokonta,3P2E7@4751|Fungi,3QU46@4890|Ascomycota,3RU5N@4891|Saccharomycetes,47DA9@766764|Debaryomycetaceae	4751|Fungi	S	Something about silencing, SAS, complex subunit 4	-	GO:0000123,GO:0000228,GO:0000781,GO:0000784,GO:0000785,GO:0000790,GO:0003674,GO:0003824,GO:0004402,GO:0005575,GO:0005622,GO:0005623,GO:0005634,GO:0005654,GO:0005694,GO:0006139,GO:0006325,GO:0006342,GO:0006348,GO:0006351,GO:0006355,GO:0006464,GO:0006473,GO:0006475,GO:0006725,GO:0006807,GO:0006996,GO:0008080,GO:0008150,GO:0008152,GO:0009058,GO:0009059,GO:0009889,GO:0009890,GO:0009892,GO:0009987,GO:…	-	ko:K11402	-	-	-	-	ko00000,ko03036	-	-	-	SAS4
445_MZR_7	mRNA_445_MZR_7	4922.CAY68170	2.4e-229	655	KOG3045@1|root,KOG3045@2759|Eukaryota,38G3Q@33154|Opisthokonta,3NYW7@4751|Fungi,3QNE7@4890|Ascomycota,3RRGZ@4891|Saccharomycetes	4751|Fungi	A	to Saccharomyces cerevisiae RRP8 (YDR083W)	RRP8	GO:0000154,GO:0000781,GO:0001510,GO:0003674,GO:0003824,GO:0005575,GO:0005622,GO:0005623,GO:0005634,GO:0005694,GO:0005730,GO:0006139,GO:0006364,GO:0006396,GO:0006725,GO:0006807,GO:0008150,GO:0008152,GO:0008168,GO:0008173,GO:0008649,GO:0008757,GO:0009451,GO:0009987,GO:0010467,GO:0016070,GO:0016072,GO:0016433,GO:0016740,GO:0016741,GO:0022613,GO:0030684,GO:0030686,GO:0030687,GO:0030688,GO:0031167,GO:…	2.1.1.287	ko:K14850	-	-	-	-	ko00000,ko01000,ko03009	-	-	-	Methyltransf_8
446_MZR_7	mRNA_446_MZR_7	4922.CAY68169	9.78e-130	368	KOG0420@1|root,KOG0420@2759|Eukaryota,38GRW@33154|Opisthokonta,3NYKV@4751|Fungi,3QN61@4890|Ascomycota,3RUSB@4891|Saccharomycetes	4751|Fungi	O	Belongs to the ubiquitin-conjugating enzyme family	UBC12	GO:0000166,GO:0003674,GO:0003824,GO:0005488,GO:0005524,GO:0005575,GO:0005622,GO:0005623,GO:0005737,GO:0006464,GO:0006807,GO:0008144,GO:0008150,GO:0008152,GO:0009987,GO:0016740,GO:0016874,GO:0017076,GO:0019538,GO:0019787,GO:0019788,GO:0030554,GO:0032446,GO:0032553,GO:0032555,GO:0032559,GO:0035639,GO:0036094,GO:0036211,GO:0043167,GO:0043168,GO:0043170,GO:0043412,GO:0044237,GO:0044238,GO:0044260,GO:…	-	ko:K10579	ko04120,map04120	-	-	-	ko00000,ko00001,ko04121	-	-	-	UQ_con
448_MZR_7	mRNA_448_MZR_7	4922.CAY68167	6.82e-274	749	COG0009@1|root,KOG3051@2759|Eukaryota,38DGJ@33154|Opisthokonta,3NU6F@4751|Fungi,3QQT9@4890|Ascomycota,3RTAI@4891|Saccharomycetes	4751|Fungi	H	required for the formation of a threonylcarbamoyl group on adenosine at position 37 (t(6)A37) in tRNAs that read codons beginning with adenine	-	GO:0000049,GO:0000166,GO:0000723,GO:0000781,GO:0002949,GO:0003674,GO:0003676,GO:0003677,GO:0003697,GO:0003723,GO:0003725,GO:0003824,GO:0005488,GO:0005524,GO:0005575,GO:0005622,GO:0005623,GO:0005634,GO:0005694,GO:0005737,GO:0005829,GO:0006139,GO:0006259,GO:0006396,GO:0006399,GO:0006400,GO:0006417,GO:0006450,GO:0006725,GO:0006807,GO:0006996,GO:0008033,GO:0008144,GO:0008150,GO:0008152,GO:0009451,GO:…	2.7.7.87	ko:K07566	-	-	R10463	RC00745	ko00000,ko01000,ko03009,ko03016	-	-	-	SUA5,Sua5_yciO_yrdC
449_MZR_7	mRNA_449_MZR_7	4922.CAY68166	0	1700	COG0474@1|root,KOG0202@2759|Eukaryota,38B7J@33154|Opisthokonta,3NUDF@4751|Fungi,3QNXC@4890|Ascomycota,3RR5V@4891|Saccharomycetes	4751|Fungi	P	This magnesium-dependent enzyme catalyzes the hydrolysis of ATP coupled with the transport of calcium	PMR1	GO:0000041,GO:0000139,GO:0000166,GO:0003674,GO:0003824,GO:0005215,GO:0005384,GO:0005388,GO:0005488,GO:0005509,GO:0005524,GO:0005575,GO:0005622,GO:0005623,GO:0005737,GO:0005783,GO:0005789,GO:0005794,GO:0005886,GO:0006810,GO:0006811,GO:0006812,GO:0006816,GO:0006828,GO:0006873,GO:0006874,GO:0006875,GO:0006914,GO:0007204,GO:0008144,GO:0008150,GO:0008152,GO:0008324,GO:0009056,GO:0009987,GO:0012505,GO:…	3.6.3.8	ko:K01537,ko:K20291	-	-	-	-	ko00000,ko01000,ko04131	3.A.3.2	-	-	Cation_ATPase_C,Cation_ATPase_N,E1-E2_ATPase,Hydrolase,Hydrolase_3
450_MZR_7	mRNA_450_MZR_7	4922.CAY68165	0	2370	COG0085@1|root,KOG0216@2759|Eukaryota,38EVW@33154|Opisthokonta,3NV92@4751|Fungi,3QMQJ@4890|Ascomycota,3RR6K@4891|Saccharomycetes	4751|Fungi	K	DNA-dependent RNA polymerase catalyzes the transcription of DNA into RNA using the four ribonucleoside triphosphates as substrates	RPA135	GO:0000428,GO:0001882,GO:0003674,GO:0003676,GO:0003677,GO:0003824,GO:0003899,GO:0005488,GO:0005575,GO:0005622,GO:0005623,GO:0005634,GO:0005730,GO:0005736,GO:0006139,GO:0006351,GO:0006360,GO:0006725,GO:0006807,GO:0008150,GO:0008152,GO:0009058,GO:0009059,GO:0009303,GO:0009987,GO:0010467,GO:0016070,GO:0016072,GO:0016740,GO:0016772,GO:0016779,GO:0018130,GO:0019438,GO:0022613,GO:0030880,GO:0031974,GO:…	2.7.7.6	ko:K03002	ko00230,ko00240,ko01100,ko03020,map00230,map00240,map01100,map03020	M00182	R00435,R00441,R00442,R00443	RC02795	br01611,ko00000,ko00001,ko00002,ko01000,ko03021	-	-	-	RNA_pol_Rpa2_4,RNA_pol_Rpb2_1,RNA_pol_Rpb2_2,RNA_pol_Rpb2_3,RNA_pol_Rpb2_6,RNA_pol_Rpb2_7
451_MZR_7	mRNA_451_MZR_7	4922.CAY68164	8.48e-164	460	COG4021@1|root,KOG2721@2759|Eukaryota,38EX4@33154|Opisthokonta,3NXAV@4751|Fungi,3QNXU@4890|Ascomycota,3RSZI@4891|Saccharomycetes	4751|Fungi	H	Adds a GMP to the 5'-end of tRNA(His) after transcription and RNase P cleavage	THG1	GO:0000166,GO:0000287,GO:0000966,GO:0001882,GO:0001883,GO:0003674,GO:0003824,GO:0005488,GO:0005515,GO:0005525,GO:0005575,GO:0005622,GO:0005623,GO:0005634,GO:0005737,GO:0006139,GO:0006396,GO:0006399,GO:0006400,GO:0006725,GO:0006807,GO:0008033,GO:0008150,GO:0008152,GO:0008192,GO:0008193,GO:0009451,GO:0009987,GO:0010467,GO:0016070,GO:0016740,GO:0016772,GO:0016779,GO:0017076,GO:0019001,GO:0032549,GO:…	2.7.7.79	ko:K10761	-	-	-	-	ko00000,ko01000,ko03016	-	-	-	Thg1,Thg1C
452_MZR_7	mRNA_452_MZR_7	4922.CAY68163	0	1073	2CN20@1|root,2QTEH@2759|Eukaryota,39VVU@33154|Opisthokonta,3NZW7@4751|Fungi,3QRVM@4890|Ascomycota,3RSIX@4891|Saccharomycetes	4751|Fungi	K	to Saccharomyces cerevisiae STB5 (YHR178W)	STB5	GO:0000981,GO:0003674,GO:0003676,GO:0003677,GO:0003700,GO:0005488,GO:0005575,GO:0005622,GO:0005623,GO:0005634,GO:0006139,GO:0006351,GO:0006355,GO:0006357,GO:0006725,GO:0006807,GO:0006950,GO:0006979,GO:0008150,GO:0008152,GO:0008270,GO:0009058,GO:0009059,GO:0009410,GO:0009889,GO:0009987,GO:0010467,GO:0010468,GO:0010556,GO:0016070,GO:0018130,GO:0019219,GO:0019222,GO:0019438,GO:0031323,GO:0031326,GO:…	-	-	-	-	-	-	-	-	-	-	Fungal_trans,Zn_clus
453_MZR_7	mRNA_453_MZR_7	4922.CAY68162	0	885	2ENAM@1|root,2SRSS@2759|Eukaryota,3AD9Z@33154|Opisthokonta,3PF4N@4751|Fungi,3R3UI@4890|Ascomycota,3RVX5@4891|Saccharomycetes	4751|Fungi	-	-	-	-	-	-	-	-	-	-	-	-	-	-	-
454_MZR_7	mRNA_454_MZR_7	4922.CAY68161	9.32e-81	239	COG0228@1|root,KOG3419@2759|Eukaryota,3A5Q9@33154|Opisthokonta,3P541@4751|Fungi,3QXAK@4890|Ascomycota,3RVBG@4891|Saccharomycetes	4751|Fungi	J	to Saccharomyces cerevisiae MRPS16 (YPL013C)	MRPS16	GO:0000313,GO:0000314,GO:0003674,GO:0003735,GO:0005198,GO:0005575,GO:0005622,GO:0005623,GO:0005737,GO:0005739,GO:0005759,GO:0005761,GO:0005763,GO:0005840,GO:0006412,GO:0006518,GO:0006807,GO:0008150,GO:0008152,GO:0009058,GO:0009059,GO:0009987,GO:0010467,GO:0015935,GO:0019538,GO:0031974,GO:0032543,GO:0032991,GO:0034641,GO:0034645,GO:0043043,GO:0043170,GO:0043226,GO:0043227,GO:0043228,GO:0043229,GO:…	-	ko:K02959	ko03010,map03010	M00178	-	-	br01610,ko00000,ko00001,ko00002,ko03011,ko03029	-	-	-	Ribosomal_S16
455_MZR_7	mRNA_455_MZR_7	4922.CAY68160	0	2247	KOG1248@1|root,KOG1248@2759|Eukaryota,38B52@33154|Opisthokonta,3NZ15@4751|Fungi,3QNJG@4890|Ascomycota,3RRFM@4891|Saccharomycetes	4751|Fungi	S	to Saccharomyces cerevisiae RRP12 (YPL012W)	RRP12	GO:0000462,GO:0003674,GO:0003676,GO:0003723,GO:0003729,GO:0005488,GO:0005575,GO:0005622,GO:0005623,GO:0005634,GO:0005730,GO:0005737,GO:0005815,GO:0005816,GO:0005840,GO:0005856,GO:0006139,GO:0006364,GO:0006396,GO:0006725,GO:0006807,GO:0008150,GO:0008152,GO:0009987,GO:0010467,GO:0015630,GO:0016070,GO:0016072,GO:0022613,GO:0030490,GO:0030684,GO:0030686,GO:0031974,GO:0031981,GO:0032991,GO:0034470,GO:…	-	ko:K14794	-	-	-	-	ko00000,ko03009	-	-	-	NUC173
456_MZR_7	mRNA_456_MZR_7	4922.CAY68159	1.14e-206	573	2CDV3@1|root,2S96D@2759|Eukaryota,39RMW@33154|Opisthokonta,3P0J6@4751|Fungi,3QQU1@4890|Ascomycota,3RT5H@4891|Saccharomycetes	4751|Fungi	K	to Saccharomyces cerevisiae TAF3 (YPL011C)	-	GO:0000228,GO:0000428,GO:0000785,GO:0000790,GO:0000988,GO:0000990,GO:0000991,GO:0003674,GO:0003682,GO:0005488,GO:0005515,GO:0005575,GO:0005622,GO:0005623,GO:0005634,GO:0005654,GO:0005667,GO:0005669,GO:0005694,GO:0006139,GO:0006351,GO:0006352,GO:0006355,GO:0006357,GO:0006366,GO:0006367,GO:0006725,GO:0006807,GO:0008150,GO:0008152,GO:0009058,GO:0009059,GO:0009889,GO:0009987,GO:0010467,GO:0010468,GO:…	-	ko:K14650	ko03022,ko05168,map03022,map05168	-	-	-	ko00000,ko00001,ko03021	-	-	-	Bromo_TP
457_MZR_7	mRNA_457_MZR_7	4922.CAY68158	2.01e-127	363	COG5541@1|root,KOG3343@2759|Eukaryota,39TNA@33154|Opisthokonta,3P183@4751|Fungi,3QRWI@4890|Ascomycota,3RUAX@4891|Saccharomycetes	4751|Fungi	U	to Saccharomyces cerevisiae RET3 (YPL010W)	RET3	GO:0000139,GO:0003674,GO:0005575,GO:0005622,GO:0005623,GO:0005737,GO:0005794,GO:0005798,GO:0006810,GO:0006886,GO:0006890,GO:0008104,GO:0008150,GO:0012505,GO:0012506,GO:0015031,GO:0015833,GO:0016020,GO:0016192,GO:0030117,GO:0030120,GO:0030126,GO:0030135,GO:0030137,GO:0030659,GO:0030660,GO:0030662,GO:0030663,GO:0031090,GO:0031410,GO:0031982,GO:0031984,GO:0032991,GO:0033036,GO:0034613,GO:0042886,GO:…	-	ko:K20472	-	-	-	-	ko00000,ko04131	-	-	-	Clat_adaptor_s
458_MZR_7	mRNA_458_MZR_7	4922.CAY68157	0	1757	COG1293@1|root,KOG2030@2759|Eukaryota,38HSA@33154|Opisthokonta,3NXMF@4751|Fungi,3QKWA@4890|Ascomycota,3RTQX@4891|Saccharomycetes	4751|Fungi	K	Saccharomyces cerevisiae YPL009c	-	GO:0000049,GO:0003674,GO:0003676,GO:0003723,GO:0003729,GO:0005488,GO:0005575,GO:0005622,GO:0005623,GO:0005737,GO:0006412,GO:0006414,GO:0006417,GO:0006508,GO:0006511,GO:0006518,GO:0006807,GO:0008150,GO:0008152,GO:0009056,GO:0009057,GO:0009058,GO:0009059,GO:0009889,GO:0009987,GO:0010467,GO:0010468,GO:0010494,GO:0010498,GO:0010556,GO:0010608,GO:0019222,GO:0019538,GO:0019941,GO:0030163,GO:0031323,GO:…	-	-	-	-	-	-	-	-	-	-	DUF3441,DUF814,FbpA
459_MZR_7	mRNA_459_MZR_7	4922.CAY68156	8.64e-253	693	COG0846@1|root,KOG2682@2759|Eukaryota,38CHF@33154|Opisthokonta,3NVQX@4751|Fungi,3QP7R@4890|Ascomycota,3RSR2@4891|Saccharomycetes	4751|Fungi	BK	Belongs to the sirtuin family. Class I subfamily	HST2	GO:0000018,GO:0000019,GO:0000122,GO:0000166,GO:0000183,GO:0000228,GO:0000775,GO:0000785,GO:0000790,GO:0000792,GO:0001300,GO:0003674,GO:0003824,GO:0004407,GO:0005488,GO:0005575,GO:0005622,GO:0005623,GO:0005634,GO:0005694,GO:0005720,GO:0005721,GO:0005737,GO:0006139,GO:0006325,GO:0006338,GO:0006342,GO:0006351,GO:0006355,GO:0006357,GO:0006464,GO:0006476,GO:0006725,GO:0006807,GO:0006996,GO:0007568,GO:…	-	ko:K11121,ko:K11412	ko00760,ko01100,ko04213,map00760,map01100,map04213	-	R00102,R10633	RC00033,RC00096,RC00485	ko00000,ko00001,ko01000,ko03032,ko03036	-	-	-	SIR2
460_MZR_7	mRNA_460_MZR_7	4922.CAY68155	8.07e-259	709	COG0142@1|root,KOG0711@2759|Eukaryota,38DEA@33154|Opisthokonta,3NXTX@4751|Fungi,3QKJ6@4890|Ascomycota,3RSGY@4891|Saccharomycetes	4751|Fungi	H	Belongs to the FPP GGPP synthase family	ERG20	GO:0003674,GO:0003824,GO:0004161,GO:0004337,GO:0004659,GO:0005488,GO:0005575,GO:0005622,GO:0005623,GO:0005737,GO:0005783,GO:0006066,GO:0006629,GO:0006644,GO:0006694,GO:0006695,GO:0006696,GO:0006720,GO:0006721,GO:0006793,GO:0006796,GO:0008150,GO:0008152,GO:0008202,GO:0008203,GO:0008204,GO:0008299,GO:0008610,GO:0008654,GO:0009058,GO:0009987,GO:0012505,GO:0016114,GO:0016125,GO:0016126,GO:0016128,GO:…	2.5.1.1,2.5.1.10	ko:K00787	ko00900,ko01100,ko01110,ko01130,ko05164,ko05166,map00900,map01100,map01110,map01130,map05164,map05166	M00366,M00367	R01658,R02003	RC00279	ko00000,ko00001,ko00002,ko01000,ko01006	-	-	-	polyprenyl_synt
461_MZR_7	mRNA_461_MZR_7	4922.CAY68153	0	1431	KOG0032@1|root,KOG0583@1|root,KOG0032@2759|Eukaryota,KOG0583@2759|Eukaryota,39R48@33154|Opisthokonta,3NY7Z@4751|Fungi,3QJU6@4890|Ascomycota,3RTU9@4891|Saccharomycetes	4751|Fungi	T	Saccharomyces cerevisiae YKL171w	-	GO:0000166,GO:0003674,GO:0003824,GO:0004672,GO:0004674,GO:0004683,GO:0005488,GO:0005515,GO:0005516,GO:0005524,GO:0005575,GO:0005622,GO:0005623,GO:0005634,GO:0005737,GO:0006464,GO:0006468,GO:0006508,GO:0006793,GO:0006796,GO:0006807,GO:0007154,GO:0007165,GO:0008144,GO:0008150,GO:0008152,GO:0009931,GO:0009987,GO:0010857,GO:0016301,GO:0016310,GO:0016740,GO:0016772,GO:0016773,GO:0017076,GO:0018105,GO:…	-	ko:K08286	-	-	-	-	ko00000,ko01000	-	-	-	Pkinase
462_MZR_7	mRNA_462_MZR_7	4922.CAY68152	0	1287	KOG2229@1|root,KOG2229@2759|Eukaryota,38BYQ@33154|Opisthokonta,3NWY1@4751|Fungi,3QM30@4890|Ascomycota,3RRQI@4891|Saccharomycetes	4751|Fungi	DZ	to Saccharomyces cerevisiae SDA1 (YGR245C)	SDA1	GO:0000054,GO:0000055,GO:0003674,GO:0005575,GO:0005622,GO:0005623,GO:0005634,GO:0005730,GO:0006403,GO:0006405,GO:0006611,GO:0006810,GO:0006886,GO:0006913,GO:0006996,GO:0007010,GO:0007049,GO:0007089,GO:0007346,GO:0008104,GO:0008150,GO:0009987,GO:0010564,GO:0015031,GO:0015833,GO:0015931,GO:0016043,GO:0022613,GO:0030029,GO:0030036,GO:0031503,GO:0031974,GO:0031981,GO:0033036,GO:0033750,GO:0034613,GO:…	-	ko:K14856	-	-	-	-	ko00000,ko03009	-	-	-	NUC130_3NT,SDA1
463_MZR_7	mRNA_463_MZR_7	4922.CAY68151	0	1302	COG0476@1|root,KOG2337@2759|Eukaryota,38CKP@33154|Opisthokonta,3NW0M@4751|Fungi,3QPY1@4890|Ascomycota,3RR8A@4891|Saccharomycetes	4751|Fungi	H	E1-like activating enzyme involved in the 2 ubiquitin- like systems required for cytoplasm to vacuole transport (Cvt) and autophagy. Activates ATG12 for its conjugation with ATG5 and ATG8 for its conjugation with phosphatidylethanolamine. Both systems are needed for the ATG8 association to Cvt vesicles and autophagosomes membranes. Autophagy is essential for maintenance of amino acid levels and p…	ATG7	GO:0000045,GO:0000407,GO:0000422,GO:0003674,GO:0003824,GO:0005488,GO:0005515,GO:0005575,GO:0005622,GO:0005623,GO:0005737,GO:0005739,GO:0005829,GO:0006464,GO:0006497,GO:0006501,GO:0006807,GO:0006810,GO:0006914,GO:0006950,GO:0006995,GO:0006996,GO:0007005,GO:0007033,GO:0007154,GO:0008104,GO:0008150,GO:0008152,GO:0008641,GO:0009056,GO:0009058,GO:0009059,GO:0009267,GO:0009605,GO:0009987,GO:0009991,GO:…	3.5.4.12	ko:K01493,ko:K08337	ko00240,ko01100,ko04136,ko04138,ko04140,ko04216,map00240,map01100,map04136,map04138,map04140,map04216	M00429	R01663	RC00074	ko00000,ko00001,ko00002,ko01000,ko02044,ko03029,ko04121,ko04131	-	-	-	ATG7_N,ThiF
464_MZR_7	mRNA_464_MZR_7	4922.CAY68150	0	1472	COG5259@1|root,KOG1279@2759|Eukaryota,38CQX@33154|Opisthokonta,3NUCF@4751|Fungi,3QN36@4890|Ascomycota,3RSIK@4891|Saccharomycetes	4751|Fungi	B	to Saccharomyces cerevisiae SWI3 (YJL176C)	ssr2	GO:0000228,GO:0000429,GO:0000436,GO:0000785,GO:0000790,GO:0003674,GO:0003676,GO:0003677,GO:0005488,GO:0005515,GO:0005575,GO:0005622,GO:0005623,GO:0005634,GO:0005694,GO:0005737,GO:0005829,GO:0005975,GO:0005984,GO:0005985,GO:0005987,GO:0006066,GO:0006139,GO:0006325,GO:0006338,GO:0006351,GO:0006355,GO:0006357,GO:0006725,GO:0006807,GO:0006996,GO:0007154,GO:0007584,GO:0008150,GO:0008152,GO:0008270,GO:…	-	ko:K11649,ko:K11772	ko04714,ko05225,map04714,map05225	-	-	-	ko00000,ko00001,ko03021,ko03036	-	-	-	Myb_DNA-binding,SWIRM,SWIRM-assoc_1,SWIRM-assoc_2,ZZ
465_MZR_7	mRNA_465_MZR_7	4922.CAY68149	0	972	KOG0963@1|root,KOG0963@2759|Eukaryota,38GBW@33154|Opisthokonta,3NUC2@4751|Fungi,3QK7B@4890|Ascomycota,3RSRU@4891|Saccharomycetes	4751|Fungi	U	to Saccharomyces cerevisiae COY1 (YKL179C)	-	GO:0000139,GO:0003674,GO:0005575,GO:0005622,GO:0005623,GO:0005737,GO:0005794,GO:0006810,GO:0006891,GO:0008150,GO:0012505,GO:0016020,GO:0016021,GO:0016192,GO:0030173,GO:0031090,GO:0031224,GO:0031228,GO:0031300,GO:0031301,GO:0031984,GO:0043226,GO:0043227,GO:0043229,GO:0043231,GO:0044422,GO:0044424,GO:0044425,GO:0044431,GO:0044444,GO:0044446,GO:0044464,GO:0048193,GO:0051179,GO:0051234,GO:0098588,GO:…	-	ko:K09313	-	-	-	-	ko00000,ko03000	-	-	-	CASP_C
466_MZR_7	mRNA_466_MZR_7	4956.XP_002496268.1	0.000117	49.7	KOG1674@1|root,KOG1674@2759|Eukaryota,38YM7@33154|Opisthokonta,3NYVQ@4751|Fungi,3QR53@4890|Ascomycota,3RV6K@4891|Saccharomycetes,3S1T2@4893|Saccharomycetaceae	4751|Fungi	S	to Saccharomyces cerevisiae PCL5 (YHR071W)	PCL5	GO:0000079,GO:0000082,GO:0000083,GO:0000278,GO:0000307,GO:0001932,GO:0003674,GO:0005488,GO:0005515,GO:0005575,GO:0005622,GO:0005623,GO:0005634,GO:0006355,GO:0007049,GO:0007089,GO:0007154,GO:0007165,GO:0007346,GO:0008150,GO:0009889,GO:0009891,GO:0009892,GO:0009893,GO:0009894,GO:0009895,GO:0009987,GO:0010468,GO:0010506,GO:0010507,GO:0010556,GO:0010557,GO:0010564,GO:0010604,GO:0010628,GO:0010948,GO:…	-	ko:K21197	ko04138,map04138	-	-	-	ko00000,ko00001	-	-	-	Cyclin,Cyclin_N
467_MZR_7	mRNA_467_MZR_7	4922.CAY68147	3.84e-161	451	2B15E@1|root,2S09K@2759|Eukaryota,3A479@33154|Opisthokonta,3P400@4751|Fungi,3QWKE@4890|Ascomycota,3RVKT@4891|Saccharomycetes	4751|Fungi	S	Hypothetical protein FLILHELTA	-	-	-	-	-	-	-	-	-	-	-	-	FLILHELTA
468_MZR_7	mRNA_468_MZR_7	4922.CAY68146	7.47e-300	817	KOG0666@1|root,KOG0666@2759|Eukaryota,38BYY@33154|Opisthokonta,3NVFR@4751|Fungi,3QJUH@4890|Ascomycota,3RR14@4891|Saccharomycetes	4751|Fungi	K	Component of the SRB8-11 complex. The SRB8-11 complex is a regulatory module of the Mediator complex which is itself involved in regulation of basal and activated RNA polymerase II- dependent transcription. The SRB8-11 complex may be involved in the transcriptional repression of a subset of genes regulated by Mediator. It may inhibit the association of the Mediator complex with RNA polymerase II …	SSN3	GO:0000003,GO:0000122,GO:0000166,GO:0000228,GO:0000409,GO:0000411,GO:0000429,GO:0000431,GO:0000435,GO:0000436,GO:0000785,GO:0000790,GO:0000791,GO:0000956,GO:0003674,GO:0003824,GO:0004672,GO:0004674,GO:0004693,GO:0005488,GO:0005524,GO:0005575,GO:0005622,GO:0005623,GO:0005634,GO:0005654,GO:0005694,GO:0005719,GO:0006139,GO:0006351,GO:0006355,GO:0006357,GO:0006401,GO:0006402,GO:0006464,GO:0006468,GO:…	2.7.11.22,2.7.11.23	ko:K02208	-	-	-	-	ko00000,ko01000,ko01001,ko03021	-	-	-	Pkinase
469_MZR_7	mRNA_469_MZR_7	4922.CAY68145	4.38e-285	779	COG0183@1|root,KOG1390@2759|Eukaryota,38C4X@33154|Opisthokonta,3NV1W@4751|Fungi,3QPGT@4890|Ascomycota,3RS0R@4891|Saccharomycetes	4751|Fungi	I	Belongs to the thiolase family	ERG10	GO:0003674,GO:0003824,GO:0003985,GO:0003988,GO:0005488,GO:0005575,GO:0005622,GO:0005623,GO:0005634,GO:0005737,GO:0005829,GO:0006066,GO:0006082,GO:0006629,GO:0006631,GO:0006635,GO:0006694,GO:0006696,GO:0008150,GO:0008152,GO:0008202,GO:0008204,GO:0008610,GO:0009056,GO:0009058,GO:0009062,GO:0009987,GO:0016042,GO:0016054,GO:0016125,GO:0016126,GO:0016128,GO:0016129,GO:0016407,GO:0016408,GO:0016453,GO:…	2.3.1.9	ko:K00626	ko00071,ko00072,ko00280,ko00310,ko00362,ko00380,ko00620,ko00630,ko00640,ko00650,ko00720,ko00900,ko01100,ko01110,ko01120,ko01130,ko01200,ko01212,ko02020,map00071,map00072,map00280,map00310,map00362,map00380,map00620,map00630,map00640,map00650,map00720,map00900,map01100,map01110,map01120,map01130,map01200,map01212,map02020	M00088,M00095,M00373,M00374,M00375	R00238,R01177	RC00004,RC00326	ko00000,ko00001,ko00002,ko01000,ko04147	-	-	-	Thiolase_C,Thiolase_N
470_MZR_7	mRNA_470_MZR_7	4922.CAY68144	1.29e-136	386	COG3265@1|root,KOG3354@2759|Eukaryota,3A6Z1@33154|Opisthokonta,3P32X@4751|Fungi,3QU88@4890|Ascomycota,3RUI5@4891|Saccharomycetes	4751|Fungi	F	Belongs to the gluconokinase GntK GntV family	-	GO:0000166,GO:0000322,GO:0000323,GO:0000324,GO:0003674,GO:0003824,GO:0004340,GO:0004396,GO:0005488,GO:0005524,GO:0005575,GO:0005622,GO:0005623,GO:0005737,GO:0005773,GO:0005975,GO:0006082,GO:0006090,GO:0006091,GO:0006096,GO:0006139,GO:0006163,GO:0006164,GO:0006165,GO:0006725,GO:0006732,GO:0006733,GO:0006753,GO:0006754,GO:0006757,GO:0006793,GO:0006796,GO:0006807,GO:0008144,GO:0008150,GO:0008152,GO:…	2.7.1.12	ko:K00851	ko00030,ko01100,ko01110,ko01120,ko01130,ko01200,map00030,map01100,map01110,map01120,map01130,map01200	-	R01737	RC00002,RC00017	ko00000,ko00001,ko01000	-	-	-	AAA_18,AAA_33,APS_kinase,SKI
471_MZR_7	mRNA_471_MZR_7	4922.CAY68143	5.52e-242	667	COG0181@1|root,KOG2892@2759|Eukaryota,38D6W@33154|Opisthokonta,3NU7D@4751|Fungi,3QR3W@4890|Ascomycota,3RR1C@4891|Saccharomycetes	4751|Fungi	H	Tetrapolymerization of the monopyrrole PBG into the hydroxymethylbilane pre-uroporphyrinogen in several discrete steps	HEM3	GO:0003674,GO:0003824,GO:0004418,GO:0005575,GO:0005622,GO:0005623,GO:0005634,GO:0005737,GO:0006464,GO:0006725,GO:0006778,GO:0006779,GO:0006782,GO:0006783,GO:0006807,GO:0008150,GO:0008152,GO:0009058,GO:0009405,GO:0009987,GO:0016740,GO:0016765,GO:0018065,GO:0018130,GO:0018160,GO:0018193,GO:0018198,GO:0019438,GO:0019538,GO:0033013,GO:0033014,GO:0034641,GO:0036211,GO:0042168,GO:0042440,GO:0043170,GO:…	2.5.1.61	ko:K01749	ko00860,ko01100,ko01110,ko01120,map00860,map01100,map01110,map01120	M00121	R00084	RC02317	ko00000,ko00001,ko00002,ko01000	-	-	-	Porphobil_deam,Porphobil_deamC
472_MZR_7	mRNA_472_MZR_7	4922.CAY68142	5.52e-285	778	KOG0032@1|root,KOG0032@2759|Eukaryota,38DCI@33154|Opisthokonta,3NVBD@4751|Fungi,3QK38@4890|Ascomycota,3RSKJ@4891|Saccharomycetes	4751|Fungi	T	Belongs to the protein kinase superfamily	CMK2	GO:0000086,GO:0000166,GO:0000278,GO:0003674,GO:0003824,GO:0004672,GO:0004674,GO:0004683,GO:0005488,GO:0005515,GO:0005516,GO:0005524,GO:0005575,GO:0005622,GO:0005623,GO:0005737,GO:0005829,GO:0006464,GO:0006468,GO:0006793,GO:0006796,GO:0006807,GO:0006950,GO:0006979,GO:0007049,GO:0007154,GO:0007165,GO:0008144,GO:0008150,GO:0008152,GO:0009987,GO:0016301,GO:0016310,GO:0016740,GO:0016772,GO:0016773,GO:…	2.7.11.17	ko:K08794	ko04921,ko04925,map04921,map04925	-	-	-	ko00000,ko00001,ko01000,ko01001	-	-	-	Pkinase
473_MZR_7	mRNA_473_MZR_7	1158608.I583_02135	4.7e-17	81.3	2C8G3@1|root,30224@2|Bacteria,1TZ7J@1239|Firmicutes,4I8FC@91061|Bacilli,4B2H2@81852|Enterococcaceae	91061|Bacilli	S	Domain of unknown function (DUF4303)	-	-	-	-	-	-	-	-	-	-	-	-	-
474_MZR_7	mRNA_474_MZR_7	4922.CAY68140	8.15e-241	662	COG5636@1|root,KOG4020@2759|Eukaryota,38G05@33154|Opisthokonta,3NZ8G@4751|Fungi,3QK77@4890|Ascomycota,3RSZA@4891|Saccharomycetes	4751|Fungi	S	Component of the cytosolic iron-sulfur (Fe-S) protein assembly (CIA) machinery. Required for the maturation of extramitochondrial Fe-S proteins. Part of an electron transfer chain functioning in an early step of cytosolic Fe-S biogenesis. Electrons are transferred to the Fe-S cluster from NADPH via the FAD- and FMN-containing protein TAH18. Has anti-apoptotic effects in the cell. Involved in nega…	DRE2	GO:0001505,GO:0003674,GO:0003824,GO:0005488,GO:0005515,GO:0005575,GO:0005622,GO:0005623,GO:0005737,GO:0005739,GO:0005740,GO:0005758,GO:0005829,GO:0006091,GO:0006790,GO:0006915,GO:0008150,GO:0008152,GO:0008219,GO:0009055,GO:0009889,GO:0009890,GO:0009892,GO:0009987,GO:0010941,GO:0012501,GO:0016043,GO:0016226,GO:0016491,GO:0019222,GO:0022607,GO:0022900,GO:0031163,GO:0031323,GO:0031324,GO:0031326,GO:…	-	-	-	-	-	-	-	-	-	-	CIAPIN1,DRE2_N
475_MZR_7	mRNA_475_MZR_7	4922.CAY68139	0	1082	COG1252@1|root,KOG2495@2759|Eukaryota,38G4F@33154|Opisthokonta,3NTXJ@4751|Fungi,3QJSP@4890|Ascomycota,3RRXD@4891|Saccharomycetes	4751|Fungi	C	to Saccharomyces cerevisiae NDE2 (YDL085W) and NDE1 (YMR145C)	NDE1	GO:0001300,GO:0003674,GO:0003824,GO:0003954,GO:0005575,GO:0005622,GO:0005623,GO:0005737,GO:0005739,GO:0005740,GO:0005743,GO:0005758,GO:0005975,GO:0005996,GO:0006006,GO:0006066,GO:0006067,GO:0006082,GO:0006090,GO:0006091,GO:0006113,GO:0006116,GO:0006119,GO:0006139,GO:0006163,GO:0006725,GO:0006732,GO:0006733,GO:0006734,GO:0006753,GO:0006793,GO:0006796,GO:0006807,GO:0007568,GO:0007569,GO:0008137,GO:…	1.6.5.9	ko:K17871	-	-	-	-	ko00000,ko01000	-	-	iMM904.YMR145C,iND750.YMR145C	Pyr_redox_2
476_MZR_7	mRNA_476_MZR_7	4922.CAY68138	1.38e-279	764	COG0631@1|root,KOG1379@2759|Eukaryota,39SIA@33154|Opisthokonta,3NY5Q@4751|Fungi,3QP19@4890|Ascomycota,3RV6U@4891|Saccharomycetes	4751|Fungi	T	Protein phosphatase 2C	-	-	3.1.3.16	ko:K17508	-	-	-	-	ko00000,ko01000,ko01009	-	-	-	PP2C_2,SpoIIE
477_MZR_7	mRNA_477_MZR_7	4922.CAY68137	0	922	COG0807@1|root,KOG1284@2759|Eukaryota,39JRY@33154|Opisthokonta,3NXYB@4751|Fungi,3QNI2@4890|Ascomycota,3RRRQ@4891|Saccharomycetes	4751|Fungi	H	GTP cyclohydrolase N terminal	-	GO:0000166,GO:0001882,GO:0001883,GO:0003674,GO:0003824,GO:0003933,GO:0003935,GO:0005488,GO:0005525,GO:0005575,GO:0005622,GO:0005623,GO:0005737,GO:0006766,GO:0006767,GO:0006771,GO:0006807,GO:0008150,GO:0008152,GO:0008686,GO:0009058,GO:0009110,GO:0009231,GO:0009987,GO:0016787,GO:0016810,GO:0016814,GO:0016829,GO:0016830,GO:0017076,GO:0017144,GO:0018130,GO:0019001,GO:0019238,GO:0032549,GO:0032550,GO:…	-	-	-	-	-	-	-	-	-	-	GTP_CH_N,GTP_cyclohydro2
478_MZR_7	mRNA_478_MZR_7	4922.CAY68136	0	3429	COG5307@1|root,KOG0929@2759|Eukaryota,38B79@33154|Opisthokonta,3NU1X@4751|Fungi,3QKBF@4890|Ascomycota,3RR0D@4891|Saccharomycetes	4751|Fungi	U	to Saccharomyces cerevisiae SEC7 (YDR170C)	SEC7	GO:0000045,GO:0000137,GO:0003674,GO:0005085,GO:0005086,GO:0005488,GO:0005515,GO:0005575,GO:0005622,GO:0005623,GO:0005634,GO:0005635,GO:0005737,GO:0005768,GO:0005770,GO:0005794,GO:0005795,GO:0005798,GO:0005802,GO:0005829,GO:0005938,GO:0006810,GO:0006886,GO:0006888,GO:0006891,GO:0006914,GO:0006996,GO:0007033,GO:0008104,GO:0008150,GO:0008152,GO:0009056,GO:0009966,GO:0009987,GO:0010646,GO:0012505,GO:…	-	ko:K18442	ko04144,map04144	-	-	-	ko00000,ko00001,ko04131	-	-	-	DCB,DUF1981,Sec7,Sec7_N
479_MZR_7	mRNA_479_MZR_7	4922.CAY68135	4.05e-155	440	2CU8W@1|root,2S4DF@2759|Eukaryota,39V9C@33154|Opisthokonta,3P4PS@4751|Fungi,3RKSG@4890|Ascomycota,3RXQQ@4891|Saccharomycetes	4751|Fungi	S	Hyaluronan / mRNA binding family	-	-	-	ko:K13199	-	-	-	-	ko00000,ko03041	-	-	-	Stm1_N
480_MZR_7	mRNA_480_MZR_7	4922.CAY68134	4.3e-281	772	2CKAD@1|root,2QW7S@2759|Eukaryota,39WIX@33154|Opisthokonta,3P0XS@4751|Fungi,3QPHM@4890|Ascomycota,3RTR6@4891|Saccharomycetes	4751|Fungi	S	to Saccharomyces cerevisiae STB3 (YDR169C)	STB3	GO:0000429,GO:0000430,GO:0000432,GO:0000436,GO:0003674,GO:0003676,GO:0003677,GO:0005488,GO:0005575,GO:0005622,GO:0005623,GO:0005634,GO:0005737,GO:0006355,GO:0006357,GO:0007154,GO:0007584,GO:0008150,GO:0009605,GO:0009889,GO:0009891,GO:0009893,GO:0009987,GO:0009991,GO:0010468,GO:0010556,GO:0010557,GO:0010604,GO:0010628,GO:0019219,GO:0019222,GO:0031323,GO:0031325,GO:0031326,GO:0031328,GO:0031667,GO:…	-	-	-	-	-	-	-	-	-	-	Stb3
481_MZR_7	mRNA_481_MZR_7	4922.CAY68133	0	3588	COG0331@1|root,2QQJX@2759|Eukaryota,38EJX@33154|Opisthokonta,3NV76@4751|Fungi,3QK1N@4890|Ascomycota,3RRYI@4891|Saccharomycetes	4751|Fungi	Q	to uniprot P19097 Saccharomyces cerevisiae YPL231W FAS2 Alpha subunit of fatty acid synthetase which catalyzes the synthesis of long-chain saturated fatty acids	FAS2	GO:0000287,GO:0001676,GO:0003674,GO:0003824,GO:0004312,GO:0004314,GO:0004315,GO:0004316,GO:0004321,GO:0005488,GO:0005575,GO:0005622,GO:0005623,GO:0005737,GO:0005739,GO:0005829,GO:0005835,GO:0006082,GO:0006629,GO:0006631,GO:0006633,GO:0008150,GO:0008152,GO:0008610,GO:0008897,GO:0009058,GO:0009405,GO:0009987,GO:0016053,GO:0016408,GO:0016417,GO:0016419,GO:0016420,GO:0016491,GO:0016614,GO:0016616,GO:…	2.3.1.86	ko:K00667	ko00061,ko01100,ko01212,map00061,map01100,map01212	M00082,M00083	R04355,R04533,R04534,R04536,R04543,R04566,R04726,R04952,R04953,R04957,R04960,R04963,R04964,R04968	RC00029,RC00039,RC00117,RC02728,RC02729,RC02888	ko00000,ko00001,ko00002,ko01000,ko01004	-	-	-	ACPS,Ketoacyl-synt_C,adh_short,ketoacyl-synt
482_MZR_7	mRNA_482_MZR_7	4922.CAY68132	1.37e-161	457	COG5074@1|root,KOG0810@2759|Eukaryota,38EQZ@33154|Opisthokonta,3NX4K@4751|Fungi,3RKBV@4890|Ascomycota,3RTEA@4891|Saccharomycetes	4751|Fungi	U	Belongs to the syntaxin family	SSO2	GO:0000003,GO:0000149,GO:0000322,GO:0000323,GO:0000324,GO:0000329,GO:0002790,GO:0003006,GO:0003674,GO:0005484,GO:0005488,GO:0005515,GO:0005543,GO:0005546,GO:0005575,GO:0005622,GO:0005623,GO:0005628,GO:0005737,GO:0005768,GO:0005773,GO:0005774,GO:0005783,GO:0005886,GO:0006810,GO:0006886,GO:0006887,GO:0006892,GO:0006893,GO:0006906,GO:0006996,GO:0007049,GO:0008104,GO:0008150,GO:0008289,GO:0009306,GO:…	-	ko:K08486	ko04130,ko04721,map04130,map04721	-	-	-	ko00000,ko00001,ko04131,ko04147	-	-	-	SNARE,Syntaxin
483_MZR_7	mRNA_483_MZR_7	4922.CAY68131	3.78e-252	692	KOG1620@1|root,KOG1620@2759|Eukaryota,3A003@33154|Opisthokonta,3P2B4@4751|Fungi,3QPQ8@4890|Ascomycota,3RS81@4891|Saccharomycetes	4751|Fungi	IKT	Belongs to the inositol phosphokinase (IPK) family	-	GO:0000122,GO:0000166,GO:0000820,GO:0000821,GO:0000823,GO:0000824,GO:0000825,GO:0000827,GO:0003674,GO:0003824,GO:0005488,GO:0005515,GO:0005524,GO:0005575,GO:0005622,GO:0005623,GO:0005634,GO:0006066,GO:0006082,GO:0006139,GO:0006351,GO:0006355,GO:0006357,GO:0006520,GO:0006521,GO:0006525,GO:0006629,GO:0006644,GO:0006650,GO:0006725,GO:0006793,GO:0006796,GO:0006807,GO:0006914,GO:0008144,GO:0008150,GO:…	2.7.1.140,2.7.1.151,2.7.1.78	ko:K00915,ko:K14399	ko00562,ko01100,ko03015,ko04070,ko04138,map00562,map01100,map03015,map04070,map04138	M00132	R03478,R05800,R05801,R10065,R10953	RC00002,RC00078,RC01938	ko00000,ko00001,ko00002,ko01000,ko03019	-	-	-	IPK
484_MZR_7	mRNA_484_MZR_7	4922.CAY68130	1.09e-292	800	COG0126@1|root,KOG1367@2759|Eukaryota,38EF9@33154|Opisthokonta,3NVNN@4751|Fungi,3QPZ4@4890|Ascomycota,3RTRB@4891|Saccharomycetes	4751|Fungi	G	Belongs to the phosphoglycerate kinase family	PGK1	GO:0000166,GO:0003674,GO:0003824,GO:0004618,GO:0005488,GO:0005524,GO:0005575,GO:0005622,GO:0005623,GO:0005737,GO:0005739,GO:0005829,GO:0005886,GO:0005975,GO:0005996,GO:0006006,GO:0006007,GO:0006082,GO:0006090,GO:0006091,GO:0006094,GO:0006096,GO:0006139,GO:0006163,GO:0006164,GO:0006165,GO:0006725,GO:0006732,GO:0006733,GO:0006734,GO:0006735,GO:0006753,GO:0006754,GO:0006757,GO:0006793,GO:0006796,GO:…	2.7.2.3	ko:K00927	ko00010,ko00710,ko01100,ko01110,ko01120,ko01130,ko01200,ko01230,map00010,map00710,map01100,map01110,map01120,map01130,map01200,map01230	M00001,M00002,M00003,M00165,M00166,M00308,M00552	R01512	RC00002,RC00043	ko00000,ko00001,ko00002,ko01000,ko04147	-	-	-	PGK
485_MZR_7	mRNA_485_MZR_7	4922.CAY68128	2.37e-271	742	28KTM@1|root,2QT9U@2759|Eukaryota	2759|Eukaryota	S	GAL4-like Zn(II)2Cys6 (or C6 zinc) binuclear cluster DNA-binding domain	-	GO:0000003,GO:0000122,GO:0000128,GO:0000228,GO:0000501,GO:0000785,GO:0000790,GO:0000976,GO:0000977,GO:0000978,GO:0000981,GO:0000982,GO:0000987,GO:0001012,GO:0001067,GO:0003674,GO:0003676,GO:0003677,GO:0003690,GO:0003700,GO:0005488,GO:0005575,GO:0005622,GO:0005623,GO:0005634,GO:0005694,GO:0006139,GO:0006351,GO:0006355,GO:0006357,GO:0006725,GO:0006807,GO:0007049,GO:0008150,GO:0008152,GO:0008270,GO:…	-	ko:K21632	-	-	-	-	ko00000,ko03000	-	-	-	Zn_clus
486_MZR_7	mRNA_486_MZR_7	4922.CAY68127	3.93e-221	610	COG1310@1|root,KOG2975@2759|Eukaryota,39TCT@33154|Opisthokonta,3NYNR@4751|Fungi,3QSFE@4890|Ascomycota,3RUQ0@4891|Saccharomycetes	4751|Fungi	J	JAB1/Mov34/MPN/PAD-1 ubiquitin protease	-	GO:0001732,GO:0002181,GO:0002183,GO:0003674,GO:0003676,GO:0003723,GO:0003743,GO:0003824,GO:0004843,GO:0005488,GO:0005515,GO:0005575,GO:0005622,GO:0005623,GO:0005737,GO:0005852,GO:0006412,GO:0006413,GO:0006464,GO:0006508,GO:0006518,GO:0006807,GO:0008135,GO:0008150,GO:0008152,GO:0008233,GO:0008234,GO:0009058,GO:0009059,GO:0009987,GO:0010467,GO:0016043,GO:0016282,GO:0016787,GO:0019538,GO:0019783,GO:…	-	ko:K03249	ko03013,map03013	-	-	-	ko00000,ko00001,ko03012,ko04147	-	-	-	JAB,MitMem_reg
487_MZR_7	mRNA_487_MZR_7	4922.CAY68126	0	1355	2CMGV@1|root,2QQB6@2759|Eukaryota,38UAE@33154|Opisthokonta,3NZ67@4751|Fungi,3QRC3@4890|Ascomycota,3RTMJ@4891|Saccharomycetes	4751|Fungi	K	to Saccharomyces cerevisiae CRF1 (YDR223W) and IFH1 (YLR223C)	IFH1	GO:0000228,GO:0000781,GO:0000785,GO:0000790,GO:0001067,GO:0003674,GO:0003676,GO:0003677,GO:0003712,GO:0003713,GO:0005488,GO:0005575,GO:0005622,GO:0005623,GO:0005634,GO:0005694,GO:0005730,GO:0006139,GO:0006325,GO:0006342,GO:0006348,GO:0006351,GO:0006355,GO:0006357,GO:0006725,GO:0006807,GO:0006996,GO:0008150,GO:0008152,GO:0009058,GO:0009059,GO:0009303,GO:0009889,GO:0009890,GO:0009891,GO:0009892,GO:…	-	ko:K21627	-	-	-	-	ko00000	-	-	-	CRF1
488_MZR_7	mRNA_488_MZR_7	4922.CAY68125	0	1816	2BVRD@1|root,2S2BV@2759|Eukaryota,3A3ZQ@33154|Opisthokonta,3P3V6@4751|Fungi,3QWZG@4890|Ascomycota,3RUPQ@4891|Saccharomycetes	4751|Fungi	-	-	-	-	-	-	-	-	-	-	-	-	-	-	-
489_MZR_7	mRNA_489_MZR_7	4922.CAY68124	0	1308	COG2940@1|root,KOG4442@2759|Eukaryota,38EHH@33154|Opisthokonta,3NU70@4751|Fungi,3QMFU@4890|Ascomycota,3RS89@4891|Saccharomycetes	4751|Fungi	K	Belongs to the class V-like SAM-binding methyltransferase superfamily. Histone-lysine methyltransferase family. SET2 subfamily	SET2	GO:0000003,GO:0000018,GO:0000228,GO:0000428,GO:0000785,GO:0000790,GO:0003006,GO:0003674,GO:0003824,GO:0005575,GO:0005622,GO:0005623,GO:0005634,GO:0005654,GO:0005694,GO:0005737,GO:0005829,GO:0006139,GO:0006275,GO:0006325,GO:0006351,GO:0006353,GO:0006354,GO:0006355,GO:0006357,GO:0006366,GO:0006368,GO:0006464,GO:0006476,GO:0006479,GO:0006725,GO:0006807,GO:0006996,GO:0007049,GO:0008150,GO:0008152,GO:…	2.1.1.43	ko:K11423	ko00310,map00310	-	R03875,R03938,R04866,R04867	RC00003,RC00060,RC00181,RC00496	ko00000,ko00001,ko01000,ko03036	-	-	-	Med26,SET,SRI,WW
490_MZR_7	mRNA_490_MZR_7	4922.CAY68123	9.29e-307	838	COG5025@1|root,KOG2294@2759|Eukaryota,39RA7@33154|Opisthokonta,3NXCX@4751|Fungi,3QNWX@4890|Ascomycota,3RV41@4891|Saccharomycetes	4751|Fungi	K	to Saccharomyces cerevisiae HCM1 (YCR065W)	HCM1	GO:0000122,GO:0000226,GO:0000228,GO:0000278,GO:0000281,GO:0000785,GO:0000790,GO:0000910,GO:0000917,GO:0000976,GO:0000977,GO:0000978,GO:0000981,GO:0000982,GO:0000987,GO:0001012,GO:0001067,GO:0001077,GO:0001228,GO:0003674,GO:0003676,GO:0003677,GO:0003690,GO:0003700,GO:0005488,GO:0005575,GO:0005622,GO:0005623,GO:0005634,GO:0005667,GO:0005694,GO:0005737,GO:0006139,GO:0006351,GO:0006355,GO:0006357,GO:…	-	ko:K09413	-	-	-	-	ko00000,ko03000	-	-	-	Forkhead
491_MZR_7	mRNA_491_MZR_7	4922.CAY68122	0	3080	KOG1791@1|root,KOG1791@2759|Eukaryota,393MT@33154|Opisthokonta,3NVBX@4751|Fungi,3QNR9@4890|Ascomycota,3RSZX@4891|Saccharomycetes	4751|Fungi	S	to uniprot P34241 Saccharomyces cerevisiae YKL014C URB1 Nucleolar protein required for the normal accumulation of 25S and 5.8S rRNAs associated with the 27SA2 pre-ribosomal particle	-	GO:0000460,GO:0000463,GO:0000466,GO:0000470,GO:0003674,GO:0003676,GO:0003723,GO:0003729,GO:0005488,GO:0005575,GO:0005622,GO:0005623,GO:0005634,GO:0005730,GO:0006139,GO:0006364,GO:0006396,GO:0006725,GO:0006807,GO:0008150,GO:0008152,GO:0009987,GO:0010467,GO:0016070,GO:0016072,GO:0022613,GO:0031974,GO:0031981,GO:0034470,GO:0034641,GO:0034660,GO:0042254,GO:0042273,GO:0043170,GO:0043226,GO:0043227,GO:…	-	ko:K14861	-	-	-	-	ko00000,ko03009	-	-	-	NopRA1,Npa1
492_MZR_7	mRNA_492_MZR_7	4922.CAY68121	1.71e-242	665	COG0657@1|root,KOG1515@2759|Eukaryota,3A1CU@33154|Opisthokonta,3NZ98@4751|Fungi,3QKHV@4890|Ascomycota,3RVXJ@4891|Saccharomycetes	4751|Fungi	V	Carboxylesterase family	-	-	-	-	-	-	-	-	-	-	-	-	Abhydrolase_3
493_MZR_7	mRNA_493_MZR_7	4922.CAY68120	2.78e-170	476	COG0694@1|root,KOG2358@2759|Eukaryota,38H60@33154|Opisthokonta,3NYHI@4751|Fungi,3QKKV@4890|Ascomycota,3RUHG@4891|Saccharomycetes	4751|Fungi	O	Scaffold protein Nfu/NifU N terminal	-	GO:0003674,GO:0005488,GO:0005506,GO:0005575,GO:0005622,GO:0005623,GO:0005737,GO:0005739,GO:0005759,GO:0006790,GO:0006807,GO:0008150,GO:0008152,GO:0009987,GO:0010467,GO:0016043,GO:0016226,GO:0019538,GO:0022607,GO:0031163,GO:0031974,GO:0043167,GO:0043169,GO:0043170,GO:0043226,GO:0043227,GO:0043229,GO:0043231,GO:0043233,GO:0044085,GO:0044237,GO:0044238,GO:0044422,GO:0044424,GO:0044429,GO:0044444,GO:…	-	ko:K22074	-	-	-	-	ko00000,ko03029	-	-	-	Nfu_N,NifU
494_MZR_7	mRNA_494_MZR_7	4922.CAY68119	9.31e-251	687	KOG0123@1|root,KOG0123@2759|Eukaryota	2759|Eukaryota	J	RNA binding	-	-	-	ko:K13126	ko03013,ko03015,ko03018,map03013,map03015,map03018	-	-	-	ko00000,ko00001,ko03019,ko03041	-	-	-	PABP,RRM_1
495_MZR_7	mRNA_495_MZR_7	4922.CAY68118	3.06e-70	219	KOG4012@1|root,KOG4012@2759|Eukaryota,38FHA@33154|Opisthokonta,3P3ZN@4751|Fungi,3QWME@4890|Ascomycota,3RXF9@4891|Saccharomycetes	4751|Fungi	B	Histone H1	-	GO:0000228,GO:0000785,GO:0000786,GO:0000793,GO:0000794,GO:0003674,GO:0003676,GO:0003677,GO:0005488,GO:0005575,GO:0005622,GO:0005623,GO:0005634,GO:0005694,GO:0006323,GO:0006325,GO:0006333,GO:0006334,GO:0006996,GO:0008150,GO:0009987,GO:0016043,GO:0022607,GO:0031497,GO:0031974,GO:0031981,GO:0032991,GO:0032993,GO:0034622,GO:0034728,GO:0043226,GO:0043227,GO:0043228,GO:0043229,GO:0043231,GO:0043232,GO:…	-	ko:K11275	-	-	-	-	ko00000,ko03036	-	-	-	Linker_histone
496_MZR_7	mRNA_496_MZR_7	4922.CAY68117	0	1449	2CMT0@1|root,2QRT9@2759|Eukaryota,38BV3@33154|Opisthokonta,3NXYW@4751|Fungi,3QJTJ@4890|Ascomycota,3RRP1@4891|Saccharomycetes	4751|Fungi	K	to Saccharomyces cerevisiae TBF1 (YPL128C)	TBF1	GO:0000228,GO:0000723,GO:0000781,GO:0000782,GO:0000783,GO:0000784,GO:0000785,GO:0000790,GO:0000976,GO:0000977,GO:0000978,GO:0000981,GO:0000982,GO:0000987,GO:0001012,GO:0001015,GO:0001067,GO:0003674,GO:0003676,GO:0003677,GO:0003682,GO:0003690,GO:0003691,GO:0003700,GO:0005488,GO:0005515,GO:0005575,GO:0005622,GO:0005623,GO:0005634,GO:0005694,GO:0006139,GO:0006259,GO:0006351,GO:0006355,GO:0006357,GO:…	-	ko:K22485	-	-	-	-	ko00000,ko03032	-	-	-	Myb_DNA-binding,TRF
497_MZR_7	mRNA_497_MZR_7	4922.CAY68116	0	1022	2C1MV@1|root,2QV77@2759|Eukaryota,39X22@33154|Opisthokonta,3NXD4@4751|Fungi,3QKVD@4890|Ascomycota,3RUB1@4891|Saccharomycetes	4751|Fungi	S	to Saccharomyces cerevisiae ZRG17 (YNR039C)	zrg17	GO:0000041,GO:0000139,GO:0000322,GO:0000323,GO:0000324,GO:0003674,GO:0005215,GO:0005385,GO:0005575,GO:0005622,GO:0005623,GO:0005634,GO:0005635,GO:0005737,GO:0005773,GO:0005783,GO:0005789,GO:0005794,GO:0006810,GO:0006811,GO:0006812,GO:0006829,GO:0006873,GO:0006875,GO:0006882,GO:0008150,GO:0008324,GO:0009987,GO:0010035,GO:0010038,GO:0010043,GO:0012505,GO:0015075,GO:0015318,GO:0016020,GO:0016021,GO:…	-	-	-	-	-	-	-	-	-	-	Cation_efflux
498_MZR_7	mRNA_498_MZR_7	4922.CAY68115	3.76e-270	738	COG0639@1|root,KOG0372@2759|Eukaryota,38BRC@33154|Opisthokonta,3NUI4@4751|Fungi,3QK6Y@4890|Ascomycota,3RTS0@4891|Saccharomycetes	4751|Fungi	GT	serine threonine-protein phosphatase	PPG1	GO:0000910,GO:0003674,GO:0003824,GO:0004553,GO:0004721,GO:0004722,GO:0005488,GO:0005575,GO:0005622,GO:0005623,GO:0005634,GO:0005737,GO:0005815,GO:0005816,GO:0005856,GO:0005975,GO:0005976,GO:0005977,GO:0006073,GO:0006091,GO:0006112,GO:0006464,GO:0006470,GO:0006793,GO:0006796,GO:0006807,GO:0007049,GO:0007088,GO:0007096,GO:0007346,GO:0008104,GO:0008150,GO:0008152,GO:0009405,GO:0009966,GO:0009968,GO:…	3.1.3.16	ko:K17615	-	-	-	-	ko00000,ko01000,ko01009	-	-	-	Metallophos
499_MZR_7	mRNA_499_MZR_7	4922.CAY68114	0	2849	KOG4645@1|root,KOG4645@2759|Eukaryota,38BG6@33154|Opisthokonta,3NVEY@4751|Fungi,3QMKD@4890|Ascomycota,3RTVW@4891|Saccharomycetes	4751|Fungi	T	to Saccharomyces cerevisiae SSK22 (YCR073C) and SSK2 (YNR031C)	SSK2	GO:0000131,GO:0000160,GO:0000161,GO:0000165,GO:0000166,GO:0000186,GO:0001932,GO:0001934,GO:0003674,GO:0003779,GO:0003824,GO:0004672,GO:0004674,GO:0004709,GO:0005488,GO:0005515,GO:0005524,GO:0005575,GO:0005622,GO:0005623,GO:0005737,GO:0005829,GO:0005933,GO:0005934,GO:0005935,GO:0005938,GO:0006464,GO:0006468,GO:0006793,GO:0006796,GO:0006807,GO:0006950,GO:0006970,GO:0006972,GO:0006979,GO:0007154,GO:…	2.7.11.25	ko:K11230	ko02020,ko04011,map02020,map04011	-	-	-	ko00000,ko00001,ko01000,ko01001	-	-	-	Pkinase
500_MZR_7	mRNA_500_MZR_7	4922.CAY68113	3.09e-305	832	KOG2210@1|root,KOG2210@2759|Eukaryota,38G8A@33154|Opisthokonta,3NU29@4751|Fungi,3QPPC@4890|Ascomycota,3RSPP@4891|Saccharomycetes	4751|Fungi	T	Belongs to the OSBP family	kes1	GO:0000139,GO:0000322,GO:0000323,GO:0000324,GO:0000329,GO:0003674,GO:0005215,GO:0005319,GO:0005488,GO:0005496,GO:0005543,GO:0005546,GO:0005575,GO:0005622,GO:0005623,GO:0005737,GO:0005773,GO:0005774,GO:0005794,GO:0005829,GO:0005933,GO:0005935,GO:0006629,GO:0006643,GO:0006665,GO:0006694,GO:0006807,GO:0006810,GO:0006869,GO:0006887,GO:0006892,GO:0006897,GO:0006914,GO:0007163,GO:0008142,GO:0008150,GO:…	-	ko:K20465	-	-	-	-	ko00000,ko04131	-	-	-	Oxysterol_BP
501_MZR_7	mRNA_501_MZR_7	4922.CAY68112	1.57e-281	768	KOG1982@1|root,KOG1982@2759|Eukaryota,38R3W@33154|Opisthokonta,3NUVB@4751|Fungi,3QQHJ@4890|Ascomycota,3RRH6@4891|Saccharomycetes	4751|Fungi	L	Ribonuclease that specifically degrades pre-mRNAs with a defective 5' end cap and is part of a pre-mRNA capping quality control. Has decapping and pyrophosphohydrolase activities. Has decapping activity toward incomplete 5' end cap mRNAs such as unmethylated 5' end-capped RNA to release GpppN and 5' end monophosphate RNA. Also possesses RNA 5'-pyrophosphohydrolase activity by hydrolyzing the 5' e…	RAI1	GO:0000166,GO:0000291,GO:0000448,GO:0000460,GO:0000463,GO:0000466,GO:0000469,GO:0000470,GO:0000478,GO:0000479,GO:0000956,GO:0001882,GO:0001883,GO:0003674,GO:0003676,GO:0003723,GO:0003824,GO:0004518,GO:0004519,GO:0004521,GO:0004540,GO:0005488,GO:0005575,GO:0005622,GO:0005623,GO:0005634,GO:0005737,GO:0005829,GO:0006139,GO:0006351,GO:0006353,GO:0006355,GO:0006364,GO:0006366,GO:0006369,GO:0006396,GO:…	-	ko:K14845	-	-	-	-	ko00000,ko03009,ko03021	-	-	-	RAI1
502_MZR_7	mRNA_502_MZR_7	4922.CAY68111	1.44e-298	823	KOG0271@1|root,KOG0271@2759|Eukaryota,38HMB@33154|Opisthokonta,3NV28@4751|Fungi,3QMRJ@4890|Ascomycota,3RSVW@4891|Saccharomycetes	4751|Fungi	S	to Saccharomyces cerevisiae RSA4 (YCR072C)	RSA4	GO:0000027,GO:0003674,GO:0005575,GO:0005622,GO:0005623,GO:0005634,GO:0005730,GO:0005737,GO:0005840,GO:0006996,GO:0008150,GO:0009987,GO:0016043,GO:0022607,GO:0022613,GO:0022618,GO:0031974,GO:0031981,GO:0032991,GO:0034622,GO:0042254,GO:0042255,GO:0042273,GO:0043226,GO:0043227,GO:0043228,GO:0043229,GO:0043231,GO:0043232,GO:0043233,GO:0043933,GO:0044085,GO:0044422,GO:0044424,GO:0044428,GO:0044444,GO:…	-	ko:K14855	-	-	-	-	ko00000,ko03009	-	-	-	NLE,WD40
503_MZR_7	mRNA_503_MZR_7	4922.CAY68110	2.61e-135	388	COG0262@1|root,KOG1324@2759|Eukaryota,3A5M4@33154|Opisthokonta,3P56D@4751|Fungi,3QUA4@4890|Ascomycota,3RUH0@4891|Saccharomycetes	4751|Fungi	H	Belongs to the dihydrofolate reductase family	DFR1	GO:0000166,GO:0001505,GO:0003674,GO:0003676,GO:0003723,GO:0003729,GO:0003824,GO:0004146,GO:0005488,GO:0005575,GO:0005622,GO:0005623,GO:0005737,GO:0005739,GO:0005829,GO:0006082,GO:0006139,GO:0006520,GO:0006544,GO:0006545,GO:0006575,GO:0006725,GO:0006730,GO:0006732,GO:0006753,GO:0006760,GO:0006793,GO:0006796,GO:0006807,GO:0008150,GO:0008152,GO:0008652,GO:0009058,GO:0009069,GO:0009070,GO:0009108,GO:…	1.5.1.3	ko:K00287	ko00670,ko00790,ko01100,ko01523,map00670,map00790,map01100,map01523	M00126,M00840	R00936,R00937,R00939,R00940,R02235,R02236,R11765	RC00109,RC00110,RC00158	ko00000,ko00001,ko00002,ko01000	-	-	-	DHFR_1
504_MZR_7	mRNA_504_MZR_7	4922.CAY68108	1.78e-106	306	2DZRD@1|root,2S786@2759|Eukaryota,3A9KQ@33154|Opisthokonta,3P780@4751|Fungi,3QX8K@4890|Ascomycota,3RVWV@4891|Saccharomycetes	4751|Fungi	S	NADH-ubiquinone oxidoreductase MWFE subunit	-	-	-	-	-	-	-	-	-	-	-	-	MWFE
505_MZR_7	mRNA_505_MZR_7	4922.CAY68107	0	1412	KOG0583@1|root,KOG0583@2759|Eukaryota,38GN5@33154|Opisthokonta,3NVKN@4751|Fungi,3QN0T@4890|Ascomycota,3RRQH@4891|Saccharomycetes	4751|Fungi	T	to Saccharomyces cerevisiae KIN4 (YOR233W) and YPL141C	-	GO:0000075,GO:0000166,GO:0000278,GO:0001100,GO:0003674,GO:0003824,GO:0004672,GO:0004674,GO:0005488,GO:0005524,GO:0005575,GO:0005622,GO:0005623,GO:0005634,GO:0005737,GO:0005815,GO:0005816,GO:0005856,GO:0005933,GO:0005935,GO:0005938,GO:0006464,GO:0006468,GO:0006793,GO:0006796,GO:0006807,GO:0007049,GO:0007088,GO:0007093,GO:0007096,GO:0007154,GO:0007165,GO:0007346,GO:0008104,GO:0008144,GO:0008150,GO:…	-	ko:K08286	-	-	-	-	ko00000,ko01000	-	-	-	KA1,Pkinase
506_MZR_7	mRNA_506_MZR_7	4922.CAY68106	1.04e-151	430	COG0576@1|root,KOG3003@2759|Eukaryota,39SYX@33154|Opisthokonta,3NZQR@4751|Fungi,3QM01@4890|Ascomycota,3RTP2@4891|Saccharomycetes	4751|Fungi	O	Essential component of the PAM complex, a complex required for the translocation of transit peptide-containing proteins from the inner membrane into the mitochondrial matrix in an ATP-dependent manner	mge1	GO:0000166,GO:0000774,GO:0001405,GO:0003674,GO:0005488,GO:0005515,GO:0005575,GO:0005622,GO:0005623,GO:0005737,GO:0005739,GO:0005740,GO:0005743,GO:0005744,GO:0005759,GO:0006457,GO:0006605,GO:0006626,GO:0006790,GO:0006810,GO:0006839,GO:0006886,GO:0006996,GO:0007005,GO:0008104,GO:0008150,GO:0008152,GO:0009987,GO:0015031,GO:0015833,GO:0016020,GO:0016043,GO:0016226,GO:0017038,GO:0017076,GO:0019866,GO:…	-	ko:K03687	-	-	-	-	ko00000,ko03029,ko03110	-	-	-	GrpE
507_MZR_7	mRNA_507_MZR_7	4922.CAY68105	0	852	KOG0581@1|root,KOG0581@2759|Eukaryota,39IWK@33154|Opisthokonta,3NUYZ@4751|Fungi,3QP7N@4890|Ascomycota,3RT52@4891|Saccharomycetes	4751|Fungi	T	Belongs to the protein kinase superfamily	MKK1	GO:0000165,GO:0000166,GO:0000187,GO:0000935,GO:0001932,GO:0001934,GO:0003674,GO:0003824,GO:0004672,GO:0004674,GO:0004708,GO:0004712,GO:0004713,GO:0005488,GO:0005524,GO:0005575,GO:0005622,GO:0005623,GO:0005737,GO:0005829,GO:0005933,GO:0005934,GO:0005935,GO:0005937,GO:0006464,GO:0006468,GO:0006793,GO:0006796,GO:0006807,GO:0006914,GO:0006950,GO:0007154,GO:0007165,GO:0007346,GO:0008144,GO:0008150,GO:…	2.7.12.2	ko:K08294	ko04011,ko04139,map04011,map04139	-	-	-	ko00000,ko00001,ko01000,ko01001	-	-	-	Pkinase
508_MZR_7	mRNA_508_MZR_7	4922.CAY68104	3.09e-78	232	COG2329@1|root,2S9HJ@2759|Eukaryota,3A9PD@33154|Opisthokonta,3PHPK@4751|Fungi,3R59I@4890|Ascomycota,3RWHZ@4891|Saccharomycetes	4751|Fungi	S	heme oxygenase (decyclizing) activity	-	-	-	-	-	-	-	-	-	-	-	-	ABM
509_MZR_7	mRNA_509_MZR_7	4922.CAY68103	0	1698	COG5275@1|root,KOG1968@2759|Eukaryota,38C6S@33154|Opisthokonta,3NWJJ@4751|Fungi,3QQDS@4890|Ascomycota,3RS9P@4891|Saccharomycetes	4751|Fungi	L	Replication factor C subunit 1	rfc1	GO:0000166,GO:0000228,GO:0000278,GO:0000785,GO:0000790,GO:0003674,GO:0003676,GO:0003677,GO:0003682,GO:0003689,GO:0003824,GO:0005488,GO:0005524,GO:0005575,GO:0005622,GO:0005623,GO:0005634,GO:0005657,GO:0005663,GO:0005694,GO:0005730,GO:0006139,GO:0006259,GO:0006260,GO:0006261,GO:0006271,GO:0006272,GO:0006281,GO:0006298,GO:0006725,GO:0006807,GO:0006950,GO:0006974,GO:0007049,GO:0008094,GO:0008144,GO:…	-	ko:K10754	ko03030,ko03420,ko03430,map03030,map03420,map03430	M00289,M00295	-	-	ko00000,ko00001,ko00002,ko03032,ko03400	-	-	-	AAA,BRCT,RFC1
510_MZR_7	mRNA_510_MZR_7	4922.CAY68102	0	978	2CDZK@1|root,2RYXN@2759|Eukaryota,38DKW@33154|Opisthokonta,3NYJB@4751|Fungi,3QKQK@4890|Ascomycota,3RSND@4891|Saccharomycetes	4751|Fungi	S	to Saccharomyces cerevisiae RUD3 (YOR216C)	-	GO:0000139,GO:0003674,GO:0005488,GO:0005515,GO:0005575,GO:0005622,GO:0005623,GO:0005737,GO:0005794,GO:0005796,GO:0006810,GO:0006886,GO:0006888,GO:0008104,GO:0008150,GO:0012505,GO:0015031,GO:0015833,GO:0016020,GO:0016192,GO:0019899,GO:0031090,GO:0031974,GO:0031984,GO:0033036,GO:0034613,GO:0042886,GO:0043226,GO:0043227,GO:0043229,GO:0043231,GO:0043233,GO:0044422,GO:0044424,GO:0044431,GO:0044444,GO:…	-	-	-	-	-	-	-	-	-	-	GRAB
511_MZR_7	mRNA_511_MZR_7	4922.CAY68101	2.01e-127	363	COG1610@1|root,2RZX9@2759|Eukaryota,3AWM5@33154|Opisthokonta,3P2X1@4751|Fungi,3RFPM@4890|Ascomycota,3RUHT@4891|Saccharomycetes	4751|Fungi	A	Altered inheritance of mitochondria protein 41, mitochondrial	AIM41	GO:0003674,GO:0003824,GO:0005575,GO:0005622,GO:0005623,GO:0005737,GO:0005739,GO:0008150,GO:0016874,GO:0016879,GO:0016884,GO:0043226,GO:0043227,GO:0043229,GO:0043231,GO:0044424,GO:0044444,GO:0044464	-	ko:K09117	-	-	-	-	ko00000	-	-	-	YqeY
513_MZR_7	mRNA_513_MZR_7	4922.CAY68099	7.43e-153	431	COG5033@1|root,KOG3149@2759|Eukaryota,39R5Z@33154|Opisthokonta,3NYN4@4751|Fungi,3QSF1@4890|Ascomycota,3RSZ7@4891|Saccharomycetes	4751|Fungi	K	to Saccharomyces cerevisiae TAF14 (YPL129W)	tfg3	GO:0000123,GO:0000228,GO:0000428,GO:0000785,GO:0000790,GO:0000988,GO:0000990,GO:0000991,GO:0001109,GO:0001111,GO:0001173,GO:0001174,GO:0003674,GO:0005488,GO:0005515,GO:0005575,GO:0005622,GO:0005623,GO:0005634,GO:0005654,GO:0005667,GO:0005669,GO:0005674,GO:0005694,GO:0006139,GO:0006325,GO:0006338,GO:0006351,GO:0006352,GO:0006354,GO:0006355,GO:0006357,GO:0006366,GO:0006367,GO:0006368,GO:0006464,GO:…	-	ko:K03140,ko:K15306	ko03022,ko05166,ko05203,map03022,map05166,map05203	-	-	-	ko00000,ko00001,ko03021,ko03036	-	-	-	BET,YEATS
514_MZR_7	mRNA_514_MZR_7	4922.CAY68098	0	1131	COG0033@1|root,KOG0625@2759|Eukaryota,38BW9@33154|Opisthokonta,3NV3F@4751|Fungi,3QPK2@4890|Ascomycota,3RSXS@4891|Saccharomycetes	4751|Fungi	G	Belongs to the phosphohexose mutase family	PGM2	GO:0000271,GO:0000287,GO:0003674,GO:0003824,GO:0004614,GO:0005488,GO:0005575,GO:0005622,GO:0005623,GO:0005737,GO:0005829,GO:0005975,GO:0005976,GO:0005977,GO:0005978,GO:0005984,GO:0005991,GO:0005992,GO:0005996,GO:0006006,GO:0006011,GO:0006012,GO:0006073,GO:0006091,GO:0006112,GO:0006139,GO:0006725,GO:0006793,GO:0006796,GO:0006807,GO:0006873,GO:0006874,GO:0006875,GO:0008150,GO:0008152,GO:0009056,GO:…	5.4.2.2	ko:K01835	ko00010,ko00030,ko00052,ko00230,ko00500,ko00520,ko00521,ko01100,ko01110,ko01120,ko01130,map00010,map00030,map00052,map00230,map00500,map00520,map00521,map01100,map01110,map01120,map01130	M00549	R00959,R01057,R08639	RC00408	ko00000,ko00001,ko00002,ko01000	-	-	-	PGM_PMM_I,PGM_PMM_II,PGM_PMM_III,PGM_PMM_IV
515_MZR_7	mRNA_515_MZR_7	4922.CAY68097	0	1582	KOG0650@1|root,KOG0650@2759|Eukaryota,38DR5@33154|Opisthokonta,3NU5U@4751|Fungi,3QM1M@4890|Ascomycota,3RRT1@4891|Saccharomycetes	4751|Fungi	A	Component of the NOP7 complex, which is required for maturation of the 25S and 5.8S ribosomal RNAs and formation of the 60S ribosome	ERB1	GO:0000463,GO:0000470,GO:0003674,GO:0003676,GO:0003723,GO:0005488,GO:0005575,GO:0005622,GO:0005623,GO:0005634,GO:0005654,GO:0005730,GO:0006139,GO:0006364,GO:0006396,GO:0006725,GO:0006807,GO:0008150,GO:0008152,GO:0009987,GO:0010467,GO:0016070,GO:0016072,GO:0019843,GO:0022613,GO:0030684,GO:0030686,GO:0030687,GO:0031974,GO:0031981,GO:0032991,GO:0034470,GO:0034641,GO:0034660,GO:0035690,GO:0042221,GO:…	-	ko:K14824	-	-	-	-	ko00000,ko03009	-	-	-	BOP1NT,WD40
516_MZR_7	mRNA_516_MZR_7	4922.CAY68096	0	1315	COG5069@1|root,KOG0035@2759|Eukaryota,38C3U@33154|Opisthokonta,3NVZA@4751|Fungi,3QNIR@4890|Ascomycota,3RUU6@4891|Saccharomycetes	4751|Fungi	Z	Calponin homology (CH) domain	ain1	GO:0000278,GO:0000281,GO:0000910,GO:0000912,GO:0000915,GO:0003674,GO:0003779,GO:0003786,GO:0005488,GO:0005515,GO:0005575,GO:0005622,GO:0005623,GO:0005737,GO:0005826,GO:0005856,GO:0005938,GO:0006996,GO:0007010,GO:0007015,GO:0007049,GO:0008092,GO:0008150,GO:0009987,GO:0015629,GO:0016043,GO:0022402,GO:0022607,GO:0030029,GO:0030036,GO:0030674,GO:0030863,GO:0030864,GO:0030865,GO:0030866,GO:0031032,GO:…	-	ko:K05765	ko04360,ko04666,ko04810,ko05133,map04360,map04666,map04810,map05133	-	-	-	ko00000,ko00001,ko04131,ko04147,ko04812	-	-	-	CH,EFhand_Ca_insen
517_MZR_7	mRNA_517_MZR_7	4922.CAY68095	8.73e-201	558	KOG0668@1|root,KOG0668@2759|Eukaryota,38B6E@33154|Opisthokonta,3NWKT@4751|Fungi,3QMPQ@4890|Ascomycota,3RSJA@4891|Saccharomycetes	4751|Fungi	DKT	Belongs to the protein kinase superfamily	CKA2	GO:0000003,GO:0000122,GO:0000166,GO:0000228,GO:0000785,GO:0000790,GO:0001300,GO:0003006,GO:0003674,GO:0003824,GO:0004672,GO:0004674,GO:0005488,GO:0005524,GO:0005575,GO:0005622,GO:0005623,GO:0005634,GO:0005694,GO:0005730,GO:0005956,GO:0006355,GO:0006356,GO:0006357,GO:0006359,GO:0006464,GO:0006468,GO:0006793,GO:0006796,GO:0006807,GO:0006950,GO:0006970,GO:0006974,GO:0007163,GO:0007530,GO:0007531,GO:…	2.7.11.1	ko:K03097	ko03008,ko04064,ko04137,ko04139,ko04310,ko04520,ko04712,ko05162,ko05168,ko05169,map03008,map04064,map04137,map04139,map04310,map04520,map04712,map05162,map05168,map05169	-	-	-	ko00000,ko00001,ko01000,ko01001,ko03009	-	-	-	Pkinase
518_MZR_7	mRNA_518_MZR_7	4959.XP_457974.2	0.000508	49.3	2AQBI@1|root,2RZIJ@2759|Eukaryota,3A5DA@33154|Opisthokonta,3P2R8@4751|Fungi,3QVPN@4890|Ascomycota,3RUQN@4891|Saccharomycetes,47DN4@766764|Debaryomycetaceae	4751|Fungi	L	Required for the proper initiation of DNA replication. Required for mitochondrial morphology (By similarity)	SLD7	GO:0000775,GO:0000922,GO:0003674,GO:0005575,GO:0005622,GO:0005623,GO:0005634,GO:0005635,GO:0005654,GO:0005694,GO:0005737,GO:0005783,GO:0005819,GO:0005856,GO:0006139,GO:0006259,GO:0006260,GO:0006275,GO:0006725,GO:0006807,GO:0007049,GO:0008150,GO:0008152,GO:0009058,GO:0009059,GO:0009889,GO:0009987,GO:0010556,GO:0012505,GO:0015630,GO:0019219,GO:0019222,GO:0030174,GO:0031261,GO:0031323,GO:0031326,GO:…	-	-	-	-	-	-	-	-	-	-	-
520_MZR_7	mRNA_520_MZR_7	4922.CAY68092	2.72e-148	417	2EZNV@1|root,2T0YR@2759|Eukaryota,391JU@33154|Opisthokonta,3PGTU@4751|Fungi,3R6DT@4890|Ascomycota,3RWKY@4891|Saccharomycetes	4751|Fungi	S	Methyltransferase domain	-	-	-	-	-	-	-	-	-	-	-	-	Methyltransf_32
521_MZR_7	mRNA_521_MZR_7	4922.CAY68091	0	870	28M5K@1|root,2QTNE@2759|Eukaryota,39U8Y@33154|Opisthokonta,3NYMF@4751|Fungi,3QJVA@4890|Ascomycota,3RRQP@4891|Saccharomycetes	4751|Fungi	U	to Saccharomyces cerevisiae MCH1 (YDL054C)	MCH1	GO:0000322,GO:0000323,GO:0000324,GO:0000329,GO:0003674,GO:0005215,GO:0005575,GO:0005622,GO:0005623,GO:0005737,GO:0005773,GO:0005774,GO:0006810,GO:0008150,GO:0016020,GO:0016021,GO:0031090,GO:0031224,GO:0043226,GO:0043227,GO:0043229,GO:0043231,GO:0044422,GO:0044424,GO:0044425,GO:0044437,GO:0044444,GO:0044446,GO:0044464,GO:0051179,GO:0051234,GO:0055085,GO:0098588,GO:0098805,GO:0098852	-	ko:K10882	ko03440,ko03460,map03440,map03460	-	-	-	ko00000,ko00001,ko01000,ko03400	-	-	-	MFS_1
522_MZR_7	mRNA_522_MZR_7	4922.CAY68090	1.27e-273	751	28V55@1|root,2R1WK@2759|Eukaryota,38KZG@33154|Opisthokonta,3P140@4751|Fungi,3QRFW@4890|Ascomycota,3RRTJ@4891|Saccharomycetes	4751|Fungi	-	-	-	GO:0003674,GO:0005575,GO:0005622,GO:0005623,GO:0005737,GO:0005783,GO:0008150,GO:0012505,GO:0016020,GO:0016021,GO:0031224,GO:0043226,GO:0043227,GO:0043229,GO:0043231,GO:0044424,GO:0044425,GO:0044444,GO:0044464	-	-	-	-	-	-	-	-	-	-	MFS_1
523_MZR_7	mRNA_523_MZR_7	4922.CAY68089	0	1141	2CKR8@1|root,2QRWI@2759|Eukaryota,39TWA@33154|Opisthokonta,3P08W@4751|Fungi,3QTA1@4890|Ascomycota,3RTIS@4891|Saccharomycetes	4751|Fungi	K	GAL4-like Zn(II)2Cys6 (or C6 zinc) binuclear cluster DNA-binding domain	-	GO:0000981,GO:0003674,GO:0003676,GO:0003677,GO:0003700,GO:0005488,GO:0005575,GO:0005622,GO:0005623,GO:0005634,GO:0006139,GO:0006351,GO:0006355,GO:0006357,GO:0006725,GO:0006807,GO:0008150,GO:0008152,GO:0008270,GO:0009058,GO:0009059,GO:0009889,GO:0009987,GO:0010467,GO:0010468,GO:0010556,GO:0016070,GO:0018130,GO:0019219,GO:0019222,GO:0019438,GO:0031323,GO:0031326,GO:0032774,GO:0034641,GO:0034645,GO:…	-	-	-	-	-	-	-	-	-	-	Fungal_trans,Zn_clus
524_MZR_7	mRNA_524_MZR_7	4922.CAY68088	5.28e-231	639	COG0508@1|root,KOG0557@2759|Eukaryota,38CNB@33154|Opisthokonta,3NYQ0@4751|Fungi,3QNPX@4890|Ascomycota,3RTUU@4891|Saccharomycetes	4751|Fungi	C	to Saccharomyces cerevisiae PDX1 (YGR193C)	PDX1	GO:0003674,GO:0003824,GO:0005198,GO:0005575,GO:0005622,GO:0005623,GO:0005737,GO:0005739,GO:0005759,GO:0005967,GO:0006082,GO:0006084,GO:0006085,GO:0006086,GO:0006090,GO:0006139,GO:0006163,GO:0006164,GO:0006637,GO:0006725,GO:0006732,GO:0006753,GO:0006790,GO:0006793,GO:0006796,GO:0006807,GO:0008150,GO:0008152,GO:0009058,GO:0009108,GO:0009117,GO:0009150,GO:0009152,GO:0009165,GO:0009259,GO:0009260,GO:…	2.3.1.12	ko:K00627	ko00010,ko00020,ko00620,ko01100,ko01110,ko01120,ko01130,ko01200,map00010,map00020,map00620,map01100,map01110,map01120,map01130,map01200	M00307	R00209,R02569	RC00004,RC02742,RC02857	br01601,ko00000,ko00001,ko00002,ko01000	-	-	-	Biotin_lipoyl,E3_binding
525_MZR_7	mRNA_525_MZR_7	4922.CAY68087	0	1085	COG2046@1|root,KOG0636@2759|Eukaryota,38EMA@33154|Opisthokonta,3NUAT@4751|Fungi,3QJXC@4890|Ascomycota,3RRTR@4891|Saccharomycetes	4751|Fungi	H	Catalyzes the first intracellular reaction of sulfate assimilation, forming adenosine-5'-phosphosulfate (APS) from inorganic sulfate and ATP. Plays an important role in sulfate activation as a component of the biosynthesis pathway of sulfur- containing amino acids	MET3	GO:0000096,GO:0000097,GO:0000103,GO:0000166,GO:0003674,GO:0003824,GO:0004020,GO:0004779,GO:0004781,GO:0005488,GO:0005524,GO:0005575,GO:0005622,GO:0005623,GO:0005737,GO:0005739,GO:0006082,GO:0006520,GO:0006534,GO:0006555,GO:0006790,GO:0006793,GO:0006796,GO:0006807,GO:0008144,GO:0008150,GO:0008152,GO:0008652,GO:0009058,GO:0009066,GO:0009067,GO:0009069,GO:0009070,GO:0009086,GO:0009403,GO:0009404,GO:…	2.7.7.4	ko:K00958	ko00230,ko00261,ko00450,ko00920,ko01100,ko01120,ko01130,map00230,map00261,map00450,map00920,map01100,map01120,map01130	M00176,M00596	R00529,R04929	RC02809,RC02889	ko00000,ko00001,ko00002,ko01000	-	-	-	APS_kinase,ATP-sulfurylase,PUA_2
526_MZR_7	mRNA_526_MZR_7	1041607.K0L077	2.67e-14	83.2	28N6C@1|root,2QQIF@2759|Eukaryota,38TJU@33154|Opisthokonta,3PHMI@4751|Fungi,3R623@4890|Ascomycota,3RWM4@4891|Saccharomycetes	4751|Fungi	S	structural molecule activity	-	-	-	-	-	-	-	-	-	-	-	-	-
527_MZR_7	mRNA_527_MZR_7	4922.CAY68085	1.21e-301	825	COG1404@1|root,KOG1153@2759|Eukaryota,38BIJ@33154|Opisthokonta,3NYXF@4751|Fungi,3QPRU@4890|Ascomycota,3RS1Z@4891|Saccharomycetes	4751|Fungi	O	Belongs to the peptidase S8 family	-	GO:0000003,GO:0003006,GO:0003674,GO:0003824,GO:0004175,GO:0004252,GO:0005575,GO:0005618,GO:0005619,GO:0005622,GO:0005623,GO:0005634,GO:0005635,GO:0006508,GO:0006807,GO:0007049,GO:0008150,GO:0008152,GO:0008233,GO:0008236,GO:0009272,GO:0009277,GO:0009653,GO:0009987,GO:0010927,GO:0012505,GO:0016043,GO:0016787,GO:0017171,GO:0019538,GO:0019953,GO:0022402,GO:0022413,GO:0022414,GO:0022607,GO:0030154,GO:…	-	ko:K14644	-	-	-	-	ko00000,ko01000,ko01002,ko03110	-	-	-	Inhibitor_I9,Peptidase_S8
528_MZR_7	mRNA_528_MZR_7	4922.CAY68084	0	4340	COG0439@1|root,KOG0368@2759|Eukaryota,38BBT@33154|Opisthokonta,3NUU6@4751|Fungi,3QJKI@4890|Ascomycota,3RTM4@4891|Saccharomycetes	4751|Fungi	I	to Saccharomyces cerevisiae HFA1 (YMR207C) and ACC1 (YNR016C)	ACC1	GO:0000166,GO:0001676,GO:0003674,GO:0003824,GO:0003989,GO:0004075,GO:0005488,GO:0005524,GO:0005575,GO:0005622,GO:0005623,GO:0005737,GO:0005739,GO:0005783,GO:0005789,GO:0005829,GO:0006082,GO:0006139,GO:0006163,GO:0006164,GO:0006606,GO:0006629,GO:0006631,GO:0006633,GO:0006637,GO:0006725,GO:0006732,GO:0006753,GO:0006790,GO:0006793,GO:0006796,GO:0006807,GO:0006810,GO:0006886,GO:0006913,GO:0006996,GO:…	2.1.3.15,6.3.4.14,6.4.1.2	ko:K11262	ko00061,ko00254,ko00620,ko00640,ko01100,ko01110,ko01212,ko04152,ko04910,ko04922,map00061,map00254,map00620,map00640,map01100,map01110,map01212,map04152,map04910,map04922	M00082	R00742,R04385,R04386	RC00040,RC00253,RC00367	ko00000,ko00001,ko00002,ko01000	-	-	-	ACC_central,Biotin_carb_C,Biotin_carb_N,Biotin_lipoyl,CPSase_L_D2,Carboxyl_trans
529_MZR_7	mRNA_529_MZR_7	4922.CAY68083	2.06e-151	426	COG5596@1|root,KOG3324@2759|Eukaryota,39RT6@33154|Opisthokonta,3NW8D@4751|Fungi,3QMFC@4890|Ascomycota,3RSN0@4891|Saccharomycetes	4751|Fungi	U	Essential component of the TIM23 complex, a complex that mediates the translocation of transit peptide-containing proteins across the mitochondrial inner membrane	TIM23	GO:0003674,GO:0005048,GO:0005215,GO:0005488,GO:0005575,GO:0005622,GO:0005623,GO:0005737,GO:0005739,GO:0005740,GO:0005743,GO:0005744,GO:0006605,GO:0006626,GO:0006810,GO:0006839,GO:0006886,GO:0006996,GO:0007005,GO:0008104,GO:0008150,GO:0008320,GO:0008565,GO:0009987,GO:0015031,GO:0015399,GO:0015405,GO:0015450,GO:0015833,GO:0016020,GO:0016021,GO:0016043,GO:0017038,GO:0019866,GO:0022804,GO:0022857,GO:…	-	ko:K17794	ko04212,map04212	-	-	-	ko00000,ko00001,ko02000,ko03029	3.A.8.1	-	-	Tim17
530_MZR_7	mRNA_530_MZR_7	4922.CAY68082	1.79e-268	734	COG0042@1|root,KOG2334@2759|Eukaryota,39RD0@33154|Opisthokonta,3NU4X@4751|Fungi,3QNG2@4890|Ascomycota,3RT4G@4891|Saccharomycetes	4751|Fungi	J	synthase	dus2	GO:0000166,GO:0002943,GO:0003674,GO:0003824,GO:0005488,GO:0005575,GO:0005622,GO:0005623,GO:0005634,GO:0005737,GO:0006139,GO:0006396,GO:0006399,GO:0006400,GO:0006725,GO:0006807,GO:0008033,GO:0008150,GO:0008152,GO:0009451,GO:0009987,GO:0010467,GO:0016070,GO:0016491,GO:0016627,GO:0017150,GO:0034470,GO:0034641,GO:0034660,GO:0036094,GO:0043167,GO:0043168,GO:0043170,GO:0043226,GO:0043227,GO:0043229,GO:…	1.3.1.91	ko:K05543	-	-	-	-	ko00000,ko01000,ko03016	-	-	-	Dus
531_MZR_7	mRNA_531_MZR_7	4922.CAY68081	0	1068	COG1914@1|root,KOG1291@2759|Eukaryota,38C14@33154|Opisthokonta,3NUWM@4751|Fungi,3QMGC@4890|Ascomycota,3RSME@4891|Saccharomycetes	4751|Fungi	P	to Saccharomyces cerevisiae SMF2 (YHR050W)	SMF1	GO:0000041,GO:0003674,GO:0005215,GO:0005384,GO:0005488,GO:0005575,GO:0005622,GO:0005623,GO:0005737,GO:0005739,GO:0005768,GO:0005770,GO:0005773,GO:0005774,GO:0005783,GO:0005789,GO:0005794,GO:0005802,GO:0006810,GO:0006811,GO:0006812,GO:0006824,GO:0006828,GO:0006873,GO:0006875,GO:0006877,GO:0008150,GO:0008324,GO:0009987,GO:0012505,GO:0015075,GO:0015318,GO:0016020,GO:0016021,GO:0019725,GO:0022857,GO:…	-	ko:K12346	-	-	-	-	ko00000,ko02000	2.A.55.1	-	-	Nramp
532_MZR_7	mRNA_532_MZR_7	4922.CAY68080	0	897	COG5151@1|root,KOG2807@2759|Eukaryota,38CIQ@33154|Opisthokonta,3NTXZ@4751|Fungi,3QJC5@4890|Ascomycota,3RRQK@4891|Saccharomycetes	4751|Fungi	KL	to Saccharomyces cerevisiae SSL1 (YLR005W)	-	GO:0000109,GO:0000112,GO:0000428,GO:0000439,GO:0000988,GO:0000990,GO:0000991,GO:0003674,GO:0003676,GO:0003824,GO:0004842,GO:0005488,GO:0005575,GO:0005622,GO:0005623,GO:0005634,GO:0005654,GO:0005667,GO:0005675,GO:0006139,GO:0006259,GO:0006281,GO:0006289,GO:0006351,GO:0006352,GO:0006355,GO:0006357,GO:0006366,GO:0006367,GO:0006464,GO:0006468,GO:0006725,GO:0006793,GO:0006796,GO:0006807,GO:0006950,GO:…	-	ko:K03142	ko03022,ko03420,ko05203,map03022,map03420,map05203	M00290	-	-	ko00000,ko00001,ko00002,ko03021,ko03400	-	-	-	C1_4,Ssl1
533_MZR_7	mRNA_533_MZR_7	4922.CAY68079	1.55e-258	721	KOG2056@1|root,KOG2056@2759|Eukaryota,39RFQ@33154|Opisthokonta,3NU6R@4751|Fungi,3QRCJ@4890|Ascomycota,3RTC0@4891|Saccharomycetes	4751|Fungi	F	to Saccharomyces cerevisiae ENT1 (YDL161W) and ENT2 (YLR206W)	-	GO:0000147,GO:0003674,GO:0005488,GO:0005515,GO:0005543,GO:0005546,GO:0005575,GO:0005622,GO:0005623,GO:0005737,GO:0005768,GO:0005769,GO:0005856,GO:0005933,GO:0005934,GO:0005935,GO:0005937,GO:0005938,GO:0006810,GO:0006897,GO:0006996,GO:0007010,GO:0007015,GO:0008150,GO:0008289,GO:0009987,GO:0012505,GO:0015629,GO:0016020,GO:0016043,GO:0016192,GO:0022607,GO:0030029,GO:0030036,GO:0030276,GO:0030427,GO:…	-	ko:K12471	ko04144,map04144	-	-	-	ko00000,ko00001,ko04131	-	-	-	DUF1720,ENTH,UIM
534_MZR_7	mRNA_534_MZR_7	4922.CAY68078	0	1086	COG1171@1|root,KOG1250@2759|Eukaryota,38C3Z@33154|Opisthokonta,3NUWH@4751|Fungi,3QJR1@4890|Ascomycota,3RS48@4891|Saccharomycetes	4751|Fungi	E	Threonine dehydratase	ILV1	GO:0003674,GO:0003824,GO:0004794,GO:0005488,GO:0005575,GO:0005622,GO:0005623,GO:0005737,GO:0005739,GO:0006082,GO:0006520,GO:0006549,GO:0006566,GO:0006567,GO:0006807,GO:0008144,GO:0008150,GO:0008152,GO:0008652,GO:0009056,GO:0009058,GO:0009063,GO:0009066,GO:0009068,GO:0009081,GO:0009082,GO:0009097,GO:0009987,GO:0016053,GO:0016054,GO:0016829,GO:0016840,GO:0016841,GO:0019752,GO:0019842,GO:0030170,GO:…	4.3.1.19	ko:K01754	ko00260,ko00290,ko01100,ko01110,ko01130,ko01200,ko01230,map00260,map00290,map01100,map01110,map01130,map01200,map01230	M00570	R00220,R00996	RC00418,RC02600	ko00000,ko00001,ko00002,ko01000	-	-	-	PALP,Thr_dehydrat_C
535_MZR_7	mRNA_535_MZR_7	4922.CAY68077	0	921	28KFK@1|root,2QSWP@2759|Eukaryota,38E1Q@33154|Opisthokonta,3NXU9@4751|Fungi,3QKK0@4890|Ascomycota,3RSF8@4891|Saccharomycetes	4751|Fungi	G	Mannan endo-1,6-alpha-mannosidase	DCW1	GO:0000003,GO:0003674,GO:0003824,GO:0004553,GO:0004559,GO:0005575,GO:0005576,GO:0005618,GO:0005622,GO:0005623,GO:0005737,GO:0005783,GO:0005789,GO:0005886,GO:0005933,GO:0005975,GO:0007114,GO:0007117,GO:0008150,GO:0008152,GO:0008496,GO:0009056,GO:0009272,GO:0009311,GO:0009313,GO:0009897,GO:0009986,GO:0009987,GO:0012505,GO:0015923,GO:0016020,GO:0016021,GO:0016043,GO:0016052,GO:0016787,GO:0016798,GO:…	3.2.1.101	ko:K08257	-	-	-	-	ko00000,ko00537,ko01000	-	GH76	-	Glyco_hydro_76
536_MZR_7	mRNA_536_MZR_7	4922.CAY68076	1.28e-163	458	28KP5@1|root,2QT50@2759|Eukaryota,38DR6@33154|Opisthokonta,3P0GV@4751|Fungi,3QMU1@4890|Ascomycota,3RR5R@4891|Saccharomycetes	4751|Fungi	S	Saccharomyces cerevisiae YNR018W	RCF2	GO:0003674,GO:0005575,GO:0005622,GO:0005623,GO:0005737,GO:0005739,GO:0005740,GO:0005743,GO:0006996,GO:0007005,GO:0008150,GO:0008535,GO:0009987,GO:0016020,GO:0016021,GO:0016043,GO:0017004,GO:0019866,GO:0022607,GO:0031090,GO:0031224,GO:0031300,GO:0031301,GO:0031304,GO:0031305,GO:0031966,GO:0031967,GO:0031975,GO:0032592,GO:0032991,GO:0033108,GO:0033617,GO:0034622,GO:0043226,GO:0043227,GO:0043229,GO:…	-	-	-	-	-	-	-	-	-	-	HIG_1_N
537_MZR_7	mRNA_537_MZR_7	4922.CAY68074	9.18e-83	244	COG2174@1|root,KOG1790@2759|Eukaryota,3A4A9@33154|Opisthokonta,3P2ZU@4751|Fungi,3QV4J@4890|Ascomycota,3RUFE@4891|Saccharomycetes	4751|Fungi	J	to Saccharomyces cerevisiae RPL34A (YER056C-A) and RPL34B (YIL052C)	-	GO:0002181,GO:0003674,GO:0003676,GO:0003723,GO:0003735,GO:0005198,GO:0005488,GO:0005575,GO:0005622,GO:0005623,GO:0005737,GO:0005829,GO:0005840,GO:0006412,GO:0006518,GO:0006807,GO:0008150,GO:0008152,GO:0009058,GO:0009059,GO:0009987,GO:0010467,GO:0015934,GO:0019538,GO:0022613,GO:0022625,GO:0022626,GO:0030684,GO:0030687,GO:0032991,GO:0034641,GO:0034645,GO:0042254,GO:0043043,GO:0043170,GO:0043226,GO:…	-	ko:K02915	ko03010,map03010	M00177,M00179	-	-	br01610,ko00000,ko00001,ko00002,ko03011	-	-	-	Ribosomal_L34e
538_MZR_7	mRNA_538_MZR_7	4922.CAY68073	3.46e-99	288	COG0251@1|root,KOG2317@2759|Eukaryota,3A5RT@33154|Opisthokonta,3P5AT@4751|Fungi,3QWAV@4890|Ascomycota,3RUHZ@4891|Saccharomycetes	4751|Fungi	J	to Saccharomyces cerevisiae HMF1 (YER057C) and MMF1 (YIL051C)	-	GO:0003674,GO:0005575,GO:0005622,GO:0005623,GO:0005634,GO:0005737,GO:0005739,GO:0005740,GO:0005758,GO:0005759,GO:0005829,GO:0006082,GO:0006412,GO:0006518,GO:0006520,GO:0006549,GO:0006807,GO:0008150,GO:0008152,GO:0008652,GO:0009058,GO:0009059,GO:0009081,GO:0009082,GO:0009097,GO:0009987,GO:0010467,GO:0016053,GO:0019538,GO:0019752,GO:0031967,GO:0031970,GO:0031974,GO:0031975,GO:0032543,GO:0034641,GO:…	-	-	-	-	-	-	-	-	-	-	Ribonuc_L-PSP
539_MZR_7	mRNA_539_MZR_7	4922.CAY68071	0	909	KOG1674@1|root,KOG1674@2759|Eukaryota,39T9Y@33154|Opisthokonta,3NW3Y@4751|Fungi,3QMVX@4890|Ascomycota,3RTZB@4891|Saccharomycetes	4751|Fungi	S	to Saccharomyces cerevisiae PCL6 (YER059W) and PCL7 (YIL050W)	PCL7	GO:0000079,GO:0000307,GO:0001932,GO:0003674,GO:0005488,GO:0005515,GO:0005575,GO:0005622,GO:0005623,GO:0005634,GO:0005737,GO:0005975,GO:0005976,GO:0005977,GO:0005979,GO:0005981,GO:0006073,GO:0006091,GO:0006109,GO:0006112,GO:0007049,GO:0008150,GO:0008152,GO:0009889,GO:0009894,GO:0009987,GO:0010556,GO:0010564,GO:0010675,GO:0010906,GO:0010962,GO:0015980,GO:0016538,GO:0019207,GO:0019220,GO:0019222,GO:…	-	-	-	-	-	-	-	-	-	-	Cyclin
540_MZR_7	mRNA_540_MZR_7	4922.CAY68069	1.16e-211	585	COG0040@1|root,KOG2831@2759|Eukaryota,38BT1@33154|Opisthokonta,3NU58@4751|Fungi,3QQS0@4890|Ascomycota,3RT73@4891|Saccharomycetes	4751|Fungi	E	Catalyzes the condensation of ATP and 5-phosphoribose 1- diphosphate to form N'-(5'-phosphoribosyl)-ATP (PR-ATP). Has a crucial role in the pathway because the rate of histidine biosynthesis seems to be controlled primarily by regulation of the enzymatic activity (By similarity)	HIS1	GO:0000105,GO:0000166,GO:0000287,GO:0003674,GO:0003824,GO:0003879,GO:0005488,GO:0005524,GO:0005575,GO:0005622,GO:0005623,GO:0005737,GO:0006082,GO:0006520,GO:0006547,GO:0006725,GO:0006807,GO:0008144,GO:0008150,GO:0008152,GO:0008652,GO:0009058,GO:0009987,GO:0016053,GO:0016740,GO:0016757,GO:0016763,GO:0017076,GO:0018130,GO:0019438,GO:0019752,GO:0030554,GO:0032553,GO:0032555,GO:0032559,GO:0034641,GO:…	2.4.2.17	ko:K00765	ko00340,ko01100,ko01110,ko01230,map00340,map01100,map01110,map01230	M00026	R01071	RC02819,RC03200	ko00000,ko00001,ko00002,ko01000	-	-	-	HisG,HisG_C
541_MZR_7	mRNA_541_MZR_7	4922.CAY68068	0	2141	KOG0210@1|root,KOG0210@2759|Eukaryota,38BSN@33154|Opisthokonta,3NU8S@4751|Fungi,3QM3S@4890|Ascomycota,3RRH4@4891|Saccharomycetes	4751|Fungi	P	Belongs to the cation transport ATPase (P-type) (TC 3.A.3) family. Type IV subfamily	NEO1	GO:0000139,GO:0000166,GO:0000287,GO:0003674,GO:0003824,GO:0004012,GO:0005215,GO:0005319,GO:0005488,GO:0005524,GO:0005548,GO:0005575,GO:0005622,GO:0005623,GO:0005737,GO:0005768,GO:0005794,GO:0005802,GO:0005886,GO:0006810,GO:0006811,GO:0006820,GO:0006869,GO:0006890,GO:0006897,GO:0006996,GO:0007033,GO:0008104,GO:0008144,GO:0008150,GO:0009987,GO:0010008,GO:0010876,GO:0012505,GO:0015031,GO:0015075,GO:…	3.6.3.1	ko:K01530	-	-	-	-	ko00000,ko01000	-	-	-	Cation_ATPase,E1-E2_ATPase,Hydrolase,PhoLip_ATPase_C,PhoLip_ATPase_N
542_MZR_7	mRNA_542_MZR_7	4922.CAY68067	0	1823	COG5409@1|root,KOG1162@2759|Eukaryota,38FWU@33154|Opisthokonta,3NTYU@4751|Fungi,3QPI4@4890|Ascomycota,3RRVC@4891|Saccharomycetes	4751|Fungi	U	to Saccharomyces cerevisiae SYG1 (YIL047C)	SYG1	GO:0000322,GO:0000323,GO:0000324,GO:0000329,GO:0003674,GO:0005575,GO:0005622,GO:0005623,GO:0005737,GO:0005739,GO:0005773,GO:0005774,GO:0005886,GO:0007154,GO:0007165,GO:0008150,GO:0009966,GO:0009987,GO:0010646,GO:0016020,GO:0016021,GO:0023051,GO:0023052,GO:0031090,GO:0031224,GO:0043226,GO:0043227,GO:0043229,GO:0043231,GO:0044422,GO:0044424,GO:0044425,GO:0044437,GO:0044444,GO:0044446,GO:0044464,GO:…	-	-	-	-	-	-	-	-	-	-	EXS,SPX
543_MZR_7	mRNA_543_MZR_7	4922.CAY68066	0	2310	KOG0307@1|root,KOG0307@2759|Eukaryota,3921I@33154|Opisthokonta,3NW7P@4751|Fungi,3QQ16@4890|Ascomycota,3RRD5@4891|Saccharomycetes	4751|Fungi	U	Component of the coat protein complex II (COPII) which promotes the formation of transport vesicles from the endoplasmic reticulum (ER). The coat has two main functions, the physical deformation of the endoplasmic reticulum membrane into vesicles and the selection of cargo molecules (By similarity)	SEC31	GO:0000139,GO:0003674,GO:0005198,GO:0005575,GO:0005622,GO:0005623,GO:0005737,GO:0005783,GO:0005789,GO:0005794,GO:0005798,GO:0005856,GO:0005937,GO:0006810,GO:0006886,GO:0006888,GO:0006900,GO:0006996,GO:0006997,GO:0006998,GO:0007155,GO:0008104,GO:0008150,GO:0009987,GO:0010256,GO:0012505,GO:0012506,GO:0012507,GO:0015031,GO:0015629,GO:0015833,GO:0016020,GO:0016043,GO:0016050,GO:0016192,GO:0022610,GO:…	-	ko:K14005	ko04141,map04141	M00404	-	-	ko00000,ko00001,ko00002,ko04131	-	-	-	SRA1,Sec16_C,Sec31,WD40
544_MZR_7	mRNA_544_MZR_7	4922.CAY68065	0	1316	COG0481@1|root,KOG0462@2759|Eukaryota,38H35@33154|Opisthokonta,3NVHB@4751|Fungi,3QM2N@4890|Ascomycota,3RR0N@4891|Saccharomycetes	4751|Fungi	J	Promotes mitochondrial protein synthesis. May act as a fidelity factor of the translation reaction, by catalyzing a one- codon backward translocation of tRNAs on improperly translocated ribosomes. Binds to mitochondrial ribosomes in a GTP-dependent manner	GUF1	GO:0000166,GO:0000313,GO:0000428,GO:0001056,GO:0001882,GO:0001883,GO:0003674,GO:0003824,GO:0003899,GO:0003924,GO:0005488,GO:0005525,GO:0005575,GO:0005622,GO:0005623,GO:0005634,GO:0005654,GO:0005666,GO:0005737,GO:0005739,GO:0005740,GO:0005743,GO:0005759,GO:0005761,GO:0005840,GO:0006139,GO:0006351,GO:0006383,GO:0006399,GO:0006412,GO:0006417,GO:0006518,GO:0006725,GO:0006807,GO:0008150,GO:0008152,GO:…	-	ko:K21594	-	-	-	-	ko00000,ko01000,ko03029	-	-	-	EFG_C,GTP_EFTU,GTP_EFTU_D2,LepA_C
546_MZR_7	mRNA_546_MZR_7	4922.CAY68063	2.17e-70	213	COG1958@1|root,KOG3459@2759|Eukaryota,3A1WS@33154|Opisthokonta,3P45M@4751|Fungi,3QVB1@4890|Ascomycota,3RUPV@4891|Saccharomycetes	4751|Fungi	A	to uniprot Q06217 Saccharomyces cerevisiae YLR275W SMD2 U1 snRNP protein of the Sm class	SMD2	GO:0000245,GO:0000375,GO:0000377,GO:0000387,GO:0000395,GO:0000398,GO:0000974,GO:0003674,GO:0003676,GO:0003723,GO:0005488,GO:0005575,GO:0005622,GO:0005623,GO:0005634,GO:0005681,GO:0005682,GO:0005684,GO:0005685,GO:0005686,GO:0006139,GO:0006376,GO:0006396,GO:0006397,GO:0006725,GO:0006807,GO:0008150,GO:0008152,GO:0008380,GO:0009987,GO:0010467,GO:0016043,GO:0016070,GO:0016071,GO:0022607,GO:0022613,GO:…	-	ko:K11096	ko03040,map03040	M00351,M00352,M00354,M00355,M00398	-	-	ko00000,ko00001,ko00002,ko03032,ko03041	-	-	-	LSM
547_MZR_7	mRNA_547_MZR_7	4922.CAY68062	7.21e-239	658	2E0P0@1|root,2S831@2759|Eukaryota,39U05@33154|Opisthokonta,3NY64@4751|Fungi,3QQVF@4890|Ascomycota,3RVFP@4891|Saccharomycetes	4751|Fungi	S	Protein of unknown function (DUF1640)	-	GO:0005575,GO:0005622,GO:0005623,GO:0005737,GO:0005739,GO:0005740,GO:0006810,GO:0006811,GO:0006812,GO:0006816,GO:0006839,GO:0006851,GO:0008150,GO:0016020,GO:0016021,GO:0030001,GO:0031090,GO:0031224,GO:0031966,GO:0031967,GO:0031975,GO:0034220,GO:0036444,GO:0043226,GO:0043227,GO:0043229,GO:0043231,GO:0044422,GO:0044424,GO:0044425,GO:0044429,GO:0044444,GO:0044446,GO:0044464,GO:0051179,GO:0051234,GO:…	-	-	-	-	-	-	-	-	-	-	DUF1640
548_MZR_7	mRNA_548_MZR_7	4922.CAY68061	3.82e-190	528	COG1024@1|root,KOG0016@2759|Eukaryota,38F2P@33154|Opisthokonta,3NXV1@4751|Fungi,3QNP1@4890|Ascomycota,3RT10@4891|Saccharomycetes	4751|Fungi	I	to Saccharomyces cerevisiae ECI1 (YLR284C) and DCI1 (YOR180C)	ECI1	GO:0003674,GO:0003824,GO:0004165,GO:0005575,GO:0005622,GO:0005623,GO:0005737,GO:0005777,GO:0005782,GO:0006082,GO:0006629,GO:0006631,GO:0006635,GO:0008150,GO:0008152,GO:0009056,GO:0009062,GO:0009987,GO:0016042,GO:0016054,GO:0016853,GO:0016860,GO:0016863,GO:0019395,GO:0019752,GO:0030258,GO:0031907,GO:0031974,GO:0032787,GO:0034440,GO:0042579,GO:0043226,GO:0043227,GO:0043229,GO:0043231,GO:0043233,GO:…	5.3.3.8	ko:K13239	ko00071,ko04146,map00071,map04146	-	R04756	RC01078	ko00000,ko00001,ko01000	-	-	iMM904.YOR180C	ECH_1
549_MZR_7	mRNA_549_MZR_7	4922.CAY68060	7.8e-156	437	COG0625@1|root,KOG0867@2759|Eukaryota,3AAJK@33154|Opisthokonta,3P7YT@4751|Fungi,3QXKV@4890|Ascomycota,3RWD3@4891|Saccharomycetes	4751|Fungi	J	Glutathione S-transferase, C-terminal domain	-	-	-	ko:K03233	ko05134,map05134	-	-	-	ko00000,ko00001,ko03012,ko03019	-	-	-	GST_C,GST_N
551_MZR_7	mRNA_551_MZR_7	4922.CAY68057	0	965	KOG0118@1|root,KOG0118@2759|Eukaryota,398J3@33154|Opisthokonta,3NXX8@4751|Fungi,3QP61@4890|Ascomycota,3RTT8@4891|Saccharomycetes	4751|Fungi	A	to Saccharomyces cerevisiae NGR1 (YBR212W)	NGR1	GO:0000932,GO:0003674,GO:0003676,GO:0003723,GO:0003729,GO:0005488,GO:0005575,GO:0005622,GO:0005623,GO:0005737,GO:0006417,GO:0006950,GO:0006979,GO:0006996,GO:0007005,GO:0008150,GO:0009889,GO:0009890,GO:0009892,GO:0009893,GO:0009894,GO:0009895,GO:0009896,GO:0009987,GO:0010468,GO:0010494,GO:0010556,GO:0010558,GO:0010604,GO:0010605,GO:0010608,GO:0010610,GO:0010628,GO:0010629,GO:0016043,GO:0017148,GO:…	-	-	-	-	-	-	-	-	-	-	RRM_1
552_MZR_7	mRNA_552_MZR_7	4922.CAY68056	1.2e-197	547	COG1648@1|root,2RYIW@2759|Eukaryota,39KEU@33154|Opisthokonta,3NYT8@4751|Fungi,3QPH7@4890|Ascomycota,3RUAZ@4891|Saccharomycetes	4751|Fungi	H	to Saccharomyces cerevisiae MET8 (YBR213W)	MET8	GO:0000096,GO:0000097,GO:0000103,GO:0003674,GO:0003824,GO:0004325,GO:0005575,GO:0005622,GO:0005623,GO:0005737,GO:0005829,GO:0006082,GO:0006520,GO:0006555,GO:0006725,GO:0006778,GO:0006779,GO:0006783,GO:0006790,GO:0006807,GO:0008150,GO:0008152,GO:0008168,GO:0008172,GO:0008652,GO:0008705,GO:0009058,GO:0009066,GO:0009067,GO:0009086,GO:0009987,GO:0016053,GO:0016491,GO:0016627,GO:0016628,GO:0016740,GO:…	1.3.1.76,4.99.1.4	ko:K02304	ko00860,ko01100,ko01110,ko01120,map00860,map01100,map01110,map01120	M00121	R02864,R03947	RC01012,RC01034	ko00000,ko00001,ko00002,ko01000	-	-	-	NAD_binding_7,Sirohm_synth_C,Sirohm_synth_M
553_MZR_7	mRNA_553_MZR_7	4922.CAY68055	0	1141	COG5076@1|root,KOG1474@2759|Eukaryota,38EH8@33154|Opisthokonta,3NVXS@4751|Fungi,3QKHB@4890|Ascomycota,3RSSJ@4891|Saccharomycetes	4751|Fungi	K	to Saccharomyces cerevisiae BDF2 (YDL070W) and BDF1 (YLR399C)	BDF1	GO:0000228,GO:0000785,GO:0000790,GO:0000812,GO:0001047,GO:0001067,GO:0001085,GO:0001091,GO:0001094,GO:0001098,GO:0001099,GO:0001672,GO:0003674,GO:0003676,GO:0003677,GO:0003682,GO:0005488,GO:0005515,GO:0005575,GO:0005622,GO:0005623,GO:0005634,GO:0005694,GO:0005737,GO:0006139,GO:0006259,GO:0006281,GO:0006325,GO:0006338,GO:0006351,GO:0006355,GO:0006725,GO:0006807,GO:0006950,GO:0006974,GO:0006996,GO:…	-	ko:K11684	-	-	-	-	ko00000,ko03036	-	-	-	BET,Bromodomain
554_MZR_7	mRNA_554_MZR_7	4922.CAY68054	0	930	COG0517@1|root,KOG1764@2759|Eukaryota,398VT@33154|Opisthokonta,3NU9M@4751|Fungi,3QK0J@4890|Ascomycota,3RRIK@4891|Saccharomycetes	4751|Fungi	C	to Saccharomyces cerevisiae SDS24 (YBR214W) and SDS23 (YGL056C)	SDS23	GO:0000920,GO:0003674,GO:0003824,GO:0004175,GO:0004190,GO:0004857,GO:0004864,GO:0004865,GO:0005575,GO:0005622,GO:0005623,GO:0005634,GO:0005737,GO:0005829,GO:0006508,GO:0006807,GO:0006810,GO:0006897,GO:0006950,GO:0007088,GO:0007154,GO:0007346,GO:0008150,GO:0008152,GO:0008233,GO:0009267,GO:0009605,GO:0009892,GO:0009896,GO:0009987,GO:0009991,GO:0010563,GO:0010564,GO:0010605,GO:0010638,GO:0010921,GO:…	-	-	-	-	-	-	-	-	-	-	CBS
555_MZR_7	mRNA_555_MZR_7	4922.CAY68052	4.65e-285	794	KOG2793@1|root,KOG2793@2759|Eukaryota,39SU7@33154|Opisthokonta,3P19V@4751|Fungi,3QS9C@4890|Ascomycota,3RSKC@4891|Saccharomycetes	4751|Fungi	A	Saccharomyces cerevisiae YBR271W	rrg1	GO:0003674,GO:0003824,GO:0005575,GO:0005622,GO:0005623,GO:0005634,GO:0005737,GO:0006417,GO:0006449,GO:0006464,GO:0006479,GO:0006807,GO:0008150,GO:0008152,GO:0008168,GO:0008170,GO:0008213,GO:0008276,GO:0008757,GO:0009889,GO:0009891,GO:0009893,GO:0009987,GO:0010468,GO:0010556,GO:0010557,GO:0010604,GO:0010608,GO:0010628,GO:0016278,GO:0016279,GO:0016740,GO:0016741,GO:0018022,GO:0018027,GO:0018193,GO:…	-	-	-	-	-	-	-	-	-	-	Methyltransf_16
556_MZR_7	mRNA_556_MZR_7	4922.CAY68051	1.18e-104	304	COG5093@1|root,KOG4071@2759|Eukaryota,39ABE@33154|Opisthokonta,3P488@4751|Fungi,3QKRN@4890|Ascomycota,3RUJ4@4891|Saccharomycetes	4751|Fungi	L	DNA replication complex GINS protein PSF2	PSF2	GO:0000228,GO:0000278,GO:0000724,GO:0000725,GO:0000727,GO:0000785,GO:0000790,GO:0000811,GO:0003674,GO:0005575,GO:0005622,GO:0005623,GO:0005634,GO:0005654,GO:0005657,GO:0005694,GO:0006139,GO:0006259,GO:0006260,GO:0006261,GO:0006270,GO:0006281,GO:0006302,GO:0006310,GO:0006725,GO:0006807,GO:0006950,GO:0006974,GO:0006996,GO:0007049,GO:0007059,GO:0008150,GO:0008152,GO:0009058,GO:0009059,GO:0009987,GO:…	-	ko:K10733	-	M00286	-	-	ko00000,ko00002,ko03032	-	-	-	Sld5
557_MZR_7	mRNA_557_MZR_7	4922.CAY68050	0	1154	COG0548@1|root,KOG2436@2759|Eukaryota,39TIQ@33154|Opisthokonta,3NUKB@4751|Fungi,3QJZX@4890|Ascomycota,3RTXJ@4891|Saccharomycetes	4751|Fungi	E	N-acetylglutamate synthase involved in arginine biosynthesis	ARG2	GO:0003674,GO:0003824,GO:0004042,GO:0005488,GO:0005575,GO:0005622,GO:0005623,GO:0005737,GO:0005739,GO:0005759,GO:0006082,GO:0006520,GO:0006525,GO:0006526,GO:0006536,GO:0006591,GO:0006592,GO:0006807,GO:0008080,GO:0008150,GO:0008152,GO:0008652,GO:0009058,GO:0009064,GO:0009084,GO:0009987,GO:0016053,GO:0016407,GO:0016410,GO:0016597,GO:0016740,GO:0016746,GO:0016747,GO:0019752,GO:0031406,GO:0031974,GO:…	2.3.1.1	ko:K00618	ko00220,ko01100,ko01110,ko01130,ko01210,ko01230,map00220,map01100,map01110,map01130,map01210,map01230	M00028	R00259	RC00004,RC00064	ko00000,ko00001,ko00002,ko01000	-	-	-	NAT
559_MZR_7	mRNA_559_MZR_7	4922.CAY68048	0	1001	COG0101@1|root,KOG2553@2759|Eukaryota,38F38@33154|Opisthokonta,3NVYM@4751|Fungi,3QNKA@4890|Ascomycota,3RSJ4@4891|Saccharomycetes	4751|Fungi	J	tRNA pseudouridine synthase	PUS1	GO:0001522,GO:0003674,GO:0003676,GO:0003723,GO:0003729,GO:0003824,GO:0005488,GO:0005575,GO:0005622,GO:0005623,GO:0005634,GO:0005737,GO:0005739,GO:0006139,GO:0006396,GO:0006399,GO:0006400,GO:0006725,GO:0006807,GO:0008033,GO:0008150,GO:0008152,GO:0009451,GO:0009982,GO:0009987,GO:0010467,GO:0016070,GO:0016071,GO:0016073,GO:0016556,GO:0016829,GO:0016853,GO:0016866,GO:0031119,GO:0031120,GO:0034470,GO:…	5.4.99.12,5.4.99.44	ko:K06173,ko:K15452	-	-	-	-	ko00000,ko01000,ko03016	-	-	iMM904.YGL063W,iND750.YGL063W	PseudoU_synth_1
560_MZR_7	mRNA_560_MZR_7	4922.CAY68047	6.11e-129	366	COG1374@1|root,KOG3492@2759|Eukaryota,38ER8@33154|Opisthokonta,3NVZ1@4751|Fungi,3QPWK@4890|Ascomycota,3RTJC@4891|Saccharomycetes	4751|Fungi	J	Required for proper 27S pre-rRNA processing and 60S ribosome subunit assembly	NIP7	GO:0000463,GO:0000470,GO:0003674,GO:0003676,GO:0003723,GO:0005488,GO:0005575,GO:0005622,GO:0005623,GO:0005634,GO:0005730,GO:0005737,GO:0006139,GO:0006364,GO:0006396,GO:0006725,GO:0006807,GO:0006996,GO:0008150,GO:0008152,GO:0009987,GO:0010467,GO:0016043,GO:0016070,GO:0016072,GO:0022607,GO:0022613,GO:0022618,GO:0030684,GO:0030687,GO:0031974,GO:0031981,GO:0032991,GO:0034470,GO:0034622,GO:0034641,GO:…	-	ko:K07565	-	-	-	-	ko00000,ko03009	-	-	-	UPF0113
561_MZR_7	mRNA_561_MZR_7	4922.CAY68046	0	1123	KOG2376@1|root,KOG2376@2759|Eukaryota,38BBP@33154|Opisthokonta,3NWFW@4751|Fungi,3QM7U@4890|Ascomycota,3RTSQ@4891|Saccharomycetes	4751|Fungi	U	Signal-recognition-particle assembly has a crucial role in targeting secretory proteins to the rough endoplasmic reticulum membrane	srp72	GO:0003674,GO:0003676,GO:0003723,GO:0005488,GO:0005575,GO:0005622,GO:0005623,GO:0005634,GO:0005737,GO:0005783,GO:0005786,GO:0005789,GO:0006605,GO:0006612,GO:0006613,GO:0006614,GO:0006616,GO:0006810,GO:0006886,GO:0008104,GO:0008150,GO:0008312,GO:0012505,GO:0015031,GO:0015833,GO:0016020,GO:0031984,GO:0032991,GO:0033036,GO:0033365,GO:0034613,GO:0042175,GO:0042886,GO:0043226,GO:0043227,GO:0043229,GO:…	-	ko:K03108	ko03060,map03060	-	-	-	ko00000,ko00001,ko02044	3.A.5.9	-	-	SRP72,SRP_TPR_like
562_MZR_7	mRNA_562_MZR_7	4922.CAY68045	0	973	COG0513@1|root,KOG0335@2759|Eukaryota,39SM3@33154|Opisthokonta,3NY0Q@4751|Fungi,3QMDF@4890|Ascomycota,3RTC9@4891|Saccharomycetes	4751|Fungi	A	ATP-binding RNA helicase involved in mitochondrial RNA metabolism. Required for maintenance of mitochondrial DNA (By similarity)	MRH4	GO:0000027,GO:0000166,GO:0000313,GO:0000315,GO:0003674,GO:0003676,GO:0003723,GO:0003724,GO:0003824,GO:0004004,GO:0004386,GO:0005488,GO:0005524,GO:0005575,GO:0005622,GO:0005623,GO:0005634,GO:0005730,GO:0005737,GO:0005739,GO:0005759,GO:0005761,GO:0005762,GO:0005840,GO:0006139,GO:0006725,GO:0006807,GO:0006996,GO:0008026,GO:0008144,GO:0008150,GO:0008152,GO:0008186,GO:0009987,GO:0010501,GO:0015934,GO:…	3.6.4.13	ko:K17678	-	-	-	-	ko00000,ko01000,ko03029	-	-	-	DEAD,Helicase_C
563_MZR_7	mRNA_563_MZR_7	4922.CAY68042	0	1882	COG1643@1|root,KOG0924@2759|Eukaryota,39WRX@33154|Opisthokonta,3NU3R@4751|Fungi,3QNGA@4890|Ascomycota,3RRR8@4891|Saccharomycetes	4751|Fungi	A	to Saccharomyces cerevisiae PRP16 (YKR086W)	-	GO:0000166,GO:0000350,GO:0000375,GO:0000377,GO:0000378,GO:0000393,GO:0000394,GO:0000398,GO:0003674,GO:0003676,GO:0003723,GO:0003724,GO:0003824,GO:0004004,GO:0004386,GO:0005488,GO:0005524,GO:0005575,GO:0005622,GO:0005623,GO:0005634,GO:0005681,GO:0005684,GO:0005737,GO:0006139,GO:0006396,GO:0006397,GO:0006725,GO:0006807,GO:0008026,GO:0008144,GO:0008150,GO:0008152,GO:0008186,GO:0008380,GO:0009987,GO:…	3.6.4.13	ko:K12815	ko03040,map03040	-	-	-	ko00000,ko00001,ko01000,ko03041	-	-	-	DEAD,HA2,Helicase_C,OB_NTP_bind
564_MZR_7	mRNA_564_MZR_7	4922.CAY68041	2.99e-109	315	COG0278@1|root,KOG0911@2759|Eukaryota,3A1XT@33154|Opisthokonta,3P2U5@4751|Fungi,3QV58@4890|Ascomycota,3RUJG@4891|Saccharomycetes	4751|Fungi	O	Belongs to the glutaredoxin family. Monothiol subfamily	GRX5	GO:0003674,GO:0003824,GO:0005488,GO:0005575,GO:0005622,GO:0005623,GO:0005737,GO:0005739,GO:0005759,GO:0006091,GO:0006790,GO:0006807,GO:0006950,GO:0006970,GO:0006979,GO:0008150,GO:0008152,GO:0009055,GO:0009628,GO:0009987,GO:0010467,GO:0015035,GO:0015036,GO:0015037,GO:0015038,GO:0016043,GO:0016226,GO:0016491,GO:0016667,GO:0016740,GO:0016782,GO:0019538,GO:0019725,GO:0022607,GO:0022900,GO:0031163,GO:…	-	ko:K07390	-	-	-	-	ko00000,ko03029,ko03110	-	-	-	Glutaredoxin
565_MZR_7	mRNA_565_MZR_7	4922.CAY68040	1.11e-265	726	28KN6@1|root,2QT3R@2759|Eukaryota,38ECG@33154|Opisthokonta,3Q3NW@4751|Fungi,3RKQW@4890|Ascomycota,3RTQU@4891|Saccharomycetes	4751|Fungi	S	Saccharomyces cerevisiae YOR084W	-	GO:0003674,GO:0003824,GO:0004806,GO:0005575,GO:0005622,GO:0005623,GO:0005737,GO:0005777,GO:0005782,GO:0006629,GO:0006638,GO:0006639,GO:0006641,GO:0006996,GO:0007031,GO:0008150,GO:0008152,GO:0009056,GO:0009987,GO:0016042,GO:0016043,GO:0016298,GO:0016787,GO:0016788,GO:0019433,GO:0031907,GO:0031974,GO:0042579,GO:0043226,GO:0043227,GO:0043229,GO:0043231,GO:0043233,GO:0044237,GO:0044238,GO:0044242,GO:…	-	-	-	-	-	-	-	-	-	-	Abhydrolase_6,Hydrolase_4
566_MZR_7	mRNA_566_MZR_7	4922.CAY68039	6.38e-93	295	KOG2992@1|root,KOG2992@2759|Eukaryota,38DH8@33154|Opisthokonta,3NUEP@4751|Fungi,3QTAW@4890|Ascomycota,3RSBV@4891|Saccharomycetes	4751|Fungi	Y	to Saccharomyces cerevisiae SRP40 (YKR092C)	SRP40	GO:0003674,GO:0005575,GO:0005622,GO:0005623,GO:0005634,GO:0005730,GO:0006810,GO:0006913,GO:0008150,GO:0031974,GO:0031981,GO:0043226,GO:0043227,GO:0043228,GO:0043229,GO:0043231,GO:0043232,GO:0043233,GO:0044422,GO:0044424,GO:0044428,GO:0044446,GO:0044464,GO:0046907,GO:0051169,GO:0051179,GO:0051234,GO:0051641,GO:0051649,GO:0070013	-	ko:K11294	ko05130,map05130	-	-	-	ko00000,ko00001,ko03009,ko03036	-	-	-	LisH,SRP40_C
567_MZR_7	mRNA_567_MZR_7	4922.CAY68037	0	1569	COG1061@1|root,KOG1123@2759|Eukaryota,38CR5@33154|Opisthokonta,3NTVF@4751|Fungi,3QKKQ@4890|Ascomycota,3RSNJ@4891|Saccharomycetes	4751|Fungi	L	to Saccharomyces cerevisiae SSL2 (YIL143C)	SSL2	GO:0000018,GO:0000019,GO:0000109,GO:0000112,GO:0000166,GO:0000428,GO:0000439,GO:0000988,GO:0000990,GO:0000991,GO:0001109,GO:0001111,GO:0001112,GO:0001113,GO:0001120,GO:0003674,GO:0003676,GO:0003677,GO:0003678,GO:0003824,GO:0004003,GO:0004386,GO:0005488,GO:0005524,GO:0005575,GO:0005622,GO:0005623,GO:0005634,GO:0005654,GO:0005667,GO:0005675,GO:0005737,GO:0005829,GO:0006139,GO:0006259,GO:0006281,GO:…	3.6.4.12	ko:K10843	ko03022,ko03420,map03022,map03420	M00290	-	-	ko00000,ko00001,ko00002,ko01000,ko03021,ko03400	-	-	-	ERCC3_RAD25_C,Helicase_C_3,ResIII
568_MZR_7	mRNA_568_MZR_7	4922.CAY68036	0	1232	COG5185@1|root,KOG0995@2759|Eukaryota,38HGM@33154|Opisthokonta,3NUWD@4751|Fungi,3QN2D@4890|Ascomycota,3RREV@4891|Saccharomycetes	4751|Fungi	D	Acts as a component of the essential kinetochore- associated NDC80 complex, which is required for chromosome segregation and spindle checkpoint activity	NDC80	GO:0000003,GO:0000070,GO:0000226,GO:0000228,GO:0000278,GO:0000280,GO:0000775,GO:0000776,GO:0000777,GO:0000778,GO:0000779,GO:0000780,GO:0000793,GO:0000794,GO:0000819,GO:0000940,GO:0000942,GO:0003674,GO:0005198,GO:0005200,GO:0005488,GO:0005515,GO:0005575,GO:0005622,GO:0005623,GO:0005634,GO:0005694,GO:0006996,GO:0007010,GO:0007017,GO:0007020,GO:0007049,GO:0007059,GO:0007080,GO:0007088,GO:0007127,GO:…	-	ko:K11547	-	-	-	-	ko00000,ko03036	-	-	-	Ndc80_HEC
569_MZR_7	mRNA_569_MZR_7	4922.CAY68035	0	964	KOG2986@1|root,KOG2986@2759|Eukaryota,38TTK@33154|Opisthokonta,3NYI1@4751|Fungi,3QQ15@4890|Ascomycota,3RTJK@4891|Saccharomycetes	4751|Fungi	S	to Saccharomyces cerevisiae TAM41 (YGR046W)	TAM41	GO:0003674,GO:0003824,GO:0004605,GO:0005575,GO:0005622,GO:0005623,GO:0005737,GO:0005739,GO:0005740,GO:0005743,GO:0005759,GO:0006139,GO:0006220,GO:0006221,GO:0006629,GO:0006644,GO:0006650,GO:0006655,GO:0006725,GO:0006753,GO:0006793,GO:0006796,GO:0006807,GO:0006996,GO:0007005,GO:0007006,GO:0008150,GO:0008152,GO:0008610,GO:0008654,GO:0009058,GO:0009117,GO:0009165,GO:0009987,GO:0016020,GO:0016024,GO:…	-	ko:K17807	-	-	-	-	ko00000,ko03029	-	-	-	Mmp37
570_MZR_7	mRNA_570_MZR_7	4922.CAY68034	0	1028	COG2319@1|root,KOG0273@2759|Eukaryota,38CDT@33154|Opisthokonta,3NXE8@4751|Fungi,3QR8S@4890|Ascomycota,3RRVA@4891|Saccharomycetes	4751|Fungi	B	to Saccharomyces cerevisiae SIF2 (YBR103W)	-	GO:0000118,GO:0000122,GO:0000228,GO:0000785,GO:0000790,GO:0001932,GO:0001934,GO:0003674,GO:0003712,GO:0003714,GO:0005575,GO:0005622,GO:0005623,GO:0005634,GO:0005654,GO:0005694,GO:0006139,GO:0006323,GO:0006325,GO:0006333,GO:0006338,GO:0006342,GO:0006351,GO:0006355,GO:0006357,GO:0006464,GO:0006476,GO:0006725,GO:0006807,GO:0006996,GO:0008150,GO:0008152,GO:0009058,GO:0009059,GO:0009889,GO:0009890,GO:…	-	ko:K04508	ko04013,ko04310,map04013,map04310	-	-	-	ko00000,ko00001	-	-	-	LisH,WD40
572_MZR_7	mRNA_572_MZR_7	1005962.W1Q8X2	1.47e-25	102	2B1DQ@1|root,2S0A4@2759|Eukaryota,3A3S7@33154|Opisthokonta,3P46F@4751|Fungi,3QW2T@4890|Ascomycota,3RUEZ@4891|Saccharomycetes	4751|Fungi	J	to Saccharomyces cerevisiae MRPL20 (YKR085C)	-	GO:0000313,GO:0000315,GO:0003674,GO:0003735,GO:0005198,GO:0005575,GO:0005622,GO:0005623,GO:0005737,GO:0005739,GO:0005759,GO:0005761,GO:0005762,GO:0005840,GO:0006412,GO:0006518,GO:0006807,GO:0008150,GO:0008152,GO:0009058,GO:0009059,GO:0009987,GO:0010467,GO:0015934,GO:0019538,GO:0031974,GO:0032543,GO:0032991,GO:0034641,GO:0034645,GO:0043043,GO:0043170,GO:0043226,GO:0043227,GO:0043228,GO:0043229,GO:…	-	-	-	-	-	-	-	-	-	-	MRP-L20
573_MZR_7	mRNA_573_MZR_7	4922.CAY68031	5.56e-218	602	COG0414@1|root,KOG3042@2759|Eukaryota,38FGI@33154|Opisthokonta,3NV6K@4751|Fungi,3QKAZ@4890|Ascomycota,3RRQC@4891|Saccharomycetes	4751|Fungi	H	to Saccharomyces cerevisiae PAN6 (YIL145C)	pan6	GO:0000166,GO:0003674,GO:0003824,GO:0004592,GO:0005488,GO:0005524,GO:0005575,GO:0005622,GO:0005623,GO:0005634,GO:0005737,GO:0006082,GO:0006520,GO:0006573,GO:0006575,GO:0006732,GO:0006766,GO:0006767,GO:0006807,GO:0008144,GO:0008150,GO:0008152,GO:0009058,GO:0009081,GO:0009108,GO:0009110,GO:0009987,GO:0015939,GO:0015940,GO:0016053,GO:0016874,GO:0016879,GO:0016881,GO:0017076,GO:0019752,GO:0030554,GO:…	6.3.2.1	ko:K01918	ko00410,ko00770,ko01100,ko01110,map00410,map00770,map01100,map01110	M00119	R02473	RC00096,RC00141	ko00000,ko00001,ko00002,ko01000	-	-	-	Pantoate_ligase
574_MZR_7	mRNA_574_MZR_7	4922.CAY68030	0	1251	KOG1173@1|root,KOG1173@2759|Eukaryota,38DIV@33154|Opisthokonta,3NU9B@4751|Fungi,3QRT3@4890|Ascomycota,3RS2K@4891|Saccharomycetes	4751|Fungi	DO	to Saccharomyces cerevisiae CDC16 (YKL022C)	cut9	GO:0000151,GO:0000152,GO:0000228,GO:0000775,GO:0000785,GO:0000790,GO:0000792,GO:0003674,GO:0005488,GO:0005515,GO:0005575,GO:0005622,GO:0005623,GO:0005634,GO:0005680,GO:0005694,GO:0005720,GO:0005721,GO:0005737,GO:0005829,GO:0006275,GO:0006464,GO:0006508,GO:0006511,GO:0006807,GO:0007049,GO:0007088,GO:0007346,GO:0008150,GO:0008152,GO:0008156,GO:0009056,GO:0009057,GO:0009889,GO:0009890,GO:0009892,GO:…	-	ko:K03353	ko04110,ko04111,ko04113,ko04114,ko04120,ko04914,ko05166,map04110,map04111,map04113,map04114,map04120,map04914,map05166	M00389	-	-	ko00000,ko00001,ko00002,ko01009,ko03036,ko04121	-	-	-	ANAPC3,TPR_1,TPR_10,TPR_12,TPR_16,TPR_2,TPR_8
575_MZR_7	mRNA_575_MZR_7	4922.CAY68029	6.07e-274	749	KOG2111@1|root,KOG2111@2759|Eukaryota,38DYQ@33154|Opisthokonta,3NUJF@4751|Fungi,3QQQQ@4890|Ascomycota,3RW3P@4891|Saccharomycetes	4751|Fungi	S	WD40 repeats	HSV2	GO:0000045,GO:0000322,GO:0000323,GO:0000324,GO:0000329,GO:0000407,GO:0000422,GO:0003674,GO:0005488,GO:0005543,GO:0005575,GO:0005622,GO:0005623,GO:0005737,GO:0005768,GO:0005770,GO:0005773,GO:0005774,GO:0005829,GO:0006464,GO:0006497,GO:0006807,GO:0006810,GO:0006914,GO:0006996,GO:0007005,GO:0007033,GO:0008104,GO:0008150,GO:0008152,GO:0008289,GO:0009056,GO:0009058,GO:0009059,GO:0009987,GO:0010008,GO:…	-	-	-	-	-	-	-	-	-	-	WD40
576_MZR_7	mRNA_576_MZR_7	4922.CAY68028	0	1228	COG0659@1|root,KOG0236@2759|Eukaryota,38EAT@33154|Opisthokonta,3NW17@4751|Fungi,3QMRC@4890|Ascomycota,3RS6K@4891|Saccharomycetes	4751|Fungi	P	Saccharomyces cerevisiae YPR003C	-	GO:0003674,GO:0005215,GO:0005216,GO:0005253,GO:0005254,GO:0005310,GO:0005342,GO:0005575,GO:0005622,GO:0005623,GO:0005737,GO:0005783,GO:0005789,GO:0005886,GO:0005887,GO:0006810,GO:0006811,GO:0006820,GO:0006821,GO:0006835,GO:0006873,GO:0006885,GO:0008150,GO:0008271,GO:0008272,GO:0008509,GO:0008514,GO:0009987,GO:0012505,GO:0015075,GO:0015103,GO:0015106,GO:0015108,GO:0015116,GO:0015267,GO:0015291,GO:…	-	-	-	-	-	-	-	-	-	-	STAS,Sulfate_transp
577_MZR_7	mRNA_577_MZR_7	4922.CAY68027	0	1145	KOG0255@1|root,KOG0255@2759|Eukaryota,38D5E@33154|Opisthokonta,3NTW3@4751|Fungi,3QJV4@4890|Ascomycota,3RTH3@4891|Saccharomycetes	4751|Fungi	S	to Saccharomyces cerevisiae TPO1 (YLL028W)	-	GO:0000296,GO:0000297,GO:0000322,GO:0000323,GO:0000324,GO:0000329,GO:0003674,GO:0005215,GO:0005575,GO:0005622,GO:0005623,GO:0005737,GO:0005773,GO:0005774,GO:0005886,GO:0005933,GO:0006810,GO:0006811,GO:0006812,GO:0006855,GO:0008150,GO:0008324,GO:0008519,GO:0009405,GO:0009987,GO:0015075,GO:0015101,GO:0015203,GO:0015238,GO:0015291,GO:0015297,GO:0015606,GO:0015695,GO:0015696,GO:0015846,GO:0015847,GO:…	-	ko:K08157	-	-	-	-	ko00000,ko02000	2.A.1.2.16	-	-	MFS_1
578_MZR_7	mRNA_578_MZR_7	4922.CAY68026	0	1030	28UGT@1|root,2R17J@2759|Eukaryota,3932X@33154|Opisthokonta,3NURA@4751|Fungi,3QQYX@4890|Ascomycota,3RT8A@4891|Saccharomycetes	4751|Fungi	U	to Saccharomyces cerevisiae BUD14 (YAR014C)	BUD14	GO:0000131,GO:0000133,GO:0000903,GO:0003674,GO:0005488,GO:0005515,GO:0005575,GO:0005622,GO:0005623,GO:0005634,GO:0005737,GO:0005856,GO:0005875,GO:0005933,GO:0005934,GO:0005935,GO:0005938,GO:0006355,GO:0006996,GO:0007010,GO:0007049,GO:0007163,GO:0008064,GO:0008104,GO:0008150,GO:0008360,GO:0009889,GO:0009987,GO:0010468,GO:0010556,GO:0010564,GO:0010639,GO:0010921,GO:0015630,GO:0016043,GO:0019208,GO:…	-	-	-	-	-	-	-	-	-	-	RA,SH3_1
579_MZR_7	mRNA_579_MZR_7	4922.CAY68025	0	1286	KOG1167@1|root,KOG1167@2759|Eukaryota,38HJI@33154|Opisthokonta,3NVAD@4751|Fungi,3QKPH@4890|Ascomycota,3RSDU@4891|Saccharomycetes	4751|Fungi	L	to Saccharomyces cerevisiae CDC7 (YDL017W)	CDC7	GO:0000003,GO:0000075,GO:0000076,GO:0000077,GO:0000082,GO:0000166,GO:0000226,GO:0000278,GO:0000280,GO:0000724,GO:0000725,GO:0000727,GO:0000775,GO:0001100,GO:0003006,GO:0003674,GO:0003824,GO:0004672,GO:0004674,GO:0005488,GO:0005524,GO:0005575,GO:0005622,GO:0005623,GO:0005634,GO:0005694,GO:0005737,GO:0006139,GO:0006259,GO:0006260,GO:0006261,GO:0006270,GO:0006275,GO:0006279,GO:0006281,GO:0006302,GO:…	2.7.11.1	ko:K02214	ko04110,ko04111,ko04113,map04110,map04111,map04113	-	-	-	ko00000,ko00001,ko01000,ko01001,ko03032	-	-	-	Pkinase
580_MZR_7	mRNA_580_MZR_7	4922.CAY68024	0	1578	KOG0953@1|root,KOG0953@2759|Eukaryota,38FBJ@33154|Opisthokonta,3NVKA@4751|Fungi,3QMBQ@4890|Ascomycota,3RR7G@4891|Saccharomycetes	4751|Fungi	A	to Saccharomyces cerevisiae SUV3 (YPL029W)	SUV3	GO:0000002,GO:0000003,GO:0000166,GO:0000177,GO:0000178,GO:0000372,GO:0000375,GO:0000376,GO:0000957,GO:0000959,GO:0000963,GO:0000965,GO:0001410,GO:0003674,GO:0003676,GO:0003723,GO:0003724,GO:0003824,GO:0004004,GO:0004386,GO:0005488,GO:0005524,GO:0005575,GO:0005622,GO:0005623,GO:0005737,GO:0005739,GO:0005759,GO:0006091,GO:0006139,GO:0006259,GO:0006260,GO:0006261,GO:0006264,GO:0006396,GO:0006401,GO:…	3.6.4.13	ko:K17675	-	-	-	-	ko00000,ko01000,ko03029	-	-	-	Helicase_C,SUV3_C
581_MZR_7	mRNA_581_MZR_7	4922.CAY68022	1.07e-251	692	KOG4569@1|root,KOG4569@2759|Eukaryota,39S2Q@33154|Opisthokonta,3NZPC@4751|Fungi,3QR4A@4890|Ascomycota,3RVN5@4891|Saccharomycetes	4751|Fungi	G	Lipase (class 3)	-	GO:0003674,GO:0003824,GO:0005575,GO:0006629,GO:0008150,GO:0008152,GO:0009056,GO:0016042,GO:0016298,GO:0016787,GO:0016788,GO:0044238,GO:0071704,GO:1901575	-	-	-	-	-	-	-	-	-	-	Lipase_3
582_MZR_7	mRNA_582_MZR_7	4922.CAY68021	1.25e-285	780	KOG3378@1|root,KOG3378@2759|Eukaryota,39SRH@33154|Opisthokonta,3NWBB@4751|Fungi,3QPQU@4890|Ascomycota,3RSYU@4891|Saccharomycetes	4751|Fungi	C	Belongs to the globin family	YHB1	GO:0000166,GO:0001505,GO:0003674,GO:0003824,GO:0005488,GO:0005575,GO:0005622,GO:0005623,GO:0005634,GO:0005737,GO:0005739,GO:0005759,GO:0005829,GO:0006807,GO:0006950,GO:0006979,GO:0008144,GO:0008150,GO:0008152,GO:0008941,GO:0009056,GO:0009405,GO:0009605,GO:0009607,GO:0009636,GO:0009987,GO:0010033,GO:0010494,GO:0016491,GO:0016661,GO:0016662,GO:0016705,GO:0016708,GO:0016966,GO:0017144,GO:0019825,GO:…	1.14.12.17,2.7.11.22	ko:K04563,ko:K05916	ko04011,ko04111,ko04113,ko05132,map04011,map04111,map04113,map05132	M00692,M00693	-	-	ko00000,ko00001,ko00002,ko01000,ko03019	-	-	-	FAD_binding_6,Globin,NAD_binding_1
583_MZR_7	mRNA_583_MZR_7	4922.CAY68020	1.6e-93	275	COG0681@1|root,KOG3342@2759|Eukaryota,38Y2A@33154|Opisthokonta,3P0U2@4751|Fungi,3QU98@4890|Ascomycota,3RU4N@4891|Saccharomycetes	4751|Fungi	U	Catalytic component of the signal peptidase complex (SPC), which catalyzes the cleavage of N-terminal signal sequences of proteins targeted to the endoplasmic reticulum. Signal peptide cleavage occurs during the translocation (cotranslationally or post-translationally) through the translocon pore into the endoplasmic reticulum	SEC11	GO:0003674,GO:0003824,GO:0005575,GO:0005622,GO:0005623,GO:0005737,GO:0005783,GO:0005787,GO:0005789,GO:0006465,GO:0006508,GO:0006518,GO:0006605,GO:0006807,GO:0006810,GO:0006886,GO:0008104,GO:0008150,GO:0008152,GO:0008233,GO:0008236,GO:0009987,GO:0010467,GO:0012505,GO:0015031,GO:0015833,GO:0016020,GO:0016021,GO:0016485,GO:0016787,GO:0017171,GO:0019538,GO:0031224,GO:0031984,GO:0032991,GO:0033036,GO:…	3.4.21.89	ko:K13280	ko03060,map03060	-	-	-	ko00000,ko00001,ko01000,ko01002	-	-	-	Peptidase_S24
584_MZR_7	mRNA_584_MZR_7	4922.CAY68019	1.59e-303	831	COG5104@1|root,KOG0152@2759|Eukaryota,38BMW@33154|Opisthokonta,3NU8D@4751|Fungi,3QJUZ@4890|Ascomycota,3RRTD@4891|Saccharomycetes	4751|Fungi	A	to Saccharomyces cerevisiae PRP40 (YKL012W)	PRP40	GO:0000243,GO:0000245,GO:0000375,GO:0000377,GO:0000395,GO:0000398,GO:0003674,GO:0003676,GO:0003723,GO:0005488,GO:0005575,GO:0005622,GO:0005623,GO:0005634,GO:0005681,GO:0005684,GO:0005685,GO:0006139,GO:0006376,GO:0006396,GO:0006397,GO:0006725,GO:0006807,GO:0008150,GO:0008152,GO:0008380,GO:0009987,GO:0010467,GO:0016043,GO:0016070,GO:0016071,GO:0022607,GO:0022613,GO:0022618,GO:0030532,GO:0032991,GO:…	-	ko:K12821	ko03040,map03040	-	-	-	ko00000,ko00001,ko03041	-	-	-	FF,WW
585_MZR_7	mRNA_585_MZR_7	4922.CAY68018	3.07e-114	328	KOG1876@1|root,KOG1876@2759|Eukaryota,38GVI@33154|Opisthokonta,3NY5W@4751|Fungi,3QJRU@4890|Ascomycota,3RRPQ@4891|Saccharomycetes	4751|Fungi	Z	Functions as actin-binding component of the Arp2 3 complex which is involved in regulation of actin polymerization and together with an activating nucleation-promoting factor (NPF) mediates the formation of branched actin networks. Seems to contact the mother actin filament	ARC19	GO:0000001,GO:0000147,GO:0003674,GO:0003779,GO:0005198,GO:0005488,GO:0005515,GO:0005575,GO:0005622,GO:0005623,GO:0005737,GO:0005856,GO:0005885,GO:0005938,GO:0006810,GO:0006897,GO:0006996,GO:0007005,GO:0007010,GO:0007015,GO:0008064,GO:0008092,GO:0008150,GO:0008154,GO:0009987,GO:0010638,GO:0015629,GO:0016043,GO:0016192,GO:0022607,GO:0030029,GO:0030036,GO:0030041,GO:0030479,GO:0030832,GO:0030833,GO:…	-	ko:K05755	ko04144,ko04666,ko04810,ko05100,ko05130,ko05131,ko05132,map04144,map04666,map04810,map05100,map05130,map05131,map05132	-	-	-	ko00000,ko00001,ko04131,ko04812	-	-	-	ARPC4
586_MZR_7	mRNA_586_MZR_7	4922.CAY68017	0	1644	2CMN3@1|root,2QQXX@2759|Eukaryota,38H62@33154|Opisthokonta,3NVUA@4751|Fungi,3QJG2@4890|Ascomycota,3RTIP@4891|Saccharomycetes	4751|Fungi	K	to Saccharomyces cerevisiae DAL81 (YIR023W)	DAL81	GO:0000981,GO:0000988,GO:0000989,GO:0001076,GO:0001079,GO:0001080,GO:0001128,GO:0001134,GO:0001135,GO:0001190,GO:0001505,GO:0003674,GO:0003676,GO:0003677,GO:0003700,GO:0003712,GO:0003713,GO:0005488,GO:0005575,GO:0005622,GO:0005623,GO:0005634,GO:0006139,GO:0006351,GO:0006352,GO:0006355,GO:0006357,GO:0006366,GO:0006367,GO:0006521,GO:0006725,GO:0006807,GO:0006808,GO:0007154,GO:0007584,GO:0008150,GO:…	-	-	-	-	-	-	-	-	-	-	Fungal_trans,Zn_clus
588_MZR_7	mRNA_588_MZR_7	4922.CAY68016	2.78e-167	468	COG2101@1|root,KOG3302@2759|Eukaryota,38BPR@33154|Opisthokonta,3NUCG@4751|Fungi,3QKXJ@4890|Ascomycota,3RRXF@4891|Saccharomycetes	4751|Fungi	K	to uniprot P13393 Saccharomyces cerevisiae YER148W SPT15 TATA-binding protein general transcription factor that interacts with other factors to form the preinitiation complex at promoters essential for viability	tbp1	GO:0000120,GO:0000126,GO:0000428,GO:0000976,GO:0000977,GO:0000979,GO:0000981,GO:0000983,GO:0000988,GO:0000989,GO:0000992,GO:0001006,GO:0001012,GO:0001016,GO:0001032,GO:0001046,GO:0001047,GO:0001067,GO:0001075,GO:0001085,GO:0001102,GO:0001134,GO:0001167,GO:0001169,GO:0001179,GO:0001186,GO:0003674,GO:0003676,GO:0003677,GO:0003682,GO:0003690,GO:0003700,GO:0005488,GO:0005515,GO:0005575,GO:0005622,GO:…	-	ko:K03120	ko03022,ko05016,ko05165,ko05166,ko05168,ko05169,ko05203,map03022,map05016,map05165,map05166,map05168,map05169,map05203	-	-	-	ko00000,ko00001,ko03000,ko03021	-	-	-	TBP
589_MZR_7	mRNA_589_MZR_7	4922.CAY68015	1.46e-108	317	COG5162@1|root,KOG3423@2759|Eukaryota,3A6XY@33154|Opisthokonta,3P5W3@4751|Fungi,3QPSH@4890|Ascomycota,3RUYZ@4891|Saccharomycetes	4751|Fungi	K	Functions as a component of the DNA-binding general transcription factor complex TFIID and the transcription regulatory histone acetylation (HAT) complexes SAGA and SLIK. Binding of TFIID to a promoter (with or without TATA element) is the initial step in preinitiation complex (PIC) formation. TFIID plays a key role in the regulation of gene expression by RNA polymerase II through different activ…	-	GO:0000123,GO:0000124,GO:0000228,GO:0000428,GO:0000785,GO:0000790,GO:0000988,GO:0000990,GO:0000991,GO:0003674,GO:0003682,GO:0005198,GO:0005488,GO:0005515,GO:0005575,GO:0005622,GO:0005623,GO:0005634,GO:0005654,GO:0005667,GO:0005669,GO:0005694,GO:0006139,GO:0006325,GO:0006338,GO:0006351,GO:0006352,GO:0006355,GO:0006357,GO:0006366,GO:0006367,GO:0006464,GO:0006473,GO:0006475,GO:0006725,GO:0006807,GO:…	-	ko:K03134	ko03022,ko05168,map03022,map05168	-	-	-	ko00000,ko00001,ko03021,ko03036	-	-	-	TFIID_30kDa
590_MZR_7	mRNA_590_MZR_7	4922.CAY68014	2.05e-296	809	COG1057@1|root,KOG3199@2759|Eukaryota,38BZ1@33154|Opisthokonta,3NU32@4751|Fungi,3QM9D@4890|Ascomycota,3RRPB@4891|Saccharomycetes	4751|Fungi	H	Belongs to the eukaryotic NMN adenylyltransferase family	NMA1	GO:0000166,GO:0000309,GO:0003674,GO:0003824,GO:0004515,GO:0005488,GO:0005524,GO:0005575,GO:0005622,GO:0005623,GO:0005634,GO:0005737,GO:0006082,GO:0006139,GO:0006520,GO:0006531,GO:0006725,GO:0006732,GO:0006733,GO:0006753,GO:0006793,GO:0006796,GO:0006807,GO:0008144,GO:0008150,GO:0008152,GO:0009058,GO:0009066,GO:0009108,GO:0009117,GO:0009165,GO:0009435,GO:0009987,GO:0016740,GO:0016772,GO:0016779,GO:…	2.7.7.1,2.7.7.18	ko:K06210	ko00760,ko01100,map00760,map01100	M00115	R00137,R03005	RC00002	ko00000,ko00001,ko00002,ko01000	-	-	iMM904.YGR010W,iND750.YGR010W	CTP_transf_like
591_MZR_7	mRNA_591_MZR_7	4922.CAY68013	1.75e-266	730	COG1697@1|root,KOG2795@2759|Eukaryota,39SHI@33154|Opisthokonta,3NZYJ@4751|Fungi,3QJER@4890|Ascomycota,3RUNC@4891|Saccharomycetes	4751|Fungi	L	to uniprot P23179 Saccharomyces cerevisiae YHL022C SPO11 Meiosis-specific protein that initiates meiotic recombination by catalyzing the formation of double-strand breaks in DNA via a transesterification reaction	SPO11	GO:0000003,GO:0000166,GO:0000228,GO:0000280,GO:0000706,GO:0000729,GO:0000737,GO:0003674,GO:0003676,GO:0003677,GO:0003682,GO:0003824,GO:0003916,GO:0003918,GO:0004518,GO:0004519,GO:0004520,GO:0004536,GO:0005488,GO:0005524,GO:0005575,GO:0005622,GO:0005623,GO:0005634,GO:0005694,GO:0005737,GO:0006139,GO:0006259,GO:0006281,GO:0006302,GO:0006308,GO:0006310,GO:0006725,GO:0006807,GO:0006950,GO:0006974,GO:…	-	ko:K10878	ko04113,map04113	-	-	-	ko00000,ko00001,ko03400	-	-	-	TP6A_N
592_MZR_7	mRNA_592_MZR_7	4922.CAY68012	2.07e-155	436	2BZSS@1|root,2S2K8@2759|Eukaryota,3A4BA@33154|Opisthokonta,3P4JI@4751|Fungi,3QW6R@4890|Ascomycota,3RUW3@4891|Saccharomycetes	4751|Fungi	S	to Saccharomyces cerevisiae RCR1 (YBR005W) and RCR2 (YDR003W)	-	GO:0000322,GO:0000323,GO:0000324,GO:0000329,GO:0003674,GO:0005575,GO:0005622,GO:0005623,GO:0005737,GO:0005773,GO:0005774,GO:0006810,GO:0008150,GO:0016020,GO:0016021,GO:0016192,GO:0031090,GO:0031224,GO:0031982,GO:0043226,GO:0043227,GO:0043229,GO:0043231,GO:0044422,GO:0044424,GO:0044425,GO:0044437,GO:0044444,GO:0044446,GO:0044464,GO:0051179,GO:0051234,GO:0098588,GO:0098805,GO:0098852	-	-	-	-	-	-	-	-	-	-	RCR
595_MZR_7	mRNA_595_MZR_7	4922.CAY68010	6.34e-181	504	2BWI9@1|root,2S6UT@2759|Eukaryota,3A8RD@33154|Opisthokonta,3P6KZ@4751|Fungi,3QYNH@4890|Ascomycota,3RVDA@4891|Saccharomycetes	4751|Fungi	S	RNase P subunit Pop3	POP3	-	3.1.26.5	ko:K14522	ko03008,ko03013,map03008,map03013	-	-	-	ko00000,ko00001,ko01000,ko03009,ko03016,ko03029	-	-	-	RNase_P_pop3
596_MZR_7	mRNA_596_MZR_7	4922.CAY68009	0	1224	COG0210@1|root,KOG2108@2759|Eukaryota,39UFV@33154|Opisthokonta,3P0Q3@4751|Fungi,3QPHC@4890|Ascomycota,3RTC5@4891|Saccharomycetes	4751|Fungi	L	to Saccharomyces cerevisiae HMI1 (YOL095C)	HMI1	GO:0000002,GO:0000166,GO:0003674,GO:0003676,GO:0003677,GO:0003678,GO:0003824,GO:0004003,GO:0004386,GO:0005488,GO:0005524,GO:0005575,GO:0005622,GO:0005623,GO:0005737,GO:0005739,GO:0005740,GO:0005743,GO:0005759,GO:0006139,GO:0006259,GO:0006281,GO:0006725,GO:0006807,GO:0006950,GO:0006974,GO:0006996,GO:0007005,GO:0008026,GO:0008094,GO:0008144,GO:0008150,GO:0008152,GO:0009987,GO:0016020,GO:0016043,GO:…	3.6.4.12	ko:K19781	-	-	-	-	ko00000,ko01000,ko03029	-	-	-	UvrD-helicase,UvrD_C
597_MZR_7	mRNA_597_MZR_7	4922.CAY68008	0	1455	KOG3783@1|root,KOG3783@2759|Eukaryota,38B40@33154|Opisthokonta,3NXIE@4751|Fungi,3QMMS@4890|Ascomycota,3RT56@4891|Saccharomycetes	4751|Fungi	S	May be involved in mitochondrial DNA stability	IML2	GO:0003674,GO:0005575,GO:0005622,GO:0005623,GO:0005634,GO:0005737,GO:0005739,GO:0005740,GO:0005741,GO:0006950,GO:0008150,GO:0009987,GO:0010033,GO:0016020,GO:0016021,GO:0019867,GO:0031090,GO:0031224,GO:0031966,GO:0031967,GO:0031968,GO:0031975,GO:0033554,GO:0035966,GO:0035967,GO:0042221,GO:0043226,GO:0043227,GO:0043229,GO:0043231,GO:0044422,GO:0044424,GO:0044425,GO:0044429,GO:0044444,GO:0044446,GO:…	-	-	-	-	-	-	-	-	-	-	DUF3808
598_MZR_7	mRNA_598_MZR_7	4922.CAY68007	4.2e-117	335	COG0678@1|root,KOG0541@2759|Eukaryota,3A3P9@33154|Opisthokonta,3P427@4751|Fungi,3RJQT@4890|Ascomycota,3RUUB@4891|Saccharomycetes	4751|Fungi	O	Redoxin	-	GO:0003674,GO:0003824,GO:0004601,GO:0005488,GO:0005575,GO:0005622,GO:0005623,GO:0008150,GO:0008152,GO:0009636,GO:0009987,GO:0016209,GO:0016491,GO:0016684,GO:0019725,GO:0019863,GO:0019865,GO:0042221,GO:0042592,GO:0044464,GO:0044877,GO:0045454,GO:0050789,GO:0050794,GO:0050896,GO:0051716,GO:0051920,GO:0055114,GO:0065007,GO:0065008,GO:0070887,GO:0097237,GO:0098754,GO:0098869,GO:1990748	1.11.1.15	ko:K14171	ko04122,map04122	-	-	-	ko00000,ko00001,ko01000	-	-	-	Redoxin
599_MZR_7	mRNA_599_MZR_7	4922.CAY68006	0	1041	KOG1815@1|root,KOG1815@2759|Eukaryota,38DN7@33154|Opisthokonta,3NWFP@4751|Fungi,3QJG6@4890|Ascomycota,3RRUU@4891|Saccharomycetes	4751|Fungi	O	Saccharomyces cerevisiae YKR017C	-	GO:0000003,GO:0000151,GO:0000209,GO:0000280,GO:0003674,GO:0003824,GO:0004842,GO:0005488,GO:0005515,GO:0005575,GO:0005622,GO:0005623,GO:0005694,GO:0005737,GO:0006325,GO:0006464,GO:0006807,GO:0006996,GO:0007049,GO:0007127,GO:0008150,GO:0008152,GO:0008270,GO:0009056,GO:0009057,GO:0009893,GO:0009894,GO:0009896,GO:0009987,GO:0010604,GO:0016043,GO:0016567,GO:0016569,GO:0016570,GO:0016574,GO:0016740,GO:…	2.3.2.31	ko:K11968	-	-	-	-	ko00000,ko01000,ko04121	-	-	-	IBR,zf-C3HC4
600_MZR_7	mRNA_600_MZR_7	4922.CAY68005	0	949	KOG1854@1|root,KOG1854@2759|Eukaryota,38KS3@33154|Opisthokonta,3Q2ZM@4751|Fungi,3QU8P@4890|Ascomycota,3RXDE@4891|Saccharomycetes	4751|Fungi	M	Component of the MICOS complex, a large protein complex of the mitochondrial inner membrane that plays crucial roles in the maintenance of crista junctions, inner membrane architecture, and formation of contact sites to the outer membrane	MIC60	GO:0003674,GO:0005575,GO:0005622,GO:0005623,GO:0005737,GO:0005739,GO:0005740,GO:0005743,GO:0005886,GO:0006605,GO:0006626,GO:0006810,GO:0006839,GO:0006886,GO:0006996,GO:0007005,GO:0007006,GO:0007007,GO:0008104,GO:0008150,GO:0009987,GO:0015031,GO:0015833,GO:0016020,GO:0016021,GO:0016043,GO:0017038,GO:0019866,GO:0030061,GO:0031090,GO:0031224,GO:0031300,GO:0031301,GO:0031304,GO:0031305,GO:0031966,GO:…	-	ko:K17785	-	-	-	-	ko00000,ko03029	-	-	-	Mitofilin
601_MZR_7	mRNA_601_MZR_7	4922.CAY68004	8.71e-100	289	KOG3445@1|root,KOG3445@2759|Eukaryota,3A290@33154|Opisthokonta,3P3DJ@4751|Fungi,3QUZ7@4890|Ascomycota,3RUIJ@4891|Saccharomycetes	4751|Fungi	J	to uniprot Q06090 Saccharomyces cerevisiae YPR100W MRPL51 Mitochondrial ribosomal protein of the large subunit	MRPL51	GO:0000313,GO:0000315,GO:0003674,GO:0003735,GO:0005198,GO:0005575,GO:0005622,GO:0005623,GO:0005737,GO:0005739,GO:0005759,GO:0005761,GO:0005762,GO:0005840,GO:0006412,GO:0006518,GO:0006807,GO:0008150,GO:0008152,GO:0009058,GO:0009059,GO:0009987,GO:0010467,GO:0015934,GO:0019538,GO:0031974,GO:0032543,GO:0032991,GO:0034641,GO:0034645,GO:0043043,GO:0043170,GO:0043226,GO:0043227,GO:0043228,GO:0043229,GO:…	-	ko:K17424	-	-	-	-	br01610,ko00000,ko03011	-	-	-	L51_S25_CI-B8
602_MZR_7	mRNA_602_MZR_7	4922.CAY68003	7.54e-134	379	2DZFY@1|root,2S704@2759|Eukaryota,3AA31@33154|Opisthokonta,3Q3H8@4751|Fungi,3R6G3@4890|Ascomycota,3RVEB@4891|Saccharomycetes	4751|Fungi	S	Protein of unknown function (DUF498/DUF598)	-	-	-	-	-	-	-	-	-	-	-	-	DUF498
603_MZR_7	mRNA_603_MZR_7	4922.CAY68002	0	922	COG5277@1|root,KOG0679@2759|Eukaryota,38BYA@33154|Opisthokonta,3NUWX@4751|Fungi,3QKE8@4890|Ascomycota,3RRC1@4891|Saccharomycetes	4751|Fungi	K	Belongs to the actin family	ARP4	GO:0000123,GO:0000228,GO:0000785,GO:0000790,GO:0000812,GO:0003674,GO:0003678,GO:0003682,GO:0003824,GO:0004003,GO:0004386,GO:0004402,GO:0005488,GO:0005515,GO:0005575,GO:0005622,GO:0005623,GO:0005634,GO:0005654,GO:0005694,GO:0006139,GO:0006259,GO:0006281,GO:0006325,GO:0006338,GO:0006351,GO:0006355,GO:0006357,GO:0006464,GO:0006473,GO:0006475,GO:0006725,GO:0006807,GO:0006950,GO:0006974,GO:0006996,GO:…	-	ko:K11340,ko:K11400,ko:K11652	ko04714,ko05225,map04714,map05225	-	-	-	ko00000,ko00001,ko03021,ko03036,ko04147	-	-	-	Actin
604_MZR_7	mRNA_604_MZR_7	4922.CAY68001	2.36e-111	320	2B7GI@1|root,2S0PF@2759|Eukaryota,3A26V@33154|Opisthokonta,3P3DY@4751|Fungi,3RKPF@4890|Ascomycota,3RUJ6@4891|Saccharomycetes	4751|Fungi	S	Saccharomyces cerevisiae YPR098C	-	GO:0003674,GO:0005575,GO:0005622,GO:0005623,GO:0005737,GO:0005739,GO:0005740,GO:0005741,GO:0008150,GO:0016020,GO:0016021,GO:0019867,GO:0031090,GO:0031224,GO:0031966,GO:0031967,GO:0031968,GO:0031975,GO:0043226,GO:0043227,GO:0043229,GO:0043231,GO:0044422,GO:0044424,GO:0044425,GO:0044429,GO:0044444,GO:0044446,GO:0044464,GO:0098588,GO:0098805	-	-	-	-	-	-	-	-	-	-	DUF4149
605_MZR_7	mRNA_605_MZR_7	4922.CAY68000	2.54e-215	595	2D0SG@1|root,2S4UA@2759|Eukaryota,3A7R8@33154|Opisthokonta,3P685@4751|Fungi,3QY74@4890|Ascomycota,3RV1S@4891|Saccharomycetes	4751|Fungi	S	Saccharomyces cerevisiae YLR414C	-	GO:0003674,GO:0005198,GO:0005575,GO:0005622,GO:0005623,GO:0005737,GO:0005783,GO:0005886,GO:0005933,GO:0005938,GO:0008150,GO:0009987,GO:0012505,GO:0016020,GO:0016021,GO:0016043,GO:0022607,GO:0031224,GO:0031505,GO:0043226,GO:0043227,GO:0043229,GO:0043231,GO:0043933,GO:0044085,GO:0044424,GO:0044425,GO:0044444,GO:0044448,GO:0044464,GO:0045229,GO:0051259,GO:0051285,GO:0051286,GO:0065003,GO:0071554,GO:…	-	-	-	-	-	-	-	-	-	-	SUR7
606_MZR_7	mRNA_606_MZR_7	4922.CAY67999	1.86e-90	266	COG3805@1|root,2S93P@2759|Eukaryota,3A039@33154|Opisthokonta,3P24Z@4751|Fungi,3QUBE@4890|Ascomycota,3RWA5@4891|Saccharomycetes	4751|Fungi	E	Dopa 4,5-dioxygenase family	-	-	-	ko:K10253	-	-	-	-	ko00000,ko01000	-	-	-	DOPA_dioxygen
607_MZR_7	mRNA_607_MZR_7	4922.CAY67998	1.5e-249	702	COG5641@1|root,KOG1601@2759|Eukaryota,3A5K0@33154|Opisthokonta,3Q2ZU@4751|Fungi,3RK18@4890|Ascomycota,3RVAE@4891|Saccharomycetes	4751|Fungi	K	zinc finger binding to DNA consensus sequence [AT]GATA[AG]	-	GO:0003674,GO:0003676,GO:0003677,GO:0005488,GO:0005575,GO:0005622,GO:0005623,GO:0005634,GO:0006355,GO:0006950,GO:0008150,GO:0008270,GO:0009266,GO:0009408,GO:0009628,GO:0009889,GO:0009987,GO:0010035,GO:0010038,GO:0010226,GO:0010468,GO:0010556,GO:0019219,GO:0019222,GO:0030447,GO:0031323,GO:0031326,GO:0033554,GO:0034605,GO:0035690,GO:0040007,GO:0042221,GO:0042493,GO:0043167,GO:0043169,GO:0043226,GO:…	-	ko:K09184	-	-	-	-	ko00000,ko03000	-	-	-	GATA
608_MZR_7	mRNA_608_MZR_7	4922.CAY67996	5.41e-254	698	COG2320@1|root,2SEGQ@2759|Eukaryota,3ACIC@33154|Opisthokonta,3P8MM@4751|Fungi,3R0HW@4890|Ascomycota,3RWGC@4891|Saccharomycetes	4751|Fungi	K	RNA polymerase II transcription elongation factor	-	GO:0005575,GO:0005622,GO:0005623,GO:0005634,GO:0005654,GO:0006139,GO:0006351,GO:0006354,GO:0006355,GO:0006357,GO:0006366,GO:0006368,GO:0006725,GO:0006807,GO:0008023,GO:0008150,GO:0008152,GO:0009058,GO:0009059,GO:0009889,GO:0009891,GO:0009893,GO:0009987,GO:0010467,GO:0010468,GO:0010556,GO:0010557,GO:0010604,GO:0010628,GO:0016070,GO:0018130,GO:0019219,GO:0019222,GO:0019438,GO:0031323,GO:0031325,GO:…	-	ko:K05747,ko:K15186	ko04062,ko04144,ko04520,ko04530,ko04666,ko04810,ko05100,ko05130,ko05131,ko05132,ko05231,map04062,map04144,map04520,map04530,map04666,map04810,map05100,map05130,map05131,map05132,map05231	-	-	-	ko00000,ko00001,ko03021,ko04131,ko04812	-	-	-	EAF
609_MZR_7	mRNA_609_MZR_7	4922.CAY67995	2.11e-158	450	COG2340@1|root,KOG3017@2759|Eukaryota,3A626@33154|Opisthokonta,3NZQD@4751|Fungi,3QM7Z@4890|Ascomycota,3RRYQ@4891|Saccharomycetes	4751|Fungi	S	Belongs to the CRISP family	-	GO:0000287,GO:0000322,GO:0000323,GO:0000324,GO:0003674,GO:0005488,GO:0005496,GO:0005575,GO:0005576,GO:0005622,GO:0005623,GO:0005634,GO:0005635,GO:0005737,GO:0005773,GO:0005783,GO:0006810,GO:0006869,GO:0008150,GO:0008289,GO:0010876,GO:0012505,GO:0015485,GO:0015850,GO:0015918,GO:0031967,GO:0031975,GO:0032934,GO:0033036,GO:0036094,GO:0043167,GO:0043169,GO:0043178,GO:0043226,GO:0043227,GO:0043229,GO:…	-	-	-	-	-	-	-	-	-	-	CAP
610_MZR_7	mRNA_610_MZR_7	4922.CAY67994	0	1119	KOG1337@1|root,KOG1337@2759|Eukaryota,38E64@33154|Opisthokonta,3NX1R@4751|Fungi,3QS5X@4890|Ascomycota,3RS8H@4891|Saccharomycetes	4751|Fungi	S	Saccharomyces cerevisiae YBR030w	-	GO:0003674,GO:0003824,GO:0005575,GO:0005622,GO:0005623,GO:0005634,GO:0005737,GO:0005829,GO:0006464,GO:0006479,GO:0006807,GO:0008150,GO:0008152,GO:0008168,GO:0008170,GO:0008213,GO:0008276,GO:0008757,GO:0009987,GO:0016278,GO:0016279,GO:0016740,GO:0016741,GO:0018022,GO:0018026,GO:0018193,GO:0018205,GO:0019538,GO:0032259,GO:0036211,GO:0043170,GO:0043226,GO:0043227,GO:0043229,GO:0043231,GO:0043412,GO:…	-	-	-	-	-	-	-	-	-	-	SET
611_MZR_7	mRNA_611_MZR_7	4922.CAY67992	3.05e-139	394	KOG0092@1|root,KOG0092@2759|Eukaryota,38HB3@33154|Opisthokonta,3NVI3@4751|Fungi,3QRUG@4890|Ascomycota,3RSWY@4891|Saccharomycetes	4751|Fungi	U	to Saccharomyces cerevisiae YPT52 (YKR014C)	YPT52	GO:0000166,GO:0000322,GO:0000323,GO:0000324,GO:0000329,GO:0001882,GO:0001883,GO:0003674,GO:0003824,GO:0003924,GO:0005488,GO:0005525,GO:0005575,GO:0005622,GO:0005623,GO:0005737,GO:0005768,GO:0005769,GO:0005770,GO:0005773,GO:0005774,GO:0005783,GO:0005829,GO:0005886,GO:0006605,GO:0006623,GO:0006810,GO:0006886,GO:0006892,GO:0006895,GO:0006897,GO:0006906,GO:0006996,GO:0007032,GO:0007034,GO:0007154,GO:…	-	ko:K07889,ko:K17785	ko04014,ko04144,ko04145,ko04962,ko05146,ko05152,map04014,map04144,map04145,map04962,map05146,map05152	-	-	-	ko00000,ko00001,ko03029,ko04031,ko04131,ko04147	-	-	-	Ras
[truncated: 36,024 more rows]

## Sheet: BLAST results
Source	qseqid	sseqid	pident	length	mismatch	gapopen	qstart	qend	sstart	send	evalue	bitscore
[truncated: 30 more rows]
